# Supplementary material for: Assessing the Effects of Redox Modifier MnTnBuOE-2-PyP 5+ on Cognition and Hippocampal Physiology Following Doxorubicin, Cyclophosphamide, and Paclitaxel Treatment
Source: Int J Mol Sci. 2020 Mar 9;21(5):1867. doi: 10.3390/ijms21051867 (PMC7084440; doi:10.3390/ijms21051867)
Supplement: Supplementary file 1 [file ijms-21-01867-s001.zip]

Archive with 1 entries (1 files):
- ijms-730741-SI.xlsx
