# Supplementary material for: Assessing the Effects of Redox Modifier MnTnBuOE-2-PyP 5+ on Cognition and Hippocampal Physiology Following Doxorubicin, Cyclophosphamide, and Paclitaxel Treatment
Source: Int J Mol Sci. 2020 Mar 9;21(5):1867. doi: 10.3390/ijms21051867 (PMC7084440; doi:10.3390/ijms21051867)
Supplement: Supplementary file 1 [file ijms-21-01867-s001.zip › ijms-730741-SI.xlsx]

## Sheet: Table S1
																		Table S1. median log2 normalized iBAQ													Limma Results_eBayes method
						Sham1	Sham2	Sham3	Sham4	ACT1	ACT2	ACT3	ACT4	ACT-MnBuOE1	ACT-MnBuOE2	ACT-MnBuOE3	ACT-MnBuOE4	Sham1	Sham2	Sham3	Sham4	ACT1	ACT2	ACT3	ACT4	ACT-MnBuOE1	ACT-MnBuOE2	ACT-MnBuOE3	ACT-MnBuOE4		Sham vs ACT								ACT vs ACT-MnBuOE
Protein	Protein names	Gene names	Fasta headers	Mol. weight [kDa]	Sequence length	iBAQ 100	iBAQ 101	iBAQ 102	iBAQ 103	iBAQ 200	iBAQ 201	iBAQ 202	iBAQ 203	iBAQ 400	iBAQ 401	iBAQ 402	iBAQ 403	normalized_100	normalized_101	normalized_102	normalized_103	normalized_200	normalized_201	normalized_202	normalized_203	normalized_400	normalized_401	normalized_402	normalized_403		Protein	logFC	AveExpr	t	P.Value	adj.P.Val	B		Protein	logFC	AveExpr	t	P.Value	adj.P.Val	B
A0A067XG53	Peripheral plasma membrane protein CASK (Fragment)	Cask	tr|A0A067XG53|A0A067XG53_MOUSE Peripheral plasma membrane protein CASK (Fragment) OS=Mus musculus OX=10090 GN=Cask PE=1 SV=1	99.227	871	11395	15729	27095	32567	27832	0	28590	0	15482	21390	35094	27029	15.5601	16.1834	15.1322	15.4113	16.4825	14.1474	15.2319	11.8874	16.0339	15.3985	15.6398	15.3135		S4R1Q0	-4.20525	16.1374	-3.87621	0.00153714	0.997541	-4.51129		S4R1Q0	4.54971	14.4712	4.69422	0.000301512	0.999765	-4.49321
A0A068BEQ2	H2-K region protein 6	H2-Ke6	tr|A0A068BEQ2|A0A068BEQ2_MOUSE H2-K region expressed gene 6, isoform CRA_a OS=Mus musculus OX=10090 GN=H2-Ke6 PE=2 SV=1;sp|P50171|DHB8_MOUSE Estradiol 17-beta-dehydrogenase 8 OS=Mus musculus OX=10090 GN=Hsd17b8 PE=1 SV=2;tr|G3UX44|G3UX44_MOUSE H2-K region-	26.587	259	1567700	1332100	5430100	7837400	3131500	3897600	7618300	9686600	1877700	5058500	6764100	6835900	23.7628	23.6175	22.9901	23.5439	24.0893	24.1787	23.5231	24.1292	24.0083	23.8399	23.5022	23.6166		Q3UZV9	-2.21633	13.9897	-3.83962	0.00165529	0.997541	-4.5122		Q3UZV9	-2.90808	14.0237	-4.19932	0.000802287	0.999765	-4.50365
A0A068BGT0	Vacuolar protein sorting 52	Vps52	tr|A0A068BGT0|A0A068BGT0_MOUSE Vacuolar protein sorting 52 OS=Mus musculus OX=10090 GN=Vps52 PE=2 SV=1;sp|Q8C754|VPS52_MOUSE Vacuolar protein sorting-associated protein 52 homolog OS=Mus musculus OX=10090 GN=Vps52 PE=1 SV=1;tr|Q3V3A4|Q3V3A4_MOUSE Uncharact	82.03	723	436990	154530	1763100	1417600	594540	953220	1680200	1138700	490760	1228100	1389300	1685200	21.6348	20.01	21.3224	21.0078	21.4134	21.935	21.2791	20.9179	21.7782	21.6537	21.1368	21.5152		Q3UYL1	1.39267	20.0723	3.66263	0.0023703	0.997541	-4.51671		Q3UYL1	-3.52847	17.2991	-4.07224	0.00103517	0.999765	-4.50658
A0A076FRG6	KCC2a variant 1	Slc12a5	tr|A0A076FRG6|A0A076FRG6_MOUSE KCC2a variant 1 OS=Mus musculus OX=10090 GN=Slc12a5 PE=2 SV=1;sp|Q91V14|S12A5_MOUSE Solute carrier family 12 member 5 OS=Mus musculus OX=10090 GN=Slc12a5 PE=1 SV=2;tr|A0A076FR46|A0A076FR46_MOUSE KCC2a-S25 variant 1 OS=Mus mus	126.271	1138	7766700	4530700	22312000	24144000	9802200	6869000	23066000	19836000	6653700	12331000	22944000	21977000	26.4285	25.6676	25.0851	25.2126	25.9271	25.0815	25.1676	25.2043	26.1109	25.216	25.3274	25.369		A0A0R4J0X8	-4.76589	16.2541	-3.64619	0.00245085	0.997541	-4.51714		A0A0R4J0X8	4.56377	15.3403	3.9765	0.00125527	0.999765	-4.50885
A0A076FSX1	KCC2b variant 2	Slc12a5	tr|A0A076FSX1|A0A076FSX1_MOUSE KCC2b variant 2 OS=Mus musculus OX=10090 GN=Slc12a5 PE=2 SV=1	123.587	1115	0	0	60626	23630	0	0	22047	11910	0	13944	57164	0	13.9866	13.6185	16.3262	14.9356	12.5316	13.4186	14.8461	14.0776	12.7922	14.7377	16.3689	14.3176		A2BI12	-3.75663	14.9985	-3.56506	0.00289046	0.997541	-4.51928		A2BI12	5.24354	15.8242	3.96248	0.00129127	0.999765	-4.50919
A0A077S9N1	Lysozyme (EC 3.2.1.17)	Lyz1	tr|A0A077S9N1|A0A077S9N1_MOUSE Lysozyme OS=Mus musculus OX=10090 GN=Lyz1 PE=3 SV=1;sp|P17897|LYZ1_MOUSE Lysozyme C-1 OS=Mus musculus OX=10090 GN=Lyz1 PE=1 SV=1	16.794	148	167570	49056	2329600	350790	129700	210940	821750	445890	384670	460620	376940	1067800	20.0381	18.0883	21.7355	18.9366	18.9612	19.532	20.2174	19.5116	21.3734	20.1392	19.1875	20.8305		Q9CZG9	3.95363	16.8235	3.56194	0.00290887	0.997541	-4.51936		Q9CZG9	2.8359	13.9789	3.68328	0.00227295	0.999765	-4.51617
A0A087WNP6	Protein CDV3	Cdv3	tr|A0A087WNP6|A0A087WNP6_MOUSE Protein CDV3 OS=Mus musculus OX=10090 GN=Cdv3 PE=1 SV=1;sp|Q4VAA2|CDV3_MOUSE Protein CDV3 OS=Mus musculus OX=10090 GN=Cdv3 PE=1 SV=2;tr|A0A087WRM0|A0A087WRM0_MOUSE Protein CDV3 (Fragment) OS=Mus musculus OX=10090 GN=Cdv3 PE=1	24.196	235	1764000	2034600	5529300	7017100	4259800	3589100	2885100	8503000	2777400	6085000	4723300	6114600	23.9593	24.3269	23.0169	23.3799	24.5849	24.0473	22.0817	23.9337	24.6589	24.1252	22.9655	23.4492		Q3U506	3.14578	16.6382	3.4407	0.00372304	0.997541	-4.52264		Q3U506	5.80175	16.096	3.52991	0.00310477	0.999765	-4.52022
A0A087WNS9	Lymphocyte antigen 6E (Fragment)	Ly6e	tr|A0A087WNS9|A0A087WNS9_MOUSE Lymphocyte antigen 6E (Fragment) OS=Mus musculus OX=10090 GN=Ly6e PE=1 SV=6;tr|Q8JZT1|Q8JZT1_MOUSE Ly6e protein (Fragment) OS=Mus musculus OX=10090 GN=Ly6e PE=2 SV=1;tr|A0A087WQ65|A0A087WQ65_MOUSE Lymphocyte antigen 6E (Fragm	6.954	63	0	0	679210	443260	0	0	713780	725610	0	0	348860	306250	13.8615	14.5064	19.9082	19.2836	12.0777	12.3161	20.0083	20.242	13.5082	12.8066	19.0718	18.9563		A0A0J9YVH8	-2.09454	14.8158	-3.36785	0.00431823	0.997541	-4.52466		A0A0J9YVH8	3.10377	14.7573	3.49013	0.00336659	0.999765	-4.52129
A0A087WNU6	Leucine-rich repeat flightless-interacting protein 1 (Fragment)	Lrrfip1	tr|A0A087WNU6|A0A087WNU6_MOUSE Leucine-rich repeat flightless-interacting protein 1 (Fragment) OS=Mus musculus OX=10090 GN=Lrrfip1 PE=1 SV=1	64.932	575	0	41968	171060	246750	37035	135490	205360	159140	40595	126090	38565	0	14.3129	17.827	17.864	18.4148	16.9426	18.8267	18.1589	17.9661	17.636	18.1383	15.7807	12.7796		Q8BH69	-4.09367	18.9541	-3.35738	0.00441128	0.997541	-4.52495		Q8BH69	2.13227	14.4986	3.44984	0.00365437	0.999765	-4.52239
A0A087WNV1	Arf-GAP domain and FG repeat-containing protein 1	Agfg1	tr|A0A087WNV1|A0A087WNV1_MOUSE Arf-GAP domain and FG repeat-containing protein 1 OS=Mus musculus OX=10090 GN=Agfg1 PE=1 SV=1;tr|A0A087WSR7|A0A087WSR7_MOUSE Arf-GAP domain and FG repeat-containing protein 1 OS=Mus musculus OX=10090 GN=Agfg1 PE=1 SV=1;sp|Q8K	53.975	521	1474600	1772300	4152400	3823300	1188300	1743800	3882600	2350900	1453600	1970500	4755300	2470700	23.6608	24.0957	22.5923	22.4793	22.5287	22.8973	22.5225	22.0053	23.5828	22.3839	22.9756	22.0894		Q91XU0	-1.78245	16.4782	-3.26958	0.00527431	0.997541	-4.52742		Q91XU0	-2.48427	16.2361	-3.40532	0.00400108	0.999765	-4.52362
A0A087WNZ7	E3 ubiquitin-protein ligase TRIP12	Trip12	tr|A0A087WNZ7|A0A087WNZ7_MOUSE E3 ubiquitin-protein ligase TRIP12 OS=Mus musculus OX=10090 GN=Trip12 PE=1 SV=1;sp|G5E870|TRIPC_MOUSE E3 ubiquitin-protein ligase TRIP12 OS=Mus musculus OX=10090 GN=Trip12 PE=1 SV=1;tr|A0A087WRV6|A0A087WRV6_MOUSE E3 ubiquitin	220.661	1992	12884	18999	46922	76145	13799	27911	58195	75888	7425	46833	45692	25641	15.7647	16.4997	15.9463	16.671	15.3525	16.3096	16.287	16.8554	14.8126	16.6087	16.0341	15.2344		Q3UJS6	-2.55689	15.1189	-3.26555	0.00531776	0.997541	-4.52754		Q3UJS6	-1.89663	18.4626	-3.38613	0.00416049	0.999765	-4.52415
A0A087WPL5	ATP-dependent RNA helicase A	Dhx9	tr|A0A087WPL5|A0A087WPL5_MOUSE ATP-dependent RNA helicase A OS=Mus musculus OX=10090 GN=Dhx9 PE=1 SV=1;tr|E9QNN1|E9QNN1_MOUSE ATP-dependent RNA helicase A OS=Mus musculus OX=10090 GN=Dhx9 PE=1 SV=1;sp|O70133|DHX9_MOUSE ATP-dependent RNA helicase A OS=Mus m	149.619	1383	9842.2	0	51210	50177	9090.5	17802	52519	34675	21170	21881	28532	25602	15.3161	14.5729	16.0759	16.0524	14.6803	15.5931	16.1347	15.6805	16.5539	15.4335	15.3304	15.2321		Q3UJR8	5.34412	20.1665	3.21757	0.00586282	0.997541	-4.52891		Q3UJR8	2.88267	15.1112	3.3676	0.00432048	0.999765	-4.52466
A0A087WPX3	Neurofascin	Nfasc	tr|A0A087WPX3|A0A087WPX3_MOUSE Neurofascin OS=Mus musculus OX=10090 GN=Nfasc PE=1 SV=1;tr|E9Q171|E9Q171_MOUSE Neurofascin OS=Mus musculus OX=10090 GN=Nfasc PE=1 SV=1;tr|Q6ZQ54|Q6ZQ54_MOUSE MKIAA0756 protein (Fragment) OS=Mus musculus OX=10090 GN=Nfasc PE=2	150.357	1347	7807800	4994400	14834000	19146000	8491300	5855800	15762000	14599000	6559900	11531000	13762000	13484000	26.4373	25.8308	24.4799	24.8686	25.6959	24.8273	24.6024	24.7445	26.0873	25.1124	24.5636	24.636		A0A0A0MQJ8	4.31177	15.843	3.19672	0.00611658	0.997541	-4.52951		A0A0A0MQJ8	-1.48374	19.7156	-3.28845	0.0050757	0.999765	-4.52689
A0A087WQ94	Tensin 1 (Fragment)	Tns1	tr|A0A087WQ94|A0A087WQ94_MOUSE Tensin 1 (Fragment) OS=Mus musculus OX=10090 GN=Tns1 PE=1 SV=1;tr|A0A087WQM0|A0A087WQM0_MOUSE Tensin 1 OS=Mus musculus OX=10090 GN=Tns1 PE=1 SV=1;tr|A0A087WQS0|A0A087WQS0_MOUSE Tensin 1 OS=Mus musculus OX=10090 GN=Tns1 PE=1 S	183.427	1719	0	301890	36029	6452.4	0	247280	3228.1	0	170680	0	0	0	14.3241	21.1315	15.5547	13.0104	14.5655	19.7852	11.994	13.5496	20.0228	14.1313	14.491	10.9344		Q6P549	-1.97117	14.4986	-3.1892	0.00621083	0.997541	-4.52973		Q6P549	2.53281	15.1189	3.23479	0.00566103	0.999765	-4.52842
A0A087WQF0	Phospholipid phosphatase-related protein type 2	Plppr2	tr|A0A087WQF0|A0A087WQF0_MOUSE Phospholipid phosphatase-related protein type 2 OS=Mus musculus OX=10090 GN=Plppr2 PE=1 SV=1	45.594	427	244930	324830	1906000	2335200	166250	534840	814830	1278800	142320	990360	1422700	913550	20.6704	21.2541	21.4379	21.7481	19.361	21.0143	20.2048	21.092	19.7208	21.3214	21.1723	20.5964		P97291	-5.28421	17.9681	-3.15607	0.00664324	0.997541	-4.53069		P97291	2.53456	14.5132	3.2077	0.00598157	0.999765	-4.52919
A0A087WQH8	Probable UDP-sugar transporter protein SLC35A4	Slc35a4	tr|A0A087WQH8|A0A087WQH8_MOUSE Probable UDP-sugar transporter protein SLC35A4 OS=Mus musculus OX=10090 GN=Slc35a4 PE=1 SV=1	11.157	103	328210	223990	6313000	4305900	4109500	2147800	4876700	2969100	1122100	1372600	3463900	5854600	21.158	20.6316	23.2134	22.6556	24.527	23.2293	22.8609	22.3555	23.1526	21.8255	22.5021	23.384		Q3ZB20	-1.8854	18.7813	-3.12023	0.00714453	0.997541	-4.53174		Q3ZB20	3.48388	16.8119	3.1818	0.00630496	0.999765	-4.52994
A0A087WQI3	Kinectin	Ktn1	tr|A0A087WQI3|A0A087WQI3_MOUSE Kinectin OS=Mus musculus OX=10090 GN=Ktn1 PE=1 SV=1;tr|A0A087WQG4|A0A087WQG4_MOUSE Kinectin OS=Mus musculus OX=10090 GN=Ktn1 PE=1 SV=1;tr|A0A087WRS1|A0A087WRS1_MOUSE Kinectin OS=Mus musculus OX=10090 GN=Ktn1 PE=1 SV=1	143.642	1252	478530	319600	1544700	1420000	846990	483710	918570	686050	551460	948820	664400	806540	21.7861	21.227	21.1263	21.0103	21.9834	20.8542	20.3827	20.1579	21.972	21.2552	20.0345	20.4094		Q91YV0	-2.69023	14.6335	-3.11568	0.00721078	0.997541	-4.53187		Q91YV0	3.05836	16.5803	3.15924	0.00660059	0.999765	-4.5306
A0A087WQN7	5'-3' exoribonuclease 1 (EC 3.1.13.-)	Xrn1	tr|A0A087WQN7|A0A087WQN7_MOUSE 5-3 exoribonuclease 1 OS=Mus musculus OX=10090 GN=Xrn1 PE=1 SV=1;sp|P97789|XRN1_MOUSE 5-3 exoribonuclease 1 OS=Mus musculus OX=10090 GN=Xrn1 PE=1 SV=1;tr|F8VQ87|F8VQ87_MOUSE 5-3 exoribonuclease 1 OS=Mus musculus OX=1009	194.301	1719	0	0	23442	18280	3092.1	0	28838	0	0	6394.5	42745	9182.9	13.4277	13.9133	14.9175	14.5548	12.9435	14.4431	15.2448	14.8915	13.999	13.5337	15.9345	13.6934		Q8R4V2	2.21757	17.7636	3.09788	0.00747592	0.997541	-4.53239		Q8R4V2	1.54912	14.5279	3.06374	0.00801177	0.999765	-4.5334
A0A087WQT9	Voltage-dependent L-type calcium channel subunit alpha	Cacna1c	tr|A0A087WQT9|A0A087WQT9_MOUSE Voltage-dependent L-type calcium channel subunit alpha OS=Mus musculus OX=10090 GN=Cacna1c PE=1 SV=1;tr|F8WJL1|F8WJL1_MOUSE Voltage-dependent L-type calcium channel subunit alpha OS=Mus musculus OX=10090 GN=Cacna1c PE=1 SV=2;	239.694	2135	0	0	9526.7	108340	0	2958.5	22696	22927	0	71799	49398	25179	13.0886	13.5374	13.5826	17.194	12.059	12.7338	14.8892	15.06	12.4862	17.2686	16.1507	15.2071		Q9DCV4	1.64638	20.5165	3.0884	0.00762104	0.997541	-4.53267		Q9DCV4	3.03347	17.7475	3.06165	0.00804569	0.999765	-4.53346
A0A087WR20	Pro-cathepsin H (Fragment)	Ctsh	tr|A0A087WR20|A0A087WR20_MOUSE Pro-cathepsin H (Fragment) OS=Mus musculus OX=10090 GN=Ctsh PE=1 SV=6;tr|Q922Q7|Q922Q7_MOUSE Cathepsin H OS=Mus musculus OX=10090 GN=Ctsh PE=2 SV=1;sp|P49935|CATH_MOUSE Pro-cathepsin H OS=Mus musculus OX=10090 GN=Ctsh PE=1 SV	32.394	290	0	0	60564	23127	38931	15279	43262	110120	0	0	25981	93730	14.6077	14.7484	16.3247	14.9036	17.023	15.3496	15.8468	17.4138	13.36	13.2536	15.1905	17.1795		Q8BHC4	2.11887	20.6432	3.07358	0.00785351	0.997541	-4.53311		Q8BHC4	5.25767	15.7865	2.99515	0.00920505	0.999765	-4.53544
A0A087WRC6	Death-associated protein 1	Dap	tr|A0A087WRC6|A0A087WRC6_MOUSE Death-associated protein 1 OS=Mus musculus OX=10090 GN=Dap PE=1 SV=1;tr|A0A087WR57|A0A087WR57_MOUSE Death-associated protein 1 OS=Mus musculus OX=10090 GN=Dap PE=1 SV=1;tr|Q3U706|Q3U706_MOUSE Death-associated protein OS=Mus m	6.789	62	0	0	322450	0	554270	196340	79577	0	283690	111000	113660	546250	12.4271	12.2081	18.8038	13.797	21.3004	19.4177	16.7515	13.0262	20.8673	17.9415	17.3959	19.8246		Q8CHR4	1.13081	30.3226	3.04001	0.00840622	0.997541	-4.5341		Q8CHR4	3.34249	14.6255	2.99208	0.00926236	0.999765	-4.53553
A0A087WRE7	Hydroxyacid-oxoacid transhydrogenase, mitochondrial (Fragment)	Adhfe1	tr|A0A087WRE7|A0A087WRE7_MOUSE Hydroxyacid-oxoacid transhydrogenase, mitochondrial (Fragment) OS=Mus musculus OX=10090 GN=Adhfe1 PE=1 SV=1;sp|Q8R0N6|HOT_MOUSE Hydroxyacid-oxoacid transhydrogenase, mitochondrial OS=Mus musculus OX=10090 GN=Adhfe1 PE=1 SV=2	49.15	457	53894	0	445770	731190	190410	281960	266600	0	21508	382790	318870	341670	18.1485	14.3013	19.2839	20.0259	19.5796	19.9943	18.5463	14.2233	16.5803	19.8533	18.9375	19.1205		Q9WTP6	1.43384	21.5977	3.00005	0.00911442	0.997541	-4.5353		Q9WTP6	3.22638	16.1374	2.97394	0.00960838	0.999765	-4.53608
A0A087WRE8	CLIP-associating protein 1	Clasp1	tr|A0A087WRE8|A0A087WRE8_MOUSE CLIP-associating protein 1 OS=Mus musculus OX=10090 GN=Clasp1 PE=1 SV=1;tr|J3QP81|J3QP81_MOUSE CLIP-associating protein 1 OS=Mus musculus OX=10090 GN=Clasp1 PE=1 SV=1;tr|A0A087WS18|A0A087WS18_MOUSE CLIP-associating protein 1	168.026	1526	403760	232390	1521600	1604600	342710	477660	1152100	864370	348150	717730	901140	903040	21.5031	20.6933	21.104	21.1916	20.5261	20.8342	20.719	20.5044	21.2076	20.8241	20.4899	20.579		Q5EAT0	3.08235	19.888	2.97106	0.00966452	0.997541	-4.53617		Q5EAT0	-2.82642	18.1887	-2.94645	0.010157	0.999765	-4.53691
A0A087WRF2	Arf-GAP with GTPase, ANK repeat and PH domain-containing protein 1	Agap1	tr|A0A087WRF2|A0A087WRF2_MOUSE Arf-GAP with GTPase, ANK repeat and PH domain-containing protein 1 OS=Mus musculus OX=10090 GN=Agap1 PE=1 SV=1;sp|Q8BXK8|AGAP1_MOUSE Arf-GAP with GTPase, ANK repeat and PH domain-containing protein 1 OS=Mus musculus OX=10090	89.021	804	16230	0	24427	16103	20804	60017	44524	22260	22358	13428	13948	13352	16.1493	12.4471	14.9785	14.3668	16.0137	17.5294	15.8895	15.0157	16.6447	14.6794	14.2609	14.2552		Q14C53	3.88197	18.4169	2.96618	0.00976014	0.997541	-4.53631		Q14C53	3.80275	16.2541	2.90933	0.0109467	0.999765	-4.53803
A0A087WRS3	Abl interactor 2	Abi2	tr|A0A087WRS3|A0A087WRS3_MOUSE Abl interactor 2 OS=Mus musculus OX=10090 GN=Abi2 PE=1 SV=1	49.359	458	359440	792100	897790	1133100	176520	854080	994390	1054300	178580	433980	935100	875200	21.3094	22.747	20.3219	20.6756	19.4576	21.76	20.5004	20.8024	20.098	20.0472	20.5452	20.532		E9Q6J5	2.96284	15.6959	2.94993	0.0100858	0.997541	-4.5368		E9Q6J5	-3.10618	15.5039	-2.90716	0.0109945	0.999765	-4.5381
A0A087WRZ7	Myosin light chain 1/3, skeletal muscle isoform	Myl1	tr|A0A087WRZ7|A0A087WRZ7_MOUSE Myosin light chain 1/3, skeletal muscle isoform OS=Mus musculus OX=10090 GN=Myl1 PE=1 SV=1;tr|Q545G5|Q545G5_MOUSE MCG121569, isoform CRA_b OS=Mus musculus OX=10090 GN=Myl1 PE=2 SV=1;tr|E9PWG4|E9PWG4_MOUSE Myosin light chain 1	10.301	92	0	201640	0	304240	893100	158670	0	0	289050	186970	97700	0	13.5002	20.4556	15.773	18.7254	22.0687	19.0783	13.4306	13.1023	20.8984	18.7467	17.1698	13.982		Q924S7	-2.01517	18.4503	-2.93852	0.0103208	0.997541	-4.53715		Q924S7	-1.09975	20.0723	-2.89227	0.0113294	0.999765	-4.53855
A0A087WSE3	Striated muscle-specific serine/threonine-protein kinase (Fragment)	Speg	tr|A0A087WSE3|A0A087WSE3_MOUSE Striated muscle-specific serine/threonine-protein kinase (Fragment) OS=Mus musculus OX=10090 GN=Speg PE=1 SV=1;tr|E9QQ25|E9QQ25_MOUSE Striated muscle-specific serine/threonine-protein kinase OS=Mus musculus OX=10090 GN=Speg P	328.435	3010	1129.1	1965.9	3333.4	9453.3	0	1248.4	23828	0	0	14319	25606	2122.6	11.7092	12.7007	12.0258	13.5768	14.9495	11.3591	14.9615	12.227	14.6097	14.7787	15.1687	11.4955		D3YUE4	3.12763	19.1134	2.9229	0.0106511	0.997541	-4.53762		D3YUE4	-4.95726	16.0911	-2.89021	0.0113765	0.999765	-4.53861
A0A087WSJ9	Regulator of G-protein-signaling 6	Rgs6	tr|A0A087WSJ9|A0A087WSJ9_MOUSE Regulator of G-protein-signaling 6 OS=Mus musculus OX=10090 GN=Rgs6 PE=1 SV=1;tr|A0A087WPW1|A0A087WPW1_MOUSE Regulator of G-protein-signaling 6 OS=Mus musculus OX=10090 GN=Rgs6 PE=1 SV=1;tr|F6WDS8|F6WDS8_MOUSE Regulator of G-	50.185	435	217780	356230	757860	388890	1232500	108590	462480	170230	329980	126860	955430	436990	20.4747	21.4087	20.0707	19.0895	22.5875	18.4741	19.364	18.0672	21.1185	18.1477	20.5774	19.4898		A2RSS6	2.42366	14.8486	2.91964	0.0107215	0.997541	-4.53772		A2RSS6	2.55696	18.8195	2.87431	0.0117466	0.999765	-4.5391
A0A087WSS1	RAB11-binding protein RELCH	Relch	tr|A0A087WSS1|A0A087WSS1_MOUSE RAB11-binding protein RELCH OS=Mus musculus OX=10090 GN=Relch PE=1 SV=1	131.874	1192	565310	348250	1679000	2671400	617210	676600	1393600	2127100	559110	979150	1603500	1527300	22.0637	21.3707	21.2499	21.9476	21.4736	21.3889	21.0015	21.8552	21.9949	21.3038	21.3511	21.3676		E9Q9C6	-4.48905	18.4162	-2.90159	0.0111187	0.997541	-4.53827		E9Q9C6	3.65511	18.5584	2.82527	0.0129635	0.999765	-4.5406
A0A097BVN3	GDNF family receptor alpha	Gfra1	tr|A0A097BVN3|A0A097BVN3_MOUSE GDNF family receptor alpha OS=Mus musculus OX=10090 GN=Gfra1 PE=2 SV=1;sp|P97785|GFRA1_MOUSE GDNF family receptor alpha-1 OS=Mus musculus OX=10090 GN=Gfra1 PE=2 SV=2;tr|D6RDD4|D6RDD4_MOUSE GDNF family receptor alpha-1 OS=Mus	51.711	468	45950	156120	39869	33843	0	0	0	147840	0	0	0	0	17.8829	20.0271	15.7048	15.4683	14.1024	14.5102	12.4232	17.8557	14.2612	12.8314	15.3586	13.3677		P97447	1.2009	21.9428	2.88944	0.0113941	0.997541	-4.53864		P97447	3.19541	15.2457	2.8231	0.0130201	0.999765	-4.54067
A0A097PUD0	Anti-dectin-1 15E2 light chain		tr|A0A097PUD0|A0A097PUD0_MOUSE Anti-dectin-1 15E2 light chain OS=Mus musculus OX=10090 PE=2 SV=1;tr|A0A097PUG4|A0A097PUG4_MOUSE Anti-lox-1 15C4 light chain OS=Mus musculus OX=10090 PE=2 SV=1	25.616	235	0	0	765630	0	243490	0	129160	0	0	52620	0	100840	13.0847	15.2191	20.0858	13.9072	19.9756	12.8784	17.4705	14.3602	14.9059	16.7887	13.2712	17.2893		Q9WTZ1	1.31647	21.6979	2.88714	0.011447	0.997541	-4.53871		Q9WTZ1	-4.84127	15.8546	-2.79355	0.0138152	0.999765	-4.54158
A0A0A0MQ70	Solute carrier family 25 member 35	Slc25a35	tr|A0A0A0MQ70|A0A0A0MQ70_MOUSE Solute carrier family 25 member 35 OS=Mus musculus OX=10090 GN=Slc25a35 PE=1 SV=1;sp|Q5SWT3|S2535_MOUSE Solute carrier family 25 member 35 OS=Mus musculus OX=10090 GN=Slc25a35 PE=1 SV=2	32.167	296	0	30048	0	103960	0	0	75410	98680	77852	104140	152770	41220	14.4839	17.2674	14.8108	17.1328	12.5321	14.6623	16.6717	17.2493	18.7182	17.8429	17.8378	15.9468		A0A0R4J107	3.0529	19.2034	2.87885	0.0116397	0.997541	-4.53896		A0A0R4J107	2.93874	14.8467	2.7636	0.0146691	0.999765	-4.5425
A0A0A0MQ99	DNA repair protein SWI5 homolog	Swi5	tr|A0A0A0MQ99|A0A0A0MQ99_MOUSE DNA repair protein SWI5 homolog OS=Mus musculus OX=10090 GN=Swi5 PE=1 SV=1;tr|V9GXX7|V9GXX7_MOUSE DNA repair protein SWI5 homolog (Fragment) OS=Mus musculus OX=10090 GN=Swi5 PE=1 SV=1	15.175	131	0	0	62400	262830	411190	48009	0	462950	171440	346380	175590	1052700	15.1822	15.218	16.3689	18.5084	20.8195	17.1737	13.1777	19.5679	20.0302	19.699	18.0459	20.8091		P70232	-1.29084	21.1718	-2.87336	0.0117689	0.997541	-4.53913		P70232	1.25853	21.2276	2.74696	0.0151658	0.999765	-4.54302
A0A0A0MQB0	Protein odr-4 homolog	Odr4	tr|A0A0A0MQB0|A0A0A0MQB0_MOUSE Protein odr-4 homolog OS=Mus musculus OX=10090 GN=Odr4 PE=1 SV=1;sp|Q4PJX1|ODR4_MOUSE Protein odr-4 homolog OS=Mus musculus OX=10090 GN=Odr4 PE=1 SV=2	38.112	339	0	61119	16969	20780	0	10242	21050	9929.7	51419	0	204110	78300	14.0519	18.4565	14.4384	14.7449	14.5543	14.7123	14.7775	13.8048	18.0288	12.8806	18.2708	16.9096		Q8BHJ5	-2.82754	17.7475	-2.85382	0.0122409	0.997541	-4.53972		Q8BHJ5	3.75747	16.5853	2.73903	0.0154078	0.999765	-4.54327
A0A0A0MQB7	Teneurin-2	Tenm2	tr|A0A0A0MQB7|A0A0A0MQB7_MOUSE Teneurin-2 OS=Mus musculus OX=10090 GN=Tenm2 PE=1 SV=1;sp|Q9WTS5|TEN2_MOUSE Teneurin-2 OS=Mus musculus OX=10090 GN=Tenm2 PE=1 SV=1;tr|A0A0A0MQ92|A0A0A0MQ92_MOUSE Teneurin-2 OS=Mus musculus OX=10090 GN=Tenm2 PE=1 SV=1;tr|B9EJ7	306.551	2764	47841	25665	211950	228970	12001	58644	244020	269060	12233	147360	270970	203690	17.95	17.0034	18.1817	18.3039	15.1276	17.4925	18.4149	18.7539	15.6424	18.3791	18.6942	18.3443		Q3UY00	4.1822	21.7014	2.83851	0.0126234	0.997541	-4.54019		Q3UY00	1.69048	14.8158	2.71815	0.0160638	0.999765	-4.54392
A0A0A0MQC2	Pleckstrin homology domain-containing family G member 5	Plekhg5	tr|A0A0A0MQC2|A0A0A0MQC2_MOUSE Pleckstrin homology domain-containing family G member 5 OS=Mus musculus OX=10090 GN=Plekhg5 PE=1 SV=1;tr|B1AS67|B1AS67_MOUSE Pleckstrin homology domain-containing family G member 5 OS=Mus musculus OX=10090 GN=Plekhg5 PE=1 SV=	115.756	1041	0	0	152980	161950	0	76710	104420	114540	38040	83905	173590	110840	16.1714	15.3154	17.6984	17.7903	13.9218	17.9204	17.1549	17.4729	17.528	17.5093	18.0288	17.4311		Q8C4B4	1.61493	18.4024	2.83832	0.0126281	0.997541	-4.5402		Q8C4B4	3.23835	18.9541	2.6559	0.0181841	0.999765	-4.54586
A0A0A0MQC7	Microtubule-associated protein	Mapt	tr|A0A0A0MQC7|A0A0A0MQC7_MOUSE Microtubule-associated protein OS=Mus musculus OX=10090 GN=Mapt PE=1 SV=1;sp|P10637|TAU_MOUSE Microtubule-associated protein tau OS=Mus musculus OX=10090 GN=Mapt PE=1 SV=3;tr|A2A5Y6|A2A5Y6_MOUSE Microtubule-associated protein	76.259	733	38271000	43879000	105930000	116990000	62303000	57267000	98408000	79103000	38575000	75748000	97429000	80943000	29.0852	29.4702	27.3943	27.5531	28.9057	28.4603	27.3212	27.2791	29.0318	28.0195	27.4884	27.3255		Q3UZW2	2.50848	18.1814	2.82714	0.0129149	0.997541	-4.54054		Q3UZW2	1.16636	22.7081	2.64116	0.0187244	0.999765	-4.54633
A0A0A0MQE5	Calmodulin-regulated spectrin-associated protein 1	Camsap1	tr|A0A0A0MQE5|A0A0A0MQE5_MOUSE Calmodulin-regulated spectrin-associated protein 1 OS=Mus musculus OX=10090 GN=Camsap1 PE=1 SV=1;sp|A2AHC3|CAMP1_MOUSE Calmodulin-regulated spectrin-associated protein 1 OS=Mus musculus OX=10090 GN=Camsap1 PE=1 SV=1;tr|A2AHC4	176.016	1582	40268	1060800	136500	227710	95016	34760	213430	198460	35827	169910	160040	106050	17.663	23.2362	17.5294	18.2957	18.46	16.6592	18.2161	18.2973	17.4283	18.599	17.9073	17.3649		Q78IK2	1.48871	27.0942	2.82509	0.0129681	0.997541	-4.54061		Q78IK2	1.72453	15.6955	2.63636	0.0189039	0.999765	-4.54648
A0A0A0MQI6	Deleted.		tr|A0A0A0MQI6|A0A0A0MQI6_MOUSE YjeF N-terminal domain-containing protein 3 OS=Mus musculus OX=10090 GN=Yjefn3 PE=1 SV=2;sp|F6W8I0|YJEN3_MOUSE YjeF N-terminal domain-containing protein 3 OS=Mus musculus OX=10090 GN=Yjefn3 PE=1 SV=2;tr|A0A0A0MQP0|A0A0A0MQP0_	0		27702	91106	564590	536270	0	251950	448220	729050	0	322710	349510	601320	17.0399	19.1251	19.6342	19.5661	13.5132	19.815	19.3176	20.2491	12.8308	19.5896	19.0746	19.9688		Q9D6E4	1.29726	21.6714	2.81704	0.0131795	0.997541	-4.54085		Q9D6E4	1.43206	16.4782	2.62685	0.0192638	0.999765	-4.54678
A0A0A0MQJ8	Brain mitochondrial carrier protein 1	Slc25a14	tr|A0A0A0MQJ8|A0A0A0MQJ8_MOUSE Brain mitochondrial carrier protein 1 OS=Mus musculus OX=10090 GN=Slc25a14 PE=1 SV=1;sp|Q9Z2B2|UCP5_MOUSE Brain mitochondrial carrier protein 1 OS=Mus musculus OX=10090 GN=Slc25a14 PE=1 SV=2;tr|Q8CJ24|Q8CJ24_MOUSE Brain mitoc	32.534	290	26084	0	0	0	116230	147820	164340	152360	0	78363	262190	0	16.9396	12.9333	13.1228	13.2362	18.7846	18.9655	17.8281	17.9008	12.144	17.4037	18.645	13.3853		Q7TSK3	-1.88223	14.2644	-2.81394	0.0132618	0.997541	-4.54095		Q7TSK3	-3.74939	16.324	-2.59102	0.0206804	0.999765	-4.54791
A0A0A0MQL0	Tomoregulin-1 (Fragment)	Tmeff1	tr|A0A0A0MQL0|A0A0A0MQL0_MOUSE Tomoregulin-1 (Fragment) OS=Mus musculus OX=10090 GN=Tmeff1 PE=1 SV=1;sp|Q6PFE7|TEFF1_MOUSE Tomoregulin-1 OS=Mus musculus OX=10090 GN=Tmeff1 PE=2 SV=1;tr|A2AML9|A2AML9_MOUSE Tomoregulin-1 (Fragment) OS=Mus musculus OX=10090 G	37.433	346	20902	0	47383	0	63489	13105	23633	0	0	58555	209050	0	16.5707	14.2755	15.9608	13.3337	17.8107	15.105	14.9493	12.5711	13.7502	16.9537	18.3065	14.0375		A0A140LJ31	4.79721	16.2414	2.80949	0.0133805	0.997541	-4.54109		A0A140LJ31	1.80995	14.1914	2.59058	0.0206987	0.999765	-4.54792
A0A0A6YVR9	SURF1-like protein (Fragment)	Surf1	tr|A0A0A6YVR9|A0A0A6YVR9_MOUSE SURF1-like protein (Fragment) OS=Mus musculus OX=10090 GN=Surf1 PE=1 SV=1;tr|I6L9E0|I6L9E0_MOUSE SURF1-like protein OS=Mus musculus OX=10090 GN=Surf1 PE=2 SV=1;sp|P09925|SURF1_MOUSE Surfeit locus protein 1 OS=Mus musculus OX=	27.146	240	79860	161940	739010	405030	70515	479450	861250	215680	239660	545690	193970	502070	18.8036	20.0884	20.0333	19.1498	17.9797	20.8401	20.2871	18.4222	20.587	20.4009	18.1947	19.6981		E9QLB2	2.49846	20.3285	2.77243	0.0144122	0.997541	-4.54223		E9QLB2	2.63757	16.6326	2.5777	0.0212326	0.999765	-4.54833
A0A0A6YVU8	Predicted pseudogene 9774	Gm9774	tr|A0A0A6YVU8|A0A0A6YVU8_MOUSE MCG119397 OS=Mus musculus OX=10090 GN=Gm9774 PE=4 SV=1;sp|Q9JKV1|ADRM1_MOUSE Proteasomal ubiquitin receptor ADRM1 OS=Mus musculus OX=10090 GN=Adrm1 PE=1 SV=2;tr|A0A1S6GWG3|A0A1S6GWG3_MOUSE Uncharacterized protein OS=Mus muscu	42.147	407	2651100	3034100	7281300	4835100	3420500	5504700	4563000	3959800	2120300	4732500	8288700	4625400	24.638	24.9961	23.425	22.8275	24.2315	24.7288	22.7622	22.7874	24.2103	23.737	23.8059	23.0304		Q8K1N4	-2.78918	15.0212	-2.76825	0.0145333	0.997541	-4.54236		Q8K1N4	-2.84853	15.1453	-2.57579	0.0213126	0.999765	-4.54839
A0A0A6YVV4	Microtubule-associated protein 9 (Fragment)	Map9	tr|A0A0A6YVV4|A0A0A6YVV4_MOUSE Microtubule-associated protein 9 (Fragment) OS=Mus musculus OX=10090 GN=Map9 PE=1 SV=1;tr|A0A0A6YXJ3|A0A0A6YXJ3_MOUSE Microtubule-associated protein 9 (Fragment) OS=Mus musculus OX=10090 GN=Map9 PE=1 SV=5;sp|Q3TRR0|MAP9_MOUSE	57.528	517	35167	7716.2	132930	66531	0	0	111240	0	36211	0	0	0	17.4373	14.9907	17.4901	16.4708	12.6178	10.892	17.2488	15.1638	17.4461	12.5182	12.4549	13.5867		Q8BKQ3	-3.33846	14.9411	-2.74703	0.0151636	0.997541	-4.54302		Q8BKQ3	-1.31548	20.2187	-2.57488	0.0213509	0.999765	-4.54842
A0A0A6YW06	Protein enabled homolog	Enah	tr|A0A0A6YW06|A0A0A6YW06_MOUSE Protein enabled homolog OS=Mus musculus OX=10090 GN=Enah PE=1 SV=1;tr|J3QNM3|J3QNM3_MOUSE Protein enabled homolog OS=Mus musculus OX=10090 GN=Enah PE=1 SV=1;tr|E9QKQ9|E9QKQ9_MOUSE Protein enabled homolog OS=Mus musculus OX=10	83.984	785	1111800	328140	1403500	1398800	559370	698590	2011500	1462200	643410	1616800	1377400	1592400	23.1904	21.2711	20.9842	20.988	21.3152	21.4399	21.5463	21.293	22.2283	22.0783	21.124	21.4302		Q9D2R6	1.82589	23.568	2.74526	0.0152173	0.997541	-4.54307		Q9D2R6	-1.76368	18.7849	-2.57212	0.021468	0.999765	-4.54851
A0A0A6YW36	Regulator of G-protein-signaling 7	Rgs7	tr|A0A0A6YW36|A0A0A6YW36_MOUSE Regulator of G-protein-signaling 7 OS=Mus musculus OX=10090 GN=Rgs7 PE=1 SV=1;sp|O54829|RGS7_MOUSE Regulator of G-protein signaling 7 OS=Mus musculus OX=10090 GN=Rgs7 PE=1 SV=2	55.677	477	3289300	4906300	13285000	13894000	8824300	4656200	16736000	8863700	5001600	6018600	10571000	9053900	24.9973	25.801	24.3164	24.3931	25.7578	24.462	24.6914	23.996	25.6366	24.1083	24.1694	24.0382		Q8WUR0	-5.52591	24.9087	-2.71544	0.0161509	0.997541	-4.544		Q8WUR0	-4.08493	16.8975	-2.53808	0.0229588	0.999765	-4.54959
A0A0A6YWF5	Sodium-coupled neutral amino acid transporter 3 (Fragment)	Slc38a3	tr|A0A0A6YWF5|A0A0A6YWF5_MOUSE Sodium-coupled neutral amino acid transporter 3 (Fragment) OS=Mus musculus OX=10090 GN=Slc38a3 PE=1 SV=1;tr|A0A0A6YX60|A0A0A6YX60_MOUSE Sodium-coupled neutral amino acid transporter 3 (Fragment) OS=Mus musculus OX=10090 GN=Sl	16.457	154	273190	249430	1375900	2872200	353100	0	2560500	1837300	222930	931510	1731000	2133700	20.8523	20.8118	20.9548	22.0551	20.5742	15.4586	21.9045	21.6355	20.4667	21.2268	21.4655	21.8693		Q6PCM2	-1.97729	13.6275	-2.70109	0.0166198	0.997541	-4.54445		Q6PCM2	1.87441	13.8631	2.53617	0.0230452	0.999765	-4.54965
A0A0A6YWG7	Rap guanine nucleotide exchange factor 2	Rapgef2	tr|A0A0A6YWG7|A0A0A6YWG7_MOUSE Rap guanine nucleotide exchange factor 2 OS=Mus musculus OX=10090 GN=Rapgef2 PE=1 SV=1;tr|E9QNQ4|E9QNQ4_MOUSE Rap guanine nucleotide exchange factor 2 OS=Mus musculus OX=10090 GN=Rapgef2 PE=1 SV=1;sp|Q8CHG7|RPGF2_MOUSE Rap gu	184.115	1644	1185000	1103600	2511300	3159800	908860	1500400	2346000	2248500	1220900	2581200	2974300	2386400	23.2966	23.3024	21.8468	22.1966	22.0969	22.6578	21.7746	21.9385	23.2929	22.8008	22.2744	22.0373		Q64727	-1.0209	22.5266	-2.69605	0.0167876	0.997541	-4.54461		Q64727	1.73845	18.4503	2.535	0.0230982	0.999765	-4.54968
A0A0A6YWH2	Allograft inflammatory factor 1-like	Aif1l	tr|A0A0A6YWH2|A0A0A6YWH2_MOUSE Allograft inflammatory factor 1-like OS=Mus musculus OX=10090 GN=Aif1l PE=1 SV=1;sp|Q9EQX4|AIF1L_MOUSE Allograft inflammatory factor 1-like OS=Mus musculus OX=10090 GN=Aif1l PE=1 SV=1	15.311	136	0	79591	279860	304370	0	0	233580	320950	0	0	298820	233250	13.2255	18.8988	18.5938	18.726	15.17	12.2273	18.35	19.0184	14.9844	12.8024	18.8404	18.5477		Q9DBS2	1.30784	24.2108	2.68932	0.0170142	0.997541	-4.54482		Q9DBS2	-1.95448	17.623	-2.53436	0.0231276	0.999765	-4.5497
A0A0A6YWM5	Rab3 GTPase-activating protein non-catalytic subunit	Rab3gap2	tr|A0A0A6YWM5|A0A0A6YWM5_MOUSE Rab3 GTPase-activating protein non-catalytic subunit OS=Mus musculus OX=10090 GN=Rab3gap2 PE=1 SV=1;tr|E9QKE4|E9QKE4_MOUSE Rab3 GTPase-activating protein non-catalytic subunit OS=Mus musculus OX=10090 GN=Rab3gap2 PE=1 SV=1;sp	152.543	1367	1274100	377660	2272600	2868100	1123000	888190	1599400	1508700	650990	1611800	2056200	1686100	23.4174	21.5065	21.6987	22.053	22.4376	21.8224	21.206	21.3399	22.2478	22.0736	21.7227	21.516		Q8BNZ1	4.51329	17.0698	2.6813	0.0172883	0.997541	-4.54507		Q8BNZ1	-4.02865	19.4854	-2.52629	0.0234976	0.999765	-4.54996
A0A0A6YWP9	Thioredoxin domain-containing protein 9 (Fragment)	Txndc9	tr|A0A0A6YWP9|A0A0A6YWP9_MOUSE Thioredoxin domain-containing protein 9 (Fragment) OS=Mus musculus OX=10090 GN=Txndc9 PE=1 SV=1;tr|A0A0A6YXY0|A0A0A6YXY0_MOUSE Thioredoxin domain-containing protein 9 OS=Mus musculus OX=10090 GN=Txndc9 PE=1 SV=1;sp|Q9CQ79|TXN	19.666	169	164040	76879	2553000	2026900	504830	294020	2552600	1567500	284040	199180	2384400	2000100	20.0027	18.8407	21.8712	21.5381	21.1499	20.061	21.8999	21.3973	20.8693	18.8444	21.944	21.7723		E9QAJ9	-1.86781	14.1914	-2.6734	0.0175624	0.997541	-4.54532		E9QAJ9	1.68157	14.2644	2.51395	0.0240751	0.999765	-4.55035
A0A0A6YX18	V-type proton ATPase subunit H	Atp6v1h	tr|A0A0A6YX18|A0A0A6YX18_MOUSE V-type proton ATPase subunit H OS=Mus musculus OX=10090 GN=Atp6v1h PE=1 SV=1;sp|Q8BVE3|VATH_MOUSE V-type proton ATPase subunit H OS=Mus musculus OX=10090 GN=Atp6v1h PE=1 SV=1;tr|A0A0A6YWP6|A0A0A6YWP6_MOUSE V-type proton ATPas	54.109	465	27833000	45675000	87476000	93265000	48161000	47104000	92615000	63943000	39354000	74385000	98468000	88142000	28.5547	29.5374	27.1106	27.2169	28.491	28.149	27.2312	26.96	29.065	27.9914	27.5043	27.4533		F7ASU3	-3.91245	16.216	-2.671	0.0176464	0.997541	-4.54539		F7ASU3	1.73268	18.6879	2.49798	0.0248421	0.999765	-4.55086
A0A0A6YX21	Vesicle transport protein	Sft2d2	tr|A0A0A6YX21|A0A0A6YX21_MOUSE Vesicle transport protein OS=Mus musculus OX=10090 GN=Sft2d2 PE=1 SV=1;tr|A0A0A6YY20|A0A0A6YY20_MOUSE Vesicle transport protein OS=Mus musculus OX=10090 GN=Sft2d2 PE=1 SV=1;sp|Q8VD57|SFT2B_MOUSE Vesicle transport protein SFT2	6.934	65	1111500	803060	1683500	0	0	134440	601130	1668200	0	0	1786000	0	23.1899	22.77	21.2539	14.1941	14.4689	18.8143	19.7533	21.4907	14.2294	13.9471	21.5122	13.7522		Q91YR7	-2.01595	16.7217	-2.66789	0.0177558	0.997541	-4.54549		Q91YR7	2.25812	15.7448	2.49412	0.0250311	0.999765	-4.55098
A0A0A6YX73	cAMP-dependent protein kinase type II-alpha regulatory subunit	Prkar2a	tr|A0A0A6YX73|A0A0A6YX73_MOUSE cAMP-dependent protein kinase type II-alpha regulatory subunit OS=Mus musculus OX=10090 GN=Prkar2a PE=1 SV=1;tr|Q8K1M3|Q8K1M3_MOUSE Protein kinase, cAMP dependent regulatory, type II alpha OS=Mus musculus OX=10090 GN=Prkar2a	43.166	380	10239000	8276800	15052000	17244000	7222500	8006500	22832000	15426000	8205600	16322000	24416000	11236000	26.8888	26.6768	24.5016	24.7134	25.4352	25.3257	25.1525	24.8271	26.4594	25.649	25.4204	24.3623		F6ZGI7	2.13564	20.18	2.66094	0.0180028	0.997541	-4.54571		F6ZGI7	3.85512	15.9139	2.49325	0.0250741	0.999765	-4.55101
A0A0A6YXE3	Muscleblind-like protein 1	Mbnl1	tr|A0A0A6YXE3|A0A0A6YXE3_MOUSE Muscleblind-like protein 1 OS=Mus musculus OX=10090 GN=Mbnl1 PE=1 SV=1;tr|Q8CAQ1|Q8CAQ1_MOUSE Muscleblind-like 1 (Drosophila), isoform CRA_e OS=Mus musculus OX=10090 GN=Mbnl1 PE=2 SV=1;sp|Q9JKP5|MBNL1_MOUSE Muscleblind-like p	33.05	302	731480	658030	5396400	406490	343490	899190	70099	39842	421220	674570	1036400	0	22.493	22.4364	22.9808	19.1551	20.5298	21.842	16.5633	15.8889	21.5242	20.7284	20.6989	16.1563		Q9EQI5	-3.29971	16.088	-2.64562	0.0185593	0.997541	-4.54619		Q9EQI5	-3.2286	19.3252	-2.47793	0.0258385	0.999765	-4.5515
A0A0A6YY47	Neural cell adhesion molecule 1	Ncam1	tr|A0A0A6YY47|A0A0A6YY47_MOUSE Neural cell adhesion molecule 1 OS=Mus musculus OX=10090 GN=Ncam1 PE=1 SV=1;tr|E9Q589|E9Q589_MOUSE Neural cell adhesion molecule 1 OS=Mus musculus OX=10090 GN=Ncam1 PE=1 SV=1;tr|A0A0A6YWU2|A0A0A6YWU2_MOUSE Neural cell adhesio	93.492	848	245240	162350	2407800	1727700	382480	124550	1800900	1034300	310580	183800	421160	1107700	20.6725	20.0926	21.7844	21.3012	20.7029	18.6926	21.3821	20.7737	21.0178	18.7203	19.3533	20.8855		A2AQ19	-2.55408	16.5803	-2.63833	0.0188298	0.997541	-4.54642		A2AQ19	-2.09724	18.6512	-2.46391	0.0265577	0.999765	-4.55195
A0A0A6YY91	Neural cell adhesion molecule 1 (Fragment)	Ncam1	tr|A0A0A6YY91|A0A0A6YY91_MOUSE Neural cell adhesion molecule 1 (Fragment) OS=Mus musculus OX=10090 GN=Ncam1 PE=1 SV=1	116.368	1089	25426000	13468000	58776000	61680000	24977000	20848000	54968000	48939000	21597000	37245000	48848000	51116000	28.404	27.4921	26.5211	26.6037	27.4335	26.8504	26.4567	26.5589	28.0677	26.9231	26.4567	26.6357		Q4FCQ6	2.84151	18.0579	2.6353	0.0189437	0.997541	-4.54651		Q4FCQ6	-3.20737	16.1298	-2.46212	0.0266508	0.999765	-4.552
A0A0F6AIX6	Lipid droplet-associated hydrolase	Ldah	tr|A0A0F6AIX6|A0A0F6AIX6_MOUSE Lipid droplet-associated hydrolase OS=Mus musculus OX=10090 GN=Ldah PE=1 SV=1;tr|A0A1W2P7C8|A0A1W2P7C8_MOUSE Lipid droplet-associated hydrolase OS=Mus musculus OX=10090 GN=Ldah PE=1 SV=1;tr|A0A0F6AIX5|A0A0F6AIX5_MOUSE Lipid d	26.78	236	0	24814	49301	501160	109060	0	105710	659430	51171	276060	569050	484760	13.0434	16.9469	16.0196	19.4657	18.682	12.875	17.1731	20.0985	18.0208	19.3485	19.803	19.6454		Q3UV57	-1.7375	14.1463	-2.63121	0.0190979	0.997541	-4.54664		Q3UV57	2.31885	18.2909	2.44616	0.0274952	0.999765	-4.55251
A0A0G2JDF7	Ubiquitin carboxyl-terminal hydrolase 30 (Fragment)	Usp30	tr|A0A0G2JDF7|A0A0G2JDF7_MOUSE Ubiquitin carboxyl-terminal hydrolase 30 (Fragment) OS=Mus musculus OX=10090 GN=Usp30 PE=1 SV=1;sp|Q3UN04|UBP30_MOUSE Ubiquitin carboxyl-terminal hydrolase 30 OS=Mus musculus OX=10090 GN=Usp30 PE=1 SV=1	46.031	410	191990	268030	252070	275480	0	359900	428790	0	180060	0	337390	0	20.2648	20.9323	18.4387	18.5781	15.1367	20.3832	19.2518	13.2122	20.1118	13.7995	19.0218	12.8091		F6RBX1	-4.78541	19.9027	-2.63	0.0191438	0.997541	-4.54668		F6RBX1	2.7361	17.0301	2.42843	0.0284635	0.999765	-4.55308
A0A0G2JDI9	ATP-binding cassette sub-family D member 3	Abcd3	tr|A0A0G2JDI9|A0A0G2JDI9_MOUSE ATP-binding cassette sub-family D member 3 OS=Mus musculus OX=10090 GN=Abcd3 PE=1 SV=1;tr|Q9DBZ6|Q9DBZ6_MOUSE Uncharacterized protein OS=Mus musculus OX=10090 GN=Abcd3 PE=2 SV=1;tr|Q3U645|Q3U645_MOUSE Uncharacterized protein	62.698	549	94016	2707800	664900	154880	11315	2397600	196310	108920	9585.1	151780	268090	90832	19.0754	24.8056	19.8767	17.7241	15.0328	23.4046	18.092	17.3974	15.237	18.4247	18.6783	17.1324		Q8VE18	-1.68512	14.8622	-2.62669	0.0192698	0.997541	-4.54678		Q8VE18	-1.11733	21.6714	-2.42631	0.0285812	0.999765	-4.55315
A0A0G2JDP0	HCLS1-associated protein X-1 (HS1-associating protein X-1)	Hax1	tr|A0A0G2JDP0|A0A0G2JDP0_MOUSE HCLS1-associated protein X-1 OS=Mus musculus OX=10090 GN=Hax1 PE=1 SV=1;tr|B9EJR4|B9EJR4_MOUSE HCLS1-associated protein X-1 OS=Mus musculus OX=10090 GN=Hax1 PE=1 SV=1;sp|O35387|HAX1_MOUSE HCLS1-associated protein X-1 OS=Mus m	31.315	277	73286	0	180190	388890	345860	52603	178070	397260	0	1640100	356980	305730	18.6605	13.795	17.9411	19.0895	20.5408	17.3193	17.9472	19.3383	13.852	22.1004	19.1062	18.9537		Q3TTE7	2.87851	17.8497	2.61026	0.0199078	0.997541	-4.5473		Q3TTE7	1.71115	14.7827	2.42386	0.0287186	0.999765	-4.55323
A0A0G2JDV8	Calponin	Cnn3	tr|A0A0G2JDV8|A0A0G2JDV8_MOUSE Calponin OS=Mus musculus OX=10090 GN=Cnn3 PE=1 SV=1;sp|Q9DAW9|CNN3_MOUSE Calponin-3 OS=Mus musculus OX=10090 GN=Cnn3 PE=1 SV=1;tr|Q99JN5|Q99JN5_MOUSE Cnn3 protein (Fragment) OS=Mus musculus OX=10090 GN=Cnn3 PE=2 SV=1	31.395	284	1921300	2068100	6067200	6892800	2036500	3639500	4773300	5785000	1377300	4089100	4349300	4765800	24.1016	24.3542	23.1545	23.3534	23.3963	24.0696	22.8291	23.356	23.4932	23.5113	22.8422	23.0752		Q9JJC6	-2.30377	18.8195	-2.58969	0.020735	0.997541	-4.54795		Q9JJC6	1.04034	19.8939	2.41337	0.0293115	0.999765	-4.55356
A0A0G2JDW7	40S ribosomal protein S27 (Fragment)	Rps27	tr|A0A0G2JDW7|A0A0G2JDW7_MOUSE 40S ribosomal protein S27 (Fragment) OS=Mus musculus OX=10090 GN=Rps27 PE=1 SV=1;sp|Q6ZWU9|RS27_MOUSE 40S ribosomal protein S27 OS=Mus musculus OX=10090 GN=Rps27 PE=1 SV=3;tr|A0A0G2JG29|A0A0G2JG29_MOUSE 40S ribosomal protein	9.233	82	5997200	8017900	21056000	14951000	10789000	8379200	19238000	17866000	3931200	12933000	15506000	13026000	25.9978	26.6236	24.9992	24.5018	26.0816	25.3982	24.8982	25.0474	25.2363	25.2896	24.7419	24.5841		D3Z4U0	-2.35385	18.7565	-2.58839	0.0207884	0.997541	-4.54799		D3Z4U0	4.46131	17.0031	2.39201	0.0305545	0.999765	-4.55425
A0A0G2JDX4	Tetraspanin-2 (Fragment)	Tspan2	tr|A0A0G2JDX4|A0A0G2JDX4_MOUSE Tetraspanin-2 (Fragment) OS=Mus musculus OX=10090 GN=Tspan2 PE=1 SV=1;tr|A0A0G2JEZ7|A0A0G2JEZ7_MOUSE Tetraspanin OS=Mus musculus OX=10090 GN=Tspan2 PE=1 SV=1;tr|Q8C0C9|Q8C0C9_MOUSE Tetraspanin (Fragment) OS=Mus musculus OX=10	9.522	87	22343000	22478000	51006000	59853000	17211000	28587000	67358000	48892000	33081000	38574000	58709000	45387000	28.1887	28.35	26.3109	26.5591	26.8338	27.3534	26.7585	26.5574	28.7764	26.9773	26.7315	26.4573		Q812E0	-1.90711	14.8411	-2.58551	0.0209072	0.997541	-4.54808		Q812E0	1.52214	19.8871	2.38483	0.0309841	0.999765	-4.55448
A0A0G2JDX9	LIM domain transcription factor LMO4 (Fragment)	Lmo4	tr|A0A0G2JDX9|A0A0G2JDX9_MOUSE LIM domain transcription factor LMO4 (Fragment) OS=Mus musculus OX=10090 GN=Lmo4 PE=1 SV=1;tr|Q542S1|Q542S1_MOUSE LIM domain only 4, isoform CRA_a OS=Mus musculus OX=10090 GN=Lmo4 PE=2 SV=1;sp|P61969|LMO4_MOUSE LIM domain tra	14.394	132	0	0	0	0	125210	0	127240	127240	0	0	150430	102310	13.6444	11.8538	14.7715	12.1383	18.9044	12.5817	17.4483	17.6306	13.7925	12.9818	17.8148	17.311		E9Q0K9	1.64174	21.2733	2.5811	0.0210903	0.997541	-4.54822		E9Q0K9	1.19012	19.6842	2.38128	0.0311979	0.999765	-4.55459
A0A0G2JE32	Ubiquitin-conjugating enzyme E2 D3 (Fragment)	Ube2d3	tr|A0A0G2JE32|A0A0G2JE32_MOUSE Ubiquitin-conjugating enzyme E2 D3 (Fragment) OS=Mus musculus OX=10090 GN=Ube2d3 PE=1 SV=1;tr|Q9D1S1|Q9D1S1_MOUSE Uncharacterized protein OS=Mus musculus OX=10090 GN=Ube2d3 PE=2 SV=1;tr|Q4QQL2|Q4QQL2_MOUSE MCG22362, isoform C	14.731	132	5322000	5448500	40812000	24494000	16907000	7855700	42906000	31380000	14108000	22385000	27814000	29135000	25.7988	25.9765	25.9803	25.2339	26.8051	25.2954	26.089	25.8923	27.36	26.1369	25.6151	25.7921		Q0KL01	-1.07071	19.5321	-2.58083	0.0211017	0.997541	-4.54823		Q0KL01	1.94112	15.0267	2.38116	0.0312054	0.999765	-4.55459
A0A0G2JE69	Diphthine methyl ester synthase (Fragment)	Dph5	tr|A0A0G2JE69|A0A0G2JE69_MOUSE Diphthine methyl ester synthase (Fragment) OS=Mus musculus OX=10090 GN=Dph5 PE=1 SV=1;tr|Q8BG20|Q8BG20_MOUSE DPH5 homolog (S. cerevisiae), isoform CRA_a OS=Mus musculus OX=10090 GN=Dph5 PE=1 SV=1;tr|V9GXP1|V9GXP1_MOUSE DPH5 h	12.59	114	0	0	0	0	0	0	0	0	0	84154	318720	298400	13.7047	15.4708	11.9043	13.0931	13.3924	11.4071	13.7843	13.6043	15.0191	17.5138	18.9368	18.9173		I4DCY6	5.02784	18.2938	2.57409	0.0213845	0.997541	-4.54844		I4DCY6	-3.28011	20.0164	-2.35629	0.0327465	0.999765	-4.55539
A0A0G2JEP0	Fragile X mental retardation syndrome-related protein 1	Fxr1	tr|A0A0G2JEP0|A0A0G2JEP0_MOUSE Fragile X mental retardation syndrome-related protein 1 OS=Mus musculus OX=10090 GN=Fxr1 PE=1 SV=1;sp|Q61584|FXR1_MOUSE Fragile X mental retardation syndrome-related protein 1 OS=Mus musculus OX=10090 GN=Fxr1 PE=1 SV=2;tr|A0A	63.915	568	110090	87656	733620	876600	56416	684110	396760	410120	135750	444660	638000	490270	19.3383	19.0604	20.0225	20.2949	17.6204	21.4065	19.1365	19.3861	19.6423	20.0847	19.9739	19.6624		Q3U2K2	-1.34866	14.2333	-2.5583	0.0220617	0.997541	-4.54894		Q3U2K2	5.26952	17.7875	2.34602	0.0334037	0.999765	-4.55572
A0A0G2JF16	Coiled-coil domain-containing protein 12 (Fragment)	Ccdc12	tr|A0A0G2JF16|A0A0G2JF16_MOUSE Coiled-coil domain-containing protein 12 (Fragment) OS=Mus musculus OX=10090 GN=Ccdc12 PE=1 SV=1;sp|Q8R344|CCD12_MOUSE Coiled-coil domain-containing protein 12 OS=Mus musculus OX=10090 GN=Ccdc12 PE=1 SV=2;tr|A0A0G2JFK6|A0A0G2	15.932	142	0	0	90510	341040	0	37801	0	0	0	0	53215	101700	12.5063	13.33	16.9203	18.8948	13.7829	16.7928	15.0012	13.595	15.7371	12.4147	16.2619	17.302		Q5FWJ7	1.60365	21.7964	2.54094	0.0228297	0.997541	-4.54949		Q5FWJ7	1.05355	20.7732	2.34459	0.033496	0.999765	-4.55577
A0A0G2JFB0	RIMS-binding protein 2	Rimbp2	tr|A0A0G2JFB0|A0A0G2JFB0_MOUSE RIMS-binding protein 2 OS=Mus musculus OX=10090 GN=Rimbp2 PE=1 SV=1;sp|Q80U40|RIMB2_MOUSE RIMS-binding protein 2 OS=Mus musculus OX=10090 GN=Rimbp2 PE=1 SV=3;tr|D3YXR8|D3YXR8_MOUSE RIMS-binding protein 2 OS=Mus musculus OX=10	118.214	1071	245240	92548	580920	584000	79520	352030	656130	352440	231480	467580	264010	279310	20.6725	19.1514	19.6765	19.6925	18.1733	20.3479	19.8832	19.1588	20.5293	20.1623	18.6553	18.8181		Q9D4H2	-1.91682	14.4679	-2.53676	0.0230185	0.997541	-4.54963		Q9D4H2	-0.999462	22.9133	-2.34426	0.0335176	0.999765	-4.55578
A0A0G2JFB2	Tudor and KH domain-containing protein	Tdrkh	tr|A0A0G2JFB2|A0A0G2JFB2_MOUSE Tudor and KH domain-containing protein OS=Mus musculus OX=10090 GN=Tdrkh PE=1 SV=1;tr|Q6PGG8|Q6PGG8_MOUSE Tdrkh protein OS=Mus musculus OX=10090 GN=Tdrkh PE=2 SV=1;sp|Q80VL1|TDRKH_MOUSE Tudor and KH domain-containing protein	61.608	556	300390	309870	1256500	777660	70310	775350	1341400	748740	355550	578460	854890	543880	21.0104	21.1752	20.8202	20.1173	17.975	21.606	20.9448	20.289	21.2425	20.491	20.4112	19.8181		E9Q7M2	-3.27563	18.5584	-2.53194	0.0232378	0.997541	-4.54978		E9Q7M2	2.10088	24.2998	2.34212	0.0336563	0.999765	-4.55585
A0A0G2JFJ6	Integrator complex subunit 3	Ints3	tr|A0A0G2JFJ6|A0A0G2JFJ6_MOUSE Integrator complex subunit 3 OS=Mus musculus OX=10090 GN=Ints3 PE=1 SV=1;sp|Q7TPD0|INT3_MOUSE Integrator complex subunit 3 OS=Mus musculus OX=10090 GN=Ints3 PE=1 SV=2	117.251	1035	0	0	42415	19902	0	0	20319	3355.6	0	6669.8	21106	27055	13.7596	13.9849	15.7966	14.6809	15.3817	14.3044	14.725	12.1775	14.8134	13.5988	14.8799	15.3149		Q9ET26	-2.91449	16.8864	-2.52705	0.0234625	0.997541	-4.54994		Q9ET26	2.59865	14.6891	2.33051	0.0344196	0.999765	-4.55622
A0A0G2JFV3	Adhesion G protein-coupled receptor L2	Adgrl2	tr|A0A0G2JFV3|A0A0G2JFV3_MOUSE Adhesion G protein-coupled receptor L2 OS=Mus musculus OX=10090 GN=Adgrl2 PE=1 SV=1;tr|A0A0G2JG66|A0A0G2JG66_MOUSE Adhesion G protein-coupled receptor L2 OS=Mus musculus OX=10090 GN=Adgrl2 PE=1 SV=1;tr|A0A0G2JDF4|A0A0G2JDF4_M	151.047	1341	12151	3803.2	31826	12486	26411	3506.8	73903	75238	13412	30857	27692	52295	15.6671	13.8058	15.3708	13.9895	16.398	13.0047	16.6417	16.8425	15.7954	15.9644	15.2858	16.3039		Q6P4T0	2.66196	13.9591	2.52397	0.0236053	0.997541	-4.55003		Q6P4T0	-3.05265	20.6638	-2.32638	0.034695	0.999765	-4.55635
A0A0G2JFV4	E3 ubiquitin-protein ligase RNF115	Rnf115	tr|A0A0G2JFV4|A0A0G2JFV4_MOUSE E3 ubiquitin-protein ligase RNF115 OS=Mus musculus OX=10090 GN=Rnf115 PE=1 SV=1;tr|Q3V289|Q3V289_MOUSE Uncharacterized protein OS=Mus musculus OX=10090 GN=Rnf115 PE=2 SV=1;tr|Q3TWA8|Q3TWA8_MOUSE Uncharacterized protein OS=Mus	8.124	77	0	0	313010	382460	0	0	0	0	104980	0	649600	427490	13.4506	14.0927	18.7597	19.0648	13.0596	13.5234	11.7025	14.4551	19.2151	15.0986	20.0008	19.4568		Q3UGS4	3.76442	20.6007	2.52185	0.0237041	0.997541	-4.5501		Q3UGS4	-1.09962	17.5566	-2.32383	0.0348659	0.999765	-4.55643
A0A0G2JFY0	ATPase family protein 2 homolog	Spata5	tr|A0A0G2JFY0|A0A0G2JFY0_MOUSE ATPase family protein 2 homolog OS=Mus musculus OX=10090 GN=Spata5 PE=1 SV=1;tr|A0A0A0MQ80|A0A0A0MQ80_MOUSE ATPase family protein 2 homolog OS=Mus musculus OX=10090 GN=Spata5 PE=1 SV=1;tr|B7ZNK9|B7ZNK9_MOUSE Spata5 protein OS	91.288	842	960880	472280	1847500	2155200	1105700	808130	2167900	1192700	989610	1292500	2207500	1402500	22.9474	21.8809	21.3917	21.6291	22.4126	21.6719	21.6574	20.9874	22.9438	21.7326	21.8288	21.2396		Q4FJZ6	2.94539	21.5393	2.52062	0.0237614	0.997541	-4.55014		Q4FJZ6	1.60715	13.5955	2.31923	0.0351766	0.999765	-4.55658
A0A0G2JGL8	ATP-dependent RNA helicase DHX30	Dhx30	tr|A0A0G2JGL8|A0A0G2JGL8_MOUSE ATP-dependent RNA helicase DHX30 OS=Mus musculus OX=10090 GN=Dhx30 PE=1 SV=1;sp|Q99PU8|DHX30_MOUSE ATP-dependent RNA helicase DHX30 OS=Mus musculus OX=10090 GN=Dhx30 PE=1 SV=1;tr|Q80TP6|Q80TP6_MOUSE MKIAA0890 protein (Fragmen	133.028	1186	15267	15840	241990	132410	0	53677	180110	180060	14188	114080	257270	130500	16.0474	16.1952	18.3782	17.4916	13.6441	17.3515	17.9641	18.1514	15.8888	17.9837	18.6167	17.6762		Q3URR8	3.26095	18.509	2.51631	0.0239636	0.997541	-4.55028		Q3URR8	2.35503	18.29	2.31721	0.035314	0.999765	-4.55665
A0A0G2JGP4	GTPase NRas (Fragment)	Nras	tr|A0A0G2JGP4|A0A0G2JGP4_MOUSE GTPase NRas (Fragment) OS=Mus musculus OX=10090 GN=Nras PE=1 SV=1;tr|Q9D091|Q9D091_MOUSE GTPase NRas OS=Mus musculus OX=10090 GN=Nras PE=1 SV=1;tr|Q3UCX0|Q3UCX0_MOUSE Uncharacterized protein OS=Mus musculus OX=10090 GN=Nras P	20.586	183	356000	422580	1867400	1551000	113100	616950	1605400	1484200	207570	872420	1637300	1165700	21.2934	21.6947	21.4076	21.1412	18.7406	21.2419	21.2115	21.3154	20.3481	21.1256	21.3823	20.9621		Q6PEV3	-1.49902	20.0348	-2.50533	0.024486	0.997541	-4.55063		Q6PEV3	4.30027	16.5311	2.31699	0.0353289	0.999765	-4.55665
A0A0G2JGW6	Cyclin-dependent kinase-like 5	Cdkl5	tr|A0A0G2JGW6|A0A0G2JGW6_MOUSE Cyclin-dependent kinase-like 5 OS=Mus musculus OX=10090 GN=Cdkl5 PE=1 SV=1;tr|A0A0G2JF79|A0A0G2JF79_MOUSE Cyclin-dependent kinase-like 5 OS=Mus musculus OX=10090 GN=Cdkl5 PE=1 SV=1;sp|Q3UTQ8|CDKL5_MOUSE Cyclin-dependent kinas	107.573	960	13498	0	160550	259390	11200	61322	174590	64579	55188	86632	230190	183430	15.8422	14.1537	17.77	18.4889	15.0164	17.5636	17.9179	16.6133	18.1464	17.5587	18.4505	18.1871		Q6NVE9	1.32218	20.8432	2.50173	0.0246601	0.997541	-4.55074		Q6NVE9	-2.00821	14.761	-2.31579	0.0354111	0.999765	-4.55669
A0A0G2JGY9	Phospholipid phosphatase-related protein type 4 (Fragment)	Plppr4	tr|A0A0G2JGY9|A0A0G2JGY9_MOUSE Phospholipid phosphatase-related protein type 4 (Fragment) OS=Mus musculus OX=10090 GN=Plppr4 PE=1 SV=1;sp|Q7TME0|PLPR4_MOUSE Phospholipid phosphatase-related protein type 4 OS=Mus musculus OX=10090 GN=Plppr4 PE=1 SV=2	76.746	707	1579900	678380	3870600	4208100	1267200	4523500	4575900	2996600	1487300	4055200	4798100	2979800	23.7757	22.4874	22.4882	22.6215	22.6322	24.416	22.7664	22.3693	23.6209	23.4985	22.989	22.3705		D3Z312	3.23955	16.9795	2.50077	0.0247064	0.997541	-4.55077		D3Z312	1.89325	17.246	2.3139	0.03554	0.999765	-4.55675
A0A0H2UH13	Elongator complex protein 6	Elp6	tr|A0A0H2UH13|A0A0H2UH13_MOUSE Elongator complex protein 6 OS=Mus musculus OX=10090 GN=Elp6 PE=1 SV=1;sp|Q8BK75|ELP6_MOUSE Elongator complex protein 6 OS=Mus musculus OX=10090 GN=Elp6 PE=2 SV=1	28.722	263	0	0	35064	0	41934	56181	78079	0	0	46281	156240	0	13.8708	14.503	15.5144	13.5934	17.1426	17.4241	16.7233	13.2247	16.0213	16.5904	17.8714	15.4613		Q7TPW6	1.41228	20.8132	2.49404	0.0250349	0.997541	-4.55099		Q7TPW6	1.20914	21.1731	2.31029	0.0357882	0.999765	-4.55687
A0A0J9YTR2	RIKEN cDNA 0610012G03 gene	0610012G03Rik	tr|A0A0J9YTR2|A0A0J9YTR2_MOUSE RIKEN cDNA 0610012G03 gene OS=Mus musculus OX=10090 GN=0610012G03Rik PE=1 SV=1	10.829	95	0	0	75139	66325	0	0	79555	85522	0	34319	0	0	11.8725	14.3384	16.6443	16.4662	15.7606	13.4883	16.7511	17.0346	14.9058	16.1286	13.6875	11.917		Q91V64	1.3433	20.3344	2.49388	0.0250429	0.997541	-4.55099		Q91V64	2.71568	14.5969	2.30498	0.0361554	0.999765	-4.55704
A0A0J9YTU3	Cytospin-B	Specc1	tr|A0A0J9YTU3|A0A0J9YTU3_MOUSE Cytospin-B OS=Mus musculus OX=10090 GN=Specc1 PE=1 SV=1;sp|Q5SXY1|CYTSB_MOUSE Cytospin-B OS=Mus musculus OX=10090 GN=Specc1 PE=1 SV=2;tr|A0A0J9YUF8|A0A0J9YUF8_MOUSE Cytospin-B OS=Mus musculus OX=10090 GN=Specc1 PE=1 SV=1;tr|A	117.103	1058	276460	36779	708630	989050	118080	175090	828950	444910	210440	462130	390820	593160	20.8722	17.6059	19.9711	20.4739	18.81	19.2352	20.2303	19.5083	20.3709	20.1442	19.2415	19.9483		Q545V8	-1.92125	23.0751	-2.49367	0.0250532	0.997541	-4.551		Q545V8	3.83285	16.508	2.29821	0.0366297	0.999765	-4.55726
A0A0J9YTU9	Zinc finger protein 512	Zfp512	tr|A0A0J9YTU9|A0A0J9YTU9_MOUSE Zinc finger protein 512 OS=Mus musculus OX=10090 GN=Zfp512 PE=1 SV=1;sp|Q69Z99|ZN512_MOUSE Zinc finger protein 512 OS=Mus musculus OX=10090 GN=Znf512 PE=2 SV=2;tr|A0A0J9YTW0|A0A0J9YTW0_MOUSE Zinc finger protein 512 (Fragment)	57.64	506	0	0	0	0	0	0	0	89259	41804	5073.8	0	41264	14.0604	13.8615	12.4427	15.3588	14.825	15.2602	13.1127	17.0988	17.6848	13.1764	13.7724	15.9484		Q5DTM8	-3.07303	18.1537	-2.49055	0.0252069	0.997541	-4.5511		Q5DTM8	-0.793112	25.008	-2.29191	0.0370757	0.999765	-4.55746
A0A0J9YTZ4	Neuronal vesicle-trafficking-associated protein 1	Nsg1	tr|A0A0J9YTZ4|A0A0J9YTZ4_MOUSE Neuronal vesicle-trafficking-associated protein 1 OS=Mus musculus OX=10090 GN=Nsg1 PE=1 SV=1;tr|Q8C5M2|Q8C5M2_MOUSE Uncharacterized protein OS=Mus musculus OX=10090 GN=Nsg1 PE=2 SV=1;sp|Q62092|NSG1_MOUSE Neuronal vesicle traf	16.483	146	91648	0	671140	768680	0	99151	163450	797760	122850	114700	661540	405490	19.0329	13.2271	19.8905	20.1001	13.2159	18.3292	17.82	20.3842	19.4763	17.9921	20.028	19.3775		Q810I7	-3.11303	15.4525	-2.48899	0.0252844	0.997541	-4.55115		Q810I7	-1.20812	20.8432	-2.28592	0.0375048	0.999765	-4.55765
A0A0J9YUL3	Septin 11	Sept11	tr|A0A0J9YUL3|A0A0J9YUL3_MOUSE Septin 11, isoform CRA_b OS=Mus musculus OX=10090 GN=Sept11 PE=1 SV=1;tr|A0A0J9YTY0|A0A0J9YTY0_MOUSE Septin-11 OS=Mus musculus OX=10090 GN=Sept11 PE=1 SV=1;sp|Q8C1B7|SEP11_MOUSE Septin-11 OS=Mus musculus OX=10090 GN=Sept11 PE	49.782	432	32414000	35919000	84614000	77146000	51836000	32885000	81821000	67540000	28204000	58523000	74571000	69010000	28.8085	29.135	27.0613	26.9355	28.6095	27.5765	27.0472	27.0421	28.5113	27.6211	27.0889	27.0861		Q3U868	-1.62567	15.6955	-2.48523	0.0254712	0.997541	-4.55127		Q3U868	3.81896	17.9681	2.28093	0.0378663	0.999765	-4.55781
A0A0J9YUN2	Ubiquitin-conjugating enzyme E2 A	Ube2a	tr|A0A0J9YUN2|A0A0J9YUN2_MOUSE Ubiquitin-conjugating enzyme E2 A OS=Mus musculus OX=10090 GN=Ube2a PE=1 SV=1;tr|A0A0J9YTT1|A0A0J9YTT1_MOUSE Ubiquitin-conjugating enzyme E2 A OS=Mus musculus OX=10090 GN=Ube2a PE=1 SV=1;tr|Q3TQ27|Q3TQ27_MOUSE Ubiquitin-conju	13.635	119	0	0	443020	298770	0	112040	320240	388040	144080	167380	301150	380920	14.1839	13.4829	19.2747	18.6985	11.4557	18.5239	18.8184	19.3031	19.7413	18.5758	18.852	19.2837		B1AZI6	-1.40575	13.8474	-2.47834	0.0258175	0.997541	-4.55149		B1AZI6	2.61742	15.9213	2.27562	0.0382537	0.999765	-4.55798
A0A0J9YUN4	Dynamin-1	Dnm1	tr|A0A0J9YUN4|A0A0J9YUN4_MOUSE Dynamin-1 OS=Mus musculus OX=10090 GN=Dnm1 PE=1 SV=1;tr|A0A0J9YUE9|A0A0J9YUE9_MOUSE Dynamin-1 OS=Mus musculus OX=10090 GN=Dnm1 PE=1 SV=1	97.295	864	59795000	28927000	179100000	223690000	49111000	72033000	213060000	172960000	75355000	97528000	149650000	159670000	29.8285	28.7724	28.1729	28.5144	28.5225	28.8258	28.4679	28.4526	30.1446	28.4098	28.1298	28.3449		Q60967	2.7677	19.3918	2.47604	0.0259341	0.997541	-4.55156		Q60967	-1.23912	28.6884	-2.26886	0.038753	0.999765	-4.5582
A0A0J9YV01	Zinc finger E-box-binding homeobox 2	Zeb2	tr|A0A0J9YV01|A0A0J9YV01_MOUSE Zinc finger E-box-binding homeobox 2 OS=Mus musculus OX=10090 GN=Zeb2 PE=1 SV=1;tr|H9H9S3|H9H9S3_MOUSE Zinc finger E-box-binding homeobox 2 OS=Mus musculus OX=10090 GN=Zeb2 PE=1 SV=1;tr|Q3URW5|Q3URW5_MOUSE Uncharacterized pro	133.975	1191	6336.3	6304.4	67838	132310	0	11859	54018	38043	16404	753700	44951	31466	14.5825	14.6523	16.4928	17.4905	13.5256	14.9459	16.1764	15.8196	16.13	20.8997	16.0097	15.5416		Q9D6J6	1.36516	26.0773	2.46364	0.0265718	0.997541	-4.55196		Q9D6J6	-1.43455	23.1299	-2.26759	0.0388474	0.999765	-4.55824
A0A0J9YVH8	Ras/Rap GTPase-activating protein SynGAP (Fragment)	Syngap1	tr|A0A0J9YVH8|A0A0J9YVH8_MOUSE Ras/Rap GTPase-activating protein SynGAP (Fragment) OS=Mus musculus OX=10090 GN=Syngap1 PE=1 SV=2	141.172	1282	24142	8125.1	48339	28712	0	12788	6361.3	10167	10472	50069	18614	17939	16.8107	15.0771	15.9904	15.2245	12.8173	15.066	13.001	13.8402	15.3841	16.7119	14.6922	14.6983		Q99LD9	-1.47616	20.516	-2.46204	0.026655	0.997541	-4.55201		Q99LD9	1.58717	17.4276	2.26759	0.0388475	0.999765	-4.55824
A0A0J9YVI5	Protein furry homolog (Fragment)	Fry	tr|A0A0J9YVI5|A0A0J9YVI5_MOUSE Protein furry homolog (Fragment) OS=Mus musculus OX=10090 GN=Fry PE=1 SV=1;tr|A0A0J9YUP4|A0A0J9YUP4_MOUSE Protein furry homolog (Fragment) OS=Mus musculus OX=10090 GN=Fry PE=1 SV=1;tr|Q3TZB0|Q3TZB0_MOUSE Uncharacterized prote	10.293	89	0	0	0	207800	0	49750	75437	0	51899	95237	123120	118280	13.5024	14.1833	12.9087	18.16	12.9455	17.2304	16.6722	12.2893	18.0443	17.7049	17.5154	17.5286		Q3UN55	1.20187	19.174	2.45183	0.0271926	0.997541	-4.55233		Q3UN55	-3.6313	17.6628	-2.26226	0.0392461	0.999765	-4.55841
A0A0N4SUI7	Negative regulator of P-body association	Nbdy	tr|A0A0N4SUI7|A0A0N4SUI7_MOUSE Negative regulator of P-body association OS=Mus musculus OX=10090 GN=Nbdy PE=4 SV=1	7.026	68	0	0	0	0	135040	0	0	93881	0	113820	0	120180	13.4131	15.6338	13.2684	12.1225	19.0262	12.7412	14.6626	17.1745	13.4019	17.9802	12.8158	17.5526		Q9CZ83	1.10285	19.7156	2.44427	0.0275969	0.997541	-4.55257		Q9CZ83	-2.08112	18.2816	-2.25975	0.039435	0.999765	-4.55849
A0A0N4SV10	Ethanolamine kinase 1	Etnk1	tr|A0A0N4SV10|A0A0N4SV10_MOUSE Ethanolamine kinase 1 OS=Mus musculus OX=10090 GN=Etnk1 PE=1 SV=1;tr|Q8BWV4|Q8BWV4_MOUSE Uncharacterized protein (Fragment) OS=Mus musculus OX=10090 GN=Etnk1 PE=2 SV=1;sp|Q9D4V0|EKI1_MOUSE Ethanolamine kinase 1 OS=Mus musculu	38.321	336	56432	39358	396170	327950	77112	0	313360	141080	19557	69305	435740	291740	18.2251	17.7194	19.109	18.8367	18.1237	11.7392	18.7862	17.7855	16.4222	17.214	19.4041	18.8834		P62700	1.42459	19.7468	2.4394	0.0278607	0.997541	-4.55273		P62700	1.01749	17.5459	2.25763	0.0395954	0.999765	-4.55856
A0A0N4SV80	Zinc finger protein 638	Zfp638	tr|A0A0N4SV80|A0A0N4SV80_MOUSE Zinc finger protein 638 OS=Mus musculus OX=10090 GN=Zfp638 PE=1 SV=1;tr|E9QML5|E9QML5_MOUSE Zinc finger protein 638 OS=Mus musculus OX=10090 GN=Zfp638 PE=1 SV=2;sp|Q61464|ZN638_MOUSE Zinc finger protein 638 OS=Mus musculus OX	214.46	1926	7363.2	0	15250	0	0	0	12727	8784.1	0	0	4743.2	8025.4	14.8327	12.0515	14.2801	12.8703	14.4493	12.464	14.0305	13.6209	15.7468	13.8383	12.6491	13.4913		Q6GQS1	-0.893652	22.5586	-2.41665	0.0291248	0.997541	-4.55346		Q6GQS1	1.1496	18.4306	2.2462	0.0404704	0.999765	-4.55893
A0A0N4SVA0	Predicted gene 44596 (Fragment)	Gm44596	tr|A0A0N4SVA0|A0A0N4SVA0_MOUSE Predicted gene 44596 (Fragment) OS=Mus musculus OX=10090 GN=Gm44596 PE=4 SV=1;tr|E9QAD1|E9QAD1_MOUSE Nuclear receptor-interacting protein 2 (Fragment) OS=Mus musculus OX=10090 GN=Nrip2 PE=1 SV=1;sp|Q9JHR9|NRIP2_MOUSE Nuclear	23.197	210	39923	79044	1196600	230000	202320	382990	616410	794930	267670	558970	210450	227110	17.6486	18.8872	20.7478	18.3105	19.6773	20.4822	19.7905	20.3788	20.7707	20.438	18.3165	18.5076		Q3TSY8	1.12914	21.2319	2.41593	0.0291655	0.997541	-4.55348		Q3TSY8	-2.20449	16.9608	-2.24471	0.0405858	0.999765	-4.55898
A0A0N4SVK3	U6 snRNA-associated Sm-like protein LSm5	Lsm5	tr|A0A0N4SVK3|A0A0N4SVK3_MOUSE U6 snRNA-associated Sm-like protein LSm5 OS=Mus musculus OX=10090 GN=Lsm5 PE=1 SV=1;sp|P62322|LSM5_MOUSE U6 snRNA-associated Sm-like protein LSm5 OS=Mus musculus OX=10090 GN=Lsm5 PE=3 SV=2	6.611	59	649490	4915000	2263900	5365400	4564300	3631200	2609900	4644800	1933800	5657800	2638100	4068000	22.2949	25.804	21.6931	22.9819	24.6961	24.0659	21.9329	23.0267	24.0572	24.0128	22.0951	22.8377		B9EKL9	2.06472	17.1922	2.41328	0.0293166	0.997541	-4.55357		B9EKL9	1.43776	14.8622	2.24112	0.0408655	0.999765	-4.55909
A0A0N4SVL0	Eukaryotic translation initiation factor 4 gamma 3	Eif4g3	tr|A0A0N4SVL0|A0A0N4SVL0_MOUSE Eukaryotic translation initiation factor 4 gamma 3 OS=Mus musculus OX=10090 GN=Eif4g3 PE=1 SV=1;tr|A2AMI2|A2AMI2_MOUSE Eukaryotic translation initiation factor 4 gamma 3 OS=Mus musculus OX=10090 GN=Eif4g3 PE=1 SV=1;sp|Q80XI3|	192.818	1762	458340	276580	1378300	1212000	1067200	348530	1239800	937990	550330	762780	1294400	992330	21.7143	20.9848	20.9574	20.7754	22.3556	20.332	20.8279	20.6271	21.9686	20.9181	21.0311	20.7205		Q9CPS6	1.6074	22.1378	2.41128	0.0294308	0.997541	-4.55363		Q9CPS6	1.09704	14.5725	2.23676	0.0412068	0.999765	-4.55923
A0A0N4SW58	C2 domain-containing protein 5 (Fragment)	C2cd5	tr|A0A0N4SW58|A0A0N4SW58_MOUSE C2 domain-containing protein 5 (Fragment) OS=Mus musculus OX=10090 GN=C2cd5 PE=1 SV=1	20.211	181	0	0	52877	0	0	0	0	0	0	42876	108940	62886	15.7214	12.0697	16.1234	14.2652	13.3962	15.3607	12.9743	13.7848	15.2686	16.4724	17.3325	16.5806		Q8BV13	2.67641	20.3289	2.40783	0.0296293	0.997541	-4.55374		Q8BV13	-1.22467	20.7907	-2.22779	0.0419178	0.999765	-4.55952
A0A0N4SW73	Rab11 family-interacting protein 5	Rab11fip5	tr|A0A0N4SW73|A0A0N4SW73_MOUSE Rab11 family-interacting protein 5 OS=Mus musculus OX=10090 GN=Rab11fip5 PE=1 SV=1;tr|Q6ZQ33|Q6ZQ33_MOUSE MKIAA0857 protein (Fragment) OS=Mus musculus OX=10090 GN=Rab11fip5 PE=2 SV=1;sp|Q8R361|RFIP5_MOUSE Rab11 family-interac	139.556	1318	265480	98366	396790	264990	0	162790	408170	182170	169210	137100	217960	74653	20.8046	19.2535	19.1113	18.5206	15.9284	19.1191	19.1786	18.1689	20.0085	18.2676	18.3689	16.838		Q8BXT1	2.07834	16.7045	2.3999	0.0300894	0.997541	-4.55399		Q8BXT1	2.23488	19.5523	2.22646	0.0420246	0.999765	-4.55957
A0A0N4SW93	C2 domain-containing protein 5	C2cd5	tr|A0A0N4SW93|A0A0N4SW93_MOUSE C2 domain-containing protein 5 OS=Mus musculus OX=10090 GN=C2cd5 PE=1 SV=1;tr|E9Q026|E9Q026_MOUSE C2 domain-containing protein 5 OS=Mus musculus OX=10090 GN=C2cd5 PE=1 SV=1;sp|Q7TPS5|C2CD5_MOUSE C2 domain-containing protein 5	115.814	1052	38163	30251	172070	93998	20734	37680	156670	91038	36063	64096	191350	86703	17.5735	17.2787	17.8727	16.9834	16.0083	16.7877	17.7572	17.1284	17.4393	17.0934	18.1743	17.0626		Q3UKM9	-2.74294	16.9332	-2.39627	0.0303026	0.997541	-4.55411		Q3UKM9	-2.02706	16.6382	-2.21709	0.042781	0.999765	-4.55987
A0A0N4SW94	Myeloid-associated differentiation marker (Fragment)	Myadm	tr|A0A0N4SW94|A0A0N4SW94_MOUSE Myeloid-associated differentiation marker (Fragment) OS=Mus musculus OX=10090 GN=Myadm PE=1 SV=1;tr|Q0VE46|Q0VE46_MOUSE Myadm protein OS=Mus musculus OX=10090 GN=Myadm PE=1 SV=1;sp|O35682|MYADM_MOUSE Myeloid-associated differ	8.64	81	948450	388210	2546000	2671200	510320	124340	2390400	2025700	0	573620	1474300	1623400	22.9257	21.5527	21.8672	21.9475	21.1674	18.6899	21.8025	21.7819	15.1341	20.478	21.2256	21.4591		Q9D6K8	1.57668	22.6037	2.39202	0.0305542	0.997541	-4.55425		Q9D6K8	-2.73039	18.2447	-2.21417	0.0430196	0.999765	-4.55996
A0A0R3P9C8	NADH dehydrogenase [ubiquinone] 1 alpha subcomplex subunit 9, mitochondrial	Ndufa9	tr|A0A0R3P9C8|A0A0R3P9C8_MOUSE NADH dehydrogenase [ubiquinone] 1 alpha subcomplex subunit 9, mitochondrial OS=Mus musculus OX=10090 GN=Ndufa9 PE=1 SV=1;sp|Q9DC69|NDUA9_MOUSE NADH dehydrogenase [ubiquinone] 1 alpha subcomplex subunit 9, mitochondrial OS=Mus	42.122	373	7636400	9257100	23492000	50903000	11766000	14175000	28447000	52437000	10025000	24251000	31190000	40926000	26.4003	26.8642	25.1615	26.3189	26.2212	26.2358	25.4789	26.6624	26.7922	26.2605	25.7863	26.3021		Q9CPU2	-4.9621	21.8874	-2.39055	0.0306414	0.997541	-4.55429		Q9CPU2	1.73403	16.3727	2.21285	0.043128	0.999765	-4.56
A0A0R4IZW8	Calpain small subunit 1	Capns1	tr|A0A0R4IZW8|A0A0R4IZW8_MOUSE Calpain small subunit 1 OS=Mus musculus OX=10090 GN=Capns1 PE=1 SV=1;sp|O88456|CPNS1_MOUSE Calpain small subunit 1 OS=Mus musculus OX=10090 GN=Capns1 PE=1 SV=1;tr|A0A0R4J1C2|A0A0R4J1C2_MOUSE Calpain small subunit 1 OS=Mus mus	28.406	268	2452200	3242200	7642600	10213000	7483300	4100800	7214800	10338000	2497000	5868800	4469200	8867000	24.508	25.1072	23.4968	23.9366	25.4924	24.2597	23.4423	24.2268	24.482	24.0693	22.8829	24.0069		Q3TWN8	1.4396	19.6207	2.38781	0.0308053	0.997541	-4.55438		Q3TWN8	2.13248	15.9073	2.21093	0.0432857	0.999765	-4.56006
A0A0R4IZX5	Neurocan core protein	Ncan	tr|A0A0R4IZX5|A0A0R4IZX5_MOUSE Neurocan core protein OS=Mus musculus OX=10090 GN=Ncan PE=1 SV=1;sp|P55066|NCAN_MOUSE Neurocan core protein OS=Mus musculus OX=10090 GN=Ncan PE=1 SV=1	137.175	1268	2538400	2021900	6555900	8840300	2385600	2556600	7623700	5821600	2129200	4563300	7090100	5028100	24.5656	24.3164	23.2694	23.7225	23.6511	23.5069	23.5242	23.3654	24.2172	23.6808	23.5725	23.1556		Q9CWZ3	3.23298	19.37	2.38214	0.0311459	0.997541	-4.55456		Q9CWZ3	2.3076	15.7939	2.20994	0.0433673	0.999765	-4.5601
A0A0R4IZY0	Thimet oligopeptidase	Thop1	tr|A0A0R4IZY0|A0A0R4IZY0_MOUSE Thimet oligopeptidase OS=Mus musculus OX=10090 GN=Thop1 PE=1 SV=1;sp|Q8C1A5|THOP1_MOUSE Thimet oligopeptidase OS=Mus musculus OX=10090 GN=Thop1 PE=1 SV=1	78.027	687	3249700	2033100	7693400	9674800	3666100	5708700	7841900	6166100	2748500	4952900	6820500	5473000	24.9771	24.3256	23.5066	23.8563	24.3431	24.7867	23.5661	23.4517	24.6415	23.8073	23.5146	23.2829		Q3UBR4	3.59378	16.1252	2.3758	0.0315314	0.997541	-4.55477		Q3UBR4	-2.97525	15.843	-2.20583	0.0437077	0.999765	-4.56023
A0A0R4IZY9	tRNA-dihydrouridine(47) synthase [NAD(P)(+)] (EC 1.3.1.-) (tRNA-dihydrouridine synthase 3)	Dus3l	tr|A0A0R4IZY9|A0A0R4IZY9_MOUSE tRNA-dihydrouridine(47) synthase [NAD(P)(+)] OS=Mus musculus OX=10090 GN=Dus3l PE=1 SV=1;sp|Q91XI1|DUS3L_MOUSE tRNA-dihydrouridine(47) synthase [NAD(P)(+)]-like OS=Mus musculus OX=10090 GN=Dus3l PE=1 SV=1	71.151	637	0	19849	121070	125490	18212	84624	242870	11964	29955	35052	73437	29218	15.44	16.573	17.3515	17.412	15.7994	18.0768	18.4079	14.0844	17.1308	16.1613	16.7432	15.4303		Q9CQ43	2.52986	19.3662	2.3734	0.0316789	0.997541	-4.55484		Q9CQ43	-1.45166	22.381	-2.20471	0.0438014	0.999765	-4.56027
A0A0R4J008	Histone deacetylase 2 (HD2) (EC 3.5.1.98)	Hdac2	tr|A0A0R4J008|A0A0R4J008_MOUSE Histone deacetylase OS=Mus musculus OX=10090 GN=Hdac2 PE=1 SV=1;sp|P70288|HDAC2_MOUSE Histone deacetylase 2 OS=Mus musculus OX=10090 GN=Hdac2 PE=1 SV=1;tr|Q3UXH8|Q3UXH8_MOUSE Uncharacterized protein (Fragment) OS=Mus musculus	55.33	488	162550	482430	1649500	1572400	314470	253100	1941500	560440	514780	378750	930560	728540	19.9875	21.9166	21.2237	21.1615	20.3876	19.8223	21.4937	19.8545	21.8576	19.8369	20.5379	20.2568		F7BC60	3.28395	16.1401	2.37062	0.0318501	0.997541	-4.55493		F7BC60	1.7147	22.9675	2.20441	0.0438259	0.999765	-4.56027
A0A0R4J018	Thiopurine S-methyltransferase	Tpmt	tr|A0A0R4J018|A0A0R4J018_MOUSE Thiopurine S-methyltransferase OS=Mus musculus OX=10090 GN=Tpmt PE=1 SV=1;sp|O55060|TPMT_MOUSE Thiopurine S-methyltransferase OS=Mus musculus OX=10090 GN=Tpmt PE=1 SV=1;tr|D3Z380|D3Z380_MOUSE Thiopurine S-methyltransferase OS	27.572	240	0	46904	595460	871770	137540	299770	625840	1198700	79653	456220	417330	959930	13.1774	18.0132	19.7131	20.2867	19.0557	20.0919	19.8131	20.9949	18.7562	20.1243	19.3396	20.6707		Q9D0A3	1.64013	21.9764	2.36588	0.0321436	0.997541	-4.55508		Q9D0A3	1.76754	13.4146	2.19341	0.0447513	0.999765	-4.56063
A0A0R4J023	Methylglutaconyl-CoA hydratase, mitochondrial	Auh	tr|A0A0R4J023|A0A0R4J023_MOUSE Methylglutaconyl-CoA hydratase, mitochondrial OS=Mus musculus OX=10090 GN=Auh PE=1 SV=1;sp|Q9JLZ3|AUHM_MOUSE Methylglutaconyl-CoA hydratase, mitochondrial OS=Mus musculus OX=10090 GN=Auh PE=1 SV=1;tr|F6RT60|F6RT60_MOUSE Methy	33.338	314	3866700	2837200	16338000	16782000	10404000	9904700	20335000	27264000	3274200	8760300	12233000	19237000	25.2667	24.8837	24.6231	24.6731	26.0231	25.6646	24.9806	25.6814	24.9324	24.688	24.3876	25.1692		Q3U2G6	-2.7005	14.7504	-2.36228	0.032369	0.997541	-4.5552		Q3U2G6	0.992377	22.8006	2.18336	0.0456125	0.999765	-4.56095
A0A0R4J030	APC membrane recruitment protein 2	Amer2	tr|A0A0R4J030|A0A0R4J030_MOUSE APC membrane recruitment protein 2 OS=Mus musculus OX=10090 GN=Amer2 PE=1 SV=1;sp|Q8CCJ4|AMER2_MOUSE APC membrane recruitment protein 2 OS=Mus musculus OX=10090 GN=Amer2 PE=1 SV=2	66.433	635	64472	102800	1031700	1882100	29685	569640	881370	524370	189790	451210	704640	355320	18.447	19.3273	20.528	21.4282	16.5863	21.1147	20.3213	19.7548	20.1992	20.1073	20.1224	19.1793		Q3UDG9	1.94826	15.8044	2.36208	0.0323815	0.997541	-4.55521		Q3UDG9	-1.89661	15.0783	-2.18262	0.0456768	0.999765	-4.56098
A0A0R4J036	Neurofilament medium polypeptide	Nefm	tr|A0A0R4J036|A0A0R4J036_MOUSE Neurofilament 3, medium OS=Mus musculus OX=10090 GN=Nefm PE=1 SV=1	95.941	848	10336000	5187500	17651000	27883000	1952400	11989000	30472000	16417000	19918000	19622000	25487000	28593000	26.9045	25.8943	24.7377	25.4261	23.3284	25.9689	25.581	24.9205	27.9332	25.9334	25.4845	25.7639		E9Q1W7	3.99486	24.2908	2.35917	0.0325646	0.997541	-4.5553		E9Q1W7	-1.366	14.1567	-2.18121	0.0457991	0.999765	-4.56102
A0A0R4J049	Protein arginine N-methyltransferase 5 (EC 2.1.1.-)	Prmt5	tr|A0A0R4J049|A0A0R4J049_MOUSE Protein arginine N-methyltransferase 5 OS=Mus musculus OX=10090 GN=Prmt5 PE=1 SV=1;sp|Q8CIG8|ANM5_MOUSE Protein arginine N-methyltransferase 5 OS=Mus musculus OX=10090 GN=Prmt5 PE=1 SV=3	72.738	637	290060	231370	1183200	949000	115170	1018800	1891900	727740	319860	499330	1136700	788180	20.9521	20.6859	20.7311	20.4126	18.7698	22.041	21.4553	20.2464	21.0667	20.2638	20.837	20.3749		Q5SP85	3.49021	16.6438	2.35526	0.0328118	0.997541	-4.55543		Q5SP85	-3.20463	17.296	-2.17898	0.0459931	0.999765	-4.56109
A0A0R4J050	Aminoacylase-1	Acy1	tr|A0A0R4J050|A0A0R4J050_MOUSE Aminoacylase-1 OS=Mus musculus OX=10090 GN=Acy1 PE=1 SV=1;sp|Q99JW2|ACY1_MOUSE Aminoacylase-1 OS=Mus musculus OX=10090 GN=Acy1 PE=1 SV=1;tr|A0A1L1SS90|A0A1L1SS90_MOUSE Aminoacylase-1 OS=Mus musculus OX=10090 GN=Acy1 PE=1 SV=1	45.795	408	152480	137020	545900	648860	601380	512360	519040	548420	420410	276810	1039300	866190	19.8809	19.8086	19.5843	19.8487	21.4318	20.9459	19.5353	19.822	21.521	19.3527	20.7031	20.5165		A1L361	1.86961	15.308	2.35464	0.0328512	0.997541	-4.55545		A1L361	1.21865	20.805	2.17841	0.0460426	0.999765	-4.56111
A0A0R4J058	Chitinase domain-containing protein 1	Chid1	tr|A0A0R4J058|A0A0R4J058_MOUSE Chitinase domain-containing protein 1 OS=Mus musculus OX=10090 GN=Chid1 PE=1 SV=1;sp|Q922Q9|CHID1_MOUSE Chitinase domain-containing protein 1 OS=Mus musculus OX=10090 GN=Chid1 PE=1 SV=1;tr|A0A0R4J242|A0A0R4J242_MOUSE Chitinas	35.54	310	525490	815240	574780	1288100	450420	492670	523440	419220	569670	253970	800190	951710	21.942	22.7952	19.6607	20.8657	20.9663	20.8835	19.5479	19.4191	22.026	19.2197	20.3124	20.6578		Q3TKC5	2.91892	17.9647	2.35375	0.0329077	0.997541	-4.55547		Q3TKC5	2.71564	16.088	2.17733	0.0461368	0.999765	-4.56115
A0A0R4J065	Cysteine protease (EC 3.4.22.-)	Atg4b	tr|A0A0R4J065|A0A0R4J065_MOUSE Cysteine protease OS=Mus musculus OX=10090 GN=Atg4b PE=1 SV=1;sp|Q8BGE6|ATG4B_MOUSE Cysteine protease ATG4B OS=Mus musculus OX=10090 GN=Atg4b PE=1 SV=2;tr|A0A087WNY2|A0A087WNY2_MOUSE Cysteine protease (Fragment) OS=Mus muscul	44.403	393	306420	210210	1142200	1366100	969720	507630	786370	856790	97477	662710	985160	936700	21.0435	20.5253	20.6788	20.9529	22.2013	20.9311	20.152	20.4912	19.0918	20.701	20.6232	20.6339		Q3URM4	-1.00561	23.0708	-2.35082	0.0330947	0.997541	-4.55557		Q3URM4	2.07718	15.1042	2.17573	0.0462766	0.999765	-4.5612
A0A0R4J069	Selenocysteine lyase	Scly	tr|A0A0R4J069|A0A0R4J069_MOUSE Selenocysteine lyase OS=Mus musculus OX=10090 GN=Scly PE=1 SV=1;sp|Q9JLI6|SCLY_MOUSE Selenocysteine lyase OS=Mus musculus OX=10090 GN=Scly PE=1 SV=1;tr|F6ZFP8|F6ZFP8_MOUSE Selenocysteine lyase (Fragment) OS=Mus musculus OX=10	47.204	432	59747	53248	282940	0	34286	162470	259400	0	0	0	210460	228660	18.3202	18.2257	18.61	14.4217	16.8183	19.116	18.5057	12.4658	14.9369	12.9719	18.3166	18.5178		Q3KQQ4	-3.25964	16.4643	-2.34755	0.0333049	0.997541	-4.55567		Q3KQQ4	4.41956	16.9611	2.17221	0.0465864	0.999765	-4.56131
A0A0R4J078	UBX domain-containing protein 4	Ubxn4	tr|A0A0R4J078|A0A0R4J078_MOUSE UBX domain containing 2, isoform CRA_a OS=Mus musculus OX=10090 GN=Ubxn4 PE=1 SV=1;tr|Q3ULE5|Q3ULE5_MOUSE Uncharacterized protein (Fragment) OS=Mus musculus OX=10090 GN=Ubxn4 PE=2 SV=1;sp|Q8VCH8|UBXN4_MOUSE UBX domain-contain	56.46	506	212330	0	371090	584840	130120	190190	1131800	504940	91408	422010	1795300	448430	20.4325	15.6908	19.0121	19.6947	18.9664	19.367	20.6926	19.6981	18.985	20.004	21.52	19.5285		E9PY16	-0.922831	22.6808	-2.34373	0.0335517	0.997541	-4.5558		E9PY16	1.90409	15.9279	2.16515	0.0472124	0.999765	-4.56154
A0A0R4J083	Long-chain-specific acyl-CoA dehydrogenase, mitochondrial	Acadl	tr|A0A0R4J083|A0A0R4J083_MOUSE Long-chain-specific acyl-CoA dehydrogenase, mitochondrial OS=Mus musculus OX=10090 GN=Acadl PE=1 SV=1;sp|P51174|ACADL_MOUSE Long-chain specific acyl-CoA dehydrogenase, mitochondrial OS=Mus musculus OX=10090 GN=Acadl PE=1 SV=2	47.897	430	8509300	10030000	23366000	17517000	11283000	10633000	18923000	17362000	7243700	17090000	28247000	17283000	26.5806	26.9985	25.1535	24.7367	26.1537	25.7777	24.8737	25.0045	26.2521	25.72	25.6382	25.0084		Q9CXR1	1.2939	20.9547	2.34186	0.0336733	0.997541	-4.55586		Q9CXR1	1.96433	18.7565	2.16006	0.0476692	0.999765	-4.5617
A0A0R4J087	Transporter	Slc6a17	tr|A0A0R4J087|A0A0R4J087_MOUSE Transporter OS=Mus musculus OX=10090 GN=Slc6a17 PE=1 SV=1;sp|Q8BJI1|S6A17_MOUSE Sodium-dependent neutral amino acid transporter SLC6A17 OS=Mus musculus OX=10090 GN=Slc6a17 PE=1 SV=1;tr|A0A0R4J252|A0A0R4J252_MOUSE Transporter	80.757	724	2006200	1252500	5823100	6769300	2510400	2830100	7011100	5176500	1224400	3043900	7844400	6187100	24.1736	23.5144	23.0937	23.3266	23.7332	23.6688	23.3998	23.1893	23.2977	23.0554	23.7236	23.4669		Q3U8S0	1.55124	22.6694	2.33567	0.0340786	0.997541	-4.55605		Q3U8S0	-1.84766	17.1922	-2.15956	0.0477141	0.999765	-4.56172
A0A0R4J088	Tissue factor (TF)	F3	tr|A0A0R4J088|A0A0R4J088_MOUSE Tissue factor OS=Mus musculus OX=10090 GN=F3 PE=1 SV=1;sp|P20352|TF_MOUSE Tissue factor OS=Mus musculus OX=10090 GN=F3 PE=1 SV=2;tr|Q8R3Q1|Q8R3Q1_MOUSE Tissue factor OS=Mus musculus OX=10090 GN=F3 PE=2 SV=1	32.923	294	187150	97465	1214400	2126400	153340	497310	1396900	617850	483290	1066400	918140	2453600	20.2222	19.2381	20.7697	21.6092	19.2308	20.8984	21.005	20.0008	21.7527	21.4356	20.5179	22.079		P08030	1.99492	20.7532	2.32289	0.0349297	0.997541	-4.55647		P08030	-3.40226	19.3105	-2.15148	0.0484478	0.999765	-4.56198
A0A0R4J094	Fumarylacetoacetate hydrolase domain-containing 2A	Fahd2a	tr|A0A0R4J094|A0A0R4J094_MOUSE Fumarylacetoacetate hydrolase domain-containing 2A OS=Mus musculus OX=10090 GN=Fahd2a PE=1 SV=1;sp|Q3TC72|FAHD2_MOUSE Fumarylacetoacetate hydrolase domain-containing protein 2A OS=Mus musculus OX=10090 GN=Fahd2 PE=1 SV=1	34.676	313	1396500	1824300	7929400	9217500	5742000	3620200	9990400	9191100	2368900	8345800	9930300	9138200	23.5702	24.1441	23.5514	23.7844	25.0658	24.0611	23.9255	24.0504	24.3945	24.6131	24.076	24.0521		G3UXZ5	1.05235	22.9214	2.31651	0.0353618	0.997541	-4.55667		G3UXZ5	-2.57444	18.3736	-2.15014	0.0485704	0.999765	-4.56202
A0A0R4J099	RIKEN cDNA 2210016L21 gene	2210016L21Rik	tr|A0A0R4J099|A0A0R4J099_MOUSE RIKEN cDNA 2210016L21 gene OS=Mus musculus OX=10090 GN=2210016L21Rik PE=1 SV=1;sp|Q3UY34|CSTOS_MOUSE Protein CUSTOS OS=Mus musculus OX=10090 GN=Custos PE=2 SV=1	27.603	256	0	0	163690	657410	0	27931	70202	703770	43269	258850	252000	234170	15.2679	12.9822	17.7987	19.8682	13.5549	16.3107	16.5655	20.1961	17.742	19.2491	18.5858	18.5536		Q9D4I9	1.03453	22.6514	2.31048	0.0357747	0.997541	-4.55686		Q9D4I9	-3.91755	16.2284	-2.14986	0.0485967	0.999765	-4.56203
A0A0R4J0A6	Vesicular glutamate transporter 2	Slc17a6	tr|A0A0R4J0A6|A0A0R4J0A6_MOUSE Solute carrier family 17 (Sodium-dependent inorganic phosphate cotransporter), member 6, isoform CRA_a OS=Mus musculus OX=10090 GN=Slc17a6 PE=1 SV=1;sp|Q8BLE7|VGLU2_MOUSE Vesicular glutamate transporter 2 OS=Mus musculus OX=1	64.56	582	408650	178130	7114500	7423400	1685500	612350	8701700	5023400	296840	2032600	8071400	6630300	21.5231	20.248	23.3906	23.4634	23.0916	21.2299	23.7205	23.1442	20.9426	22.4318	23.7662	23.5707		Q14C26	2.65395	19.9717	2.30907	0.0358722	0.997541	-4.55691		Q14C26	1.365	20.9516	2.1494	0.0486383	0.999765	-4.56204
A0A0R4J0B4	N-acylneuraminate cytidylyltransferase	Cmas	tr|A0A0R4J0B4|A0A0R4J0B4_MOUSE Cytidine monophospho-N-acetylneuraminic acid synthetase OS=Mus musculus OX=10090 GN=Cmas PE=1 SV=1;sp|Q99KK2|NEUA_MOUSE N-acylneuraminate cytidylyltransferase OS=Mus musculus OX=10090 GN=Cmas PE=1 SV=2	48.03	432	601980	510740	888620	1460000	684400	475720	656600	697210	204300	124410	581370	585870	22.1684	22.0121	20.3066	21.0515	21.6401	20.8277	19.8843	20.1821	20.3217	18.1176	19.835	19.9297		A0A158SIT8	-1.45466	17.4244	-2.30612	0.0360764	0.997541	-4.557		A0A158SIT8	-0.758222	20.807	-2.14873	0.0487004	0.999765	-4.56207
A0A0R4J0B5	cDNA sequence BC017158	BC017158	tr|A0A0R4J0B5|A0A0R4J0B5_MOUSE cDNA sequence BC017158 OS=Mus musculus OX=10090 GN=BC017158 PE=1 SV=1;sp|Q91W34|RUS1_MOUSE RUS1 family protein C16orf58 homolog OS=Mus musculus OX=10090 PE=1 SV=1;tr|D6RDS0|D6RDS0_MOUSE cDNA sequence BC017158 OS=Mus musculus	50.53	466	108190	0	379160	0	95034	86137	0	84424	30595	91383	145290	142280	19.3093	14.2366	19.044	13.3361	18.4603	18.105	11.2398	17.0153	17.166	17.6411	17.7628	17.8059		Q3UMJ4	2.07756	17.33	2.30574	0.0361029	0.997541	-4.55702		Q3UMJ4	-2.14249	17.4039	-2.14837	0.0487332	0.999765	-4.56208
A0A0R4J0B8	Endophilin-A3	Sh3gl3	tr|A0A0R4J0B8|A0A0R4J0B8_MOUSE Endophilin-A3 OS=Mus musculus OX=10090 GN=Sh3gl3 PE=1 SV=1;sp|Q62421|SH3G3_MOUSE Endophilin-A3 OS=Mus musculus OX=10090 GN=Sh3gl3 PE=1 SV=1;tr|J3QQ44|J3QQ44_MOUSE Endophilin-A3 OS=Mus musculus OX=10090 GN=Sh3gl3 PE=1 SV=1;tr|	38.95	347	1902600	3419900	5725600	4583700	1495700	4833500	3734800	5605700	1814000	3493200	3771100	5040600	24.0853	25.1966	23.0686	22.7483	22.8992	24.5216	22.4649	23.3087	23.9509	23.2681	22.6291	23.1594		Q544H8	-5.16487	17.7875	-2.29943	0.0365439	0.997541	-4.55722		Q544H8	1.35125	22.6562	2.14193	0.0493288	0.999765	-4.56228
A0A0R4J0D3	Dolichyl-diphosphooligosaccharide--protein glycosyltransferase subunit STT3B	Stt3b	tr|A0A0R4J0D3|A0A0R4J0D3_MOUSE Dolichyl-diphosphooligosaccharide--protein glycosyltransferase subunit STT3B OS=Mus musculus OX=10090 GN=Stt3b PE=1 SV=1;sp|Q3TDQ1|STT3B_MOUSE Dolichyl-diphosphooligosaccharide--protein glycosyltransferase subunit STT3B OS=Mu	93.315	823	90240	37544	240010	236800	53439	26527	197290	234020	33763	61724	560090	138960	19.0071	17.6404	18.366	18.3537	17.5331	16.2285	18.0994	18.5446	17.3297	17.0351	19.7793	17.7704		Q9CZX7	2.46039	18.1018	2.29692	0.0367205	0.997541	-4.5573		Q9CZX7	2.20967	16.1923	2.13207	0.050253	0.999765	-4.5626
A0A0R4J0D5	Vacuolar fusion protein MON1 homolog A	Mon1a	tr|A0A0R4J0D5|A0A0R4J0D5_MOUSE Vacuolar fusion protein MON1 homolog A OS=Mus musculus OX=10090 GN=Mon1a PE=1 SV=1;sp|Q6PDG8|MON1A_MOUSE Vacuolar fusion protein MON1 homolog A OS=Mus musculus OX=10090 GN=Mon1a PE=1 SV=3;tr|A0A0R4J2D4|A0A0R4J2D4_MOUSE Vacuol	62.104	556	0	10355	57557	0	9870.2	53523	149560	0	10219	19764	108180	30168	15.3697	15.4833	16.2492	14.6579	14.8128	17.3469	17.6882	11.7442	15.3435	15.2764	17.3221	15.4784		Q80TE0	-1.5216	14.9969	-2.29574	0.036804	0.997541	-4.55734		Q80TE0	3.25921	15.1437	2.13074	0.0503795	0.999765	-4.56264
A0A0R4J0H0	Echinoderm microtubule-associated protein-like 4	Eml4	tr|A0A0R4J0H0|A0A0R4J0H0_MOUSE Echinoderm microtubule-associated protein-like 4 OS=Mus musculus OX=10090 GN=Eml4 PE=1 SV=1;tr|A0A0R4J1G7|A0A0R4J1G7_MOUSE Echinoderm microtubule-associated protein-like 4 OS=Mus musculus OX=10090 GN=Eml4 PE=1 SV=1;tr|A7ISP9|	97.508	876	25473	55383	253470	187230	124860	137750	311190	159970	70825	230710	293950	299150	16.9001	18.2915	18.4469	18.0054	18.8999	18.853	18.7759	17.974	18.561	19.0714	18.8159	18.9211		Q8JZP9	-2.36625	14.37	-2.2935	0.0369626	0.997541	-4.55741		Q8JZP9	4.48093	17.4813	2.12945	0.0505013	0.999765	-4.56268
A0A0R4J0I1	Serine protease inhibitor A3K	Serpina3k	tr|A0A0R4J0I1|A0A0R4J0I1_MOUSE MCG1051009 OS=Mus musculus OX=10090 GN=Serpina3k PE=1 SV=1;sp|P07759|SPA3K_MOUSE Serine protease inhibitor A3K OS=Mus musculus OX=10090 GN=Serpina3k PE=1 SV=2	46.673	418	243240	72431	243580	688900	254850	106840	704950	655690	442320	626410	364470	366940	20.6589	18.7409	18.3879	19.9375	20.049	18.4482	19.9898	20.09	21.6055	20.614	19.1372	19.2276		Q5NCI4	1.11964	22.4954	2.29183	0.0370816	0.997541	-4.55746		Q5NCI4	-2.15782	14.2274	-2.12905	0.05054	0.999765	-4.5627
A0A0R4J0I9	Prolow-density lipoprotein receptor-related protein 1	Lrp1	tr|A0A0R4J0I9|A0A0R4J0I9_MOUSE Low density lipoprotein receptor-related protein 1 OS=Mus musculus OX=10090 GN=Lrp1 PE=1 SV=1;sp|Q91ZX7|LRP1_MOUSE Prolow-density lipoprotein receptor-related protein 1 OS=Mus musculus OX=10090 GN=Lrp1 PE=1 SV=1	504.772	4545	319110	317790	927260	1208100	470600	398680	1467000	1175800	300630	704010	1636700	956440	21.1111	21.2174	20.3697	20.7706	21.0368	20.5462	21.0777	20.966	20.9637	20.7943	21.3817	20.6652		Q3UKS0	1.79264	16.9201	2.28762	0.0373825	0.997541	-4.5576		Q3UKS0	-1.07383	20.856	-2.11905	0.0514992	0.999765	-4.56302
A0A0R4J0J0	Palmdelphin	Palmd	tr|A0A0R4J0J0|A0A0R4J0J0_MOUSE Palmdelphin OS=Mus musculus OX=10090 GN=Palmd PE=1 SV=1;sp|Q9JHU2|PALMD_MOUSE Palmdelphin OS=Mus musculus OX=10090 GN=Palmd PE=1 SV=1;tr|Q3UVT7|Q3UVT7_MOUSE Palmdelphin OS=Mus musculus OX=10090 GN=Palmd PE=1 SV=1	62.645	551	160290	53743	1012400	962390	79021	759420	1031400	521540	483290	387330	941440	326280	19.9642	18.2411	20.5	20.4334	18.1631	21.5729	20.5547	19.7466	21.7527	19.8715	20.5553	19.0513		Q3TKN7	2.52175	19.6883	2.28519	0.0375579	0.997541	-4.55768		Q3TKN7	0.877959	21.5039	2.11757	0.0516423	0.999765	-4.56307
A0A0R4J0K1	Selenoprotein F	Selenof	tr|A0A0R4J0K1|A0A0R4J0K1_MOUSE Selenoprotein F OS=Mus musculus OX=10090 GN=Selenof PE=1 SV=1;sp|Q9ERR7|SEP15_MOUSE Selenoprotein F OS=Mus musculus OX=10090 GN=Selenof PE=1 SV=3	17.732	162	237140	510830	1455700	1896500	532350	699610	1471600	1499000	572940	867560	954770	1383300	20.6166	22.0124	21.0384	21.4395	21.2354	21.4422	21.0823	21.3303	22.0355	21.1169	20.5763	21.219		A0A097BVN3	-2.54789	15.3012	-2.28504	0.0375689	0.997541	-4.55768		A0A097BVN3	0.870159	20.7444	2.11141	0.0522434	0.999765	-4.56326
A0A0R4J0K2	Cytoskeleton-associated protein 5	Ckap5	tr|A0A0R4J0K2|A0A0R4J0K2_MOUSE Cytoskeleton-associated protein 5 OS=Mus musculus OX=10090 GN=Ckap5 PE=1 SV=1;tr|K3W4R5|K3W4R5_MOUSE Cytoskeleton-associated protein 5 OS=Mus musculus OX=10090 GN=Ckap5 PE=1 SV=1;sp|A2AGT5|CKAP5_MOUSE Cytoskeleton-associated	223.519	2011	1183300	619030	2499000	3737500	1482100	699920	2430700	2562100	883810	1797400	2849600	2610100	23.2942	22.3341	21.8395	22.4456	22.8845	21.4429	21.8273	22.1343	22.7559	22.2419	22.2104	22.1717		Q8K133	0.920137	21.1101	2.28341	0.0376865	0.997541	-4.55773		Q8K133	1.01385	20.8077	2.11069	0.052314	0.999765	-4.56329
A0A0R4J0L6	28S ribosomal protein S35, mitochondrial	Mrps35	tr|A0A0R4J0L6|A0A0R4J0L6_MOUSE 28S ribosomal protein S35, mitochondrial OS=Mus musculus OX=10090 GN=Mrps35 PE=1 SV=1;sp|Q8BJZ4|RT35_MOUSE 28S ribosomal protein S35, mitochondrial OS=Mus musculus OX=10090 GN=Mrps35 PE=1 SV=2	35.917	320	135880	329600	552540	1059700	97102	204770	336630	545570	149110	720790	389050	698350	19.6889	21.2786	19.6022	20.5763	18.495	19.4847	18.8925	19.8142	19.7983	20.8307	19.2347	20.1933		P12815	1.18222	23.7058	2.28088	0.0378701	0.997541	-4.55782		P12815	1.54777	18.2634	2.10973	0.0524084	0.999765	-4.56332
A0A0R4J0M1	Tubulin-specific chaperone C	Tbcc	tr|A0A0R4J0M1|A0A0R4J0M1_MOUSE Tubulin-specific Chaperone C OS=Mus musculus OX=10090 GN=Tbcc PE=1 SV=1;sp|Q8VCN9|TBCC_MOUSE Tubulin-specific chaperone C OS=Mus musculus OX=10090 GN=Tbcc PE=1 SV=1	38.095	341	61242	232500	1404100	831920	115250	302210	1124800	287760	0	330700	704080	906440	18.3614	20.6941	20.9849	20.2173	18.7709	20.1048	20.6834	18.8547	12.1162	19.6274	20.1212	20.5846		Q3TS32	-4.20128	15.7825	-2.27592	0.0382316	0.997541	-4.55797		Q3TS32	1.81546	14.2347	2.10612	0.0527645	0.999765	-4.56343
A0A0R4J0M9	Deubiquitinating protein VCIP135	Vcpip1	tr|A0A0R4J0M9|A0A0R4J0M9_MOUSE Deubiquitinating protein VCIP135 OS=Mus musculus OX=10090 GN=Vcpip1 PE=1 SV=1;sp|Q8CDG3|VCIP1_MOUSE Deubiquitinating protein VCIP135 OS=Mus musculus OX=10090 GN=Vcpip1 PE=1 SV=1;tr|Q80T83|Q80T83_MOUSE MKIAA1850 protein (Fragm	134.443	1220	539070	312720	1807500	2191600	408550	641280	1465000	835460	398910	505630	1503000	1182500	21.9845	21.1905	21.3593	21.654	20.8091	21.3035	21.0757	20.4534	21.4338	20.2832	21.2544	20.9836		V9GWT6	-1.11151	20.432	-2.27318	0.0384335	0.997541	-4.55806		V9GWT6	-1.23958	19.3602	-2.10604	0.052772	0.999765	-4.56344
A0A0R4J0P1	Isobutyryl-CoA dehydrogenase, mitochondrial	Acad8	tr|A0A0R4J0P1|A0A0R4J0P1_MOUSE Acyl-Coenzyme A dehydrogenase family, member 8 OS=Mus musculus OX=10090 GN=Acad8 PE=1 SV=1;sp|Q9D7B6|ACAD8_MOUSE Isobutyryl-CoA dehydrogenase, mitochondrial OS=Mus musculus OX=10090 GN=Acad8 PE=1 SV=2;tr|D3YTT4|D3YTT4_MOUSE I	45.092	413	462140	402620	897940	1226500	248530	478420	1399600	2336100	72412	1284700	2468000	6043000	21.728	21.6137	20.3221	20.7931	20.0086	20.8367	21.0079	21.9958	18.5978	21.7232	21.9955	23.4315		Q8QZT2	-1.10725	22.3068	-2.27256	0.0384793	0.997541	-4.55808		Q8QZT2	1.80065	16.7605	2.10261	0.0531129	0.999765	-4.56355
A0A0R4J0Q9	Conserved oligomeric Golgi complex subunit 7	Cog7	tr|A0A0R4J0Q9|A0A0R4J0Q9_MOUSE Conserved oligomeric Golgi complex subunit 7 OS=Mus musculus OX=10090 GN=Cog7 PE=1 SV=1;sp|Q3UM29|COG7_MOUSE Conserved oligomeric Golgi complex subunit 7 OS=Mus musculus OX=10090 GN=Cog7 PE=1 SV=1;tr|Q3TR20|Q3TR20_MOUSE Conse	86.075	770	10656	0	72189	90892	0	9576	113800	52931	0	53710	53033	45986	15.4484	12.9391	16.585	16.9336	15.3683	14.6052	17.2826	16.315	13.6446	16.8203	16.2568	16.111		Q4FJR0	1.81898	19.696	2.26436	0.0390885	0.997541	-4.55835		Q4FJR0	0.872714	22.7539	2.10259	0.0531144	0.999765	-4.56355
A0A0R4J0R1	Vesicle-associated membrane protein 8	Vamp8	tr|A0A0R4J0R1|A0A0R4J0R1_MOUSE Vesicle-associated membrane protein 8 OS=Mus musculus OX=10090 GN=Vamp8 PE=1 SV=1;sp|O70404|VAMP8_MOUSE Vesicle-associated membrane protein 8 OS=Mus musculus OX=10090 GN=Vamp8 PE=1 SV=1;tr|A0A0U1RPE8|A0A0U1RPE8_MOUSE Vesicle-	11.435	101	244600	0	557770	818650	372510	126360	765860	418120	0	380960	93327	122450	20.6682	16.2029	19.6162	20.1935	20.6604	18.7155	20.1128	19.4151	16.0786	19.8459	17.1014	17.5806		Q8CC70	2.43842	15.7287	2.25661	0.0396724	0.997541	-4.5586		Q8CC70	2.10092	16.5479	2.09596	0.0537779	0.999765	-4.56376
A0A0R4J0R4	N-acetylaspartate synthetase	Nat8l	tr|A0A0R4J0R4|A0A0R4J0R4_MOUSE N-acetylaspartate synthetase OS=Mus musculus OX=10090 GN=Nat8l PE=1 SV=1;sp|Q3UGX3|NAT8L_MOUSE N-acetylaspartate synthetase OS=Mus musculus OX=10090 GN=Nat8l PE=1 SV=1	32.747	299	0	0	0	0	0	35550	164700	71259	67022	0	146600	171060	13.1602	14.1981	14.3004	15.1623	14.1406	16.695	17.8314	16.761	18.4693	13.4732	17.7762	18.0823		Q0PD24	1.11408	19.8915	2.2548	0.0398107	0.997541	-4.55865		Q0PD24	-2.0442	23.3736	-2.09509	0.0538659	0.999765	-4.56379
A0A0R4J0S1	Cdc42 effector protein 1	Cdc42ep1	tr|A0A0R4J0S1|A0A0R4J0S1_MOUSE Cdc42 effector protein 1 OS=Mus musculus OX=10090 GN=Cdc42ep1 PE=1 SV=1;sp|Q91W92|BORG5_MOUSE Cdc42 effector protein 1 OS=Mus musculus OX=10090 GN=Cdc42ep1 PE=1 SV=1	43.064	409	25848	0	289030	328280	0	0	685370	74779	105080	0	64091	115710	16.9245	16.3803	18.6416	18.8382	13.7334	11.8648	19.948	16.8333	19.2167	12.3486	16.5398	17.4957		Q3UYK2	1.5803	17.0787	2.24718	0.0403944	0.997541	-4.5589		Q3UYK2	-1.00298	20.7873	-2.09339	0.0540378	0.999765	-4.56384
A0A0R4J0S3	Reticulon-4-interacting protein 1, mitochondrial	Rtn4ip1	tr|A0A0R4J0S3|A0A0R4J0S3_MOUSE Reticulon 4 interacting protein 1 OS=Mus musculus OX=10090 GN=Rtn4ip1 PE=1 SV=1;sp|Q924D0|RT4I1_MOUSE Reticulon-4-interacting protein 1, mitochondrial OS=Mus musculus OX=10090 GN=Rtn4ip1 PE=1 SV=2	43.399	396	35085	285710	230040	479090	35414	374030	285490	639650	82908	427370	325860	328050	17.4335	21.0392	18.3031	19.3989	16.8705	20.4445	18.6479	20.0528	18.8228	20.0235	18.9699	19.0595		Q6PAM0	0.843338	20.8202	2.24315	0.0407069	0.997541	-4.55903		Q6PAM0	-1.81069	18.7662	-2.09288	0.0540889	0.999765	-4.56386
A0A0R4J0T0	Iron-sulfur cluster co-chaperone protein HscB	Hscb	tr|A0A0R4J0T0|A0A0R4J0T0_MOUSE Iron-sulfur cluster co-chaperone protein HscB, mitochondrial OS=Mus musculus OX=10090 GN=Hscb PE=1 SV=1;sp|Q8K3A0|HSC20_MOUSE Iron-sulfur cluster co-chaperone protein HscB, mitochondrial OS=Mus musculus OX=10090 GN=Hscb PE=1	26.673	234	161030	87627	1032000	972200	661190	237920	1231500	2814500	571290	522500	949480	1985900	19.9718	19.0599	20.5284	20.4484	21.5845	19.7237	20.8179	22.2752	22.0307	20.3338	20.568	21.7616		Q8JZL3	3.63914	18.9529	2.24294	0.0407232	0.997541	-4.55904		Q8JZL3	1.54298	19.145	2.09023	0.0543585	0.999765	-4.56394
A0A0R4J0T4	Inhibitor of nuclear factor kappa-B kinase subunit beta	Ikbkb	tr|A0A0R4J0T4|A0A0R4J0T4_MOUSE Inhibitor of nuclear factor kappa-B kinase subunit beta OS=Mus musculus OX=10090 GN=Ikbkb PE=1 SV=1;tr|Q5D0E0|Q5D0E0_MOUSE Ikbkb protein OS=Mus musculus OX=10090 GN=Ikbkb PE=1 SV=1;sp|O88351|IKKB_MOUSE Inhibitor of nuclear fa	84.388	738	0	0	446900	546000	113110	261930	0	0	0	182330	371040	49725	15.581	14.5778	19.2877	19.5928	18.7407	19.8769	13.585	14.1752	13.9378	18.7079	19.1639	16.2283		Q3TCY0	0.987938	21.5819	2.23988	0.0409624	0.997541	-4.55913		Q3TCY0	-0.671436	20.4569	-2.0885	0.0545347	0.999765	-4.564
A0A0R4J0U2	Serine/threonine-protein phosphatase 4 regulatory subunit 2	Ppp4r2	tr|A0A0R4J0U2|A0A0R4J0U2_MOUSE Serine/threonine-protein phosphatase 4 regulatory subunit 2 OS=Mus musculus OX=10090 GN=Ppp4r2 PE=1 SV=1;sp|Q0VGB7|PP4R2_MOUSE Serine/threonine-protein phosphatase 4 regulatory subunit 2 OS=Mus musculus OX=10090 GN=Ppp4r2 PE=	46.449	417	0	34949	261570	128710	0	0	155970	121280	37489	0	150900	22263	13.6545	17.5205	18.4936	17.4495	14.9982	12.2777	17.7505	17.5586	17.5037	13.2931	17.8194	15.0224		Q62422	1.74227	20.9788	2.23729	0.0411653	0.997541	-4.55922		Q62422	-1.07071	22.0957	-2.08832	0.0545526	0.999765	-4.564
A0A0R4J0U7	COMM domain-containing protein 5	Commd5	tr|A0A0R4J0U7|A0A0R4J0U7_MOUSE COMM domain-containing protein 5 OS=Mus musculus OX=10090 GN=Commd5 PE=1 SV=1;sp|Q8R395|COMD5_MOUSE COMM domain-containing protein 5 OS=Mus musculus OX=10090 GN=Commd5 PE=1 SV=1	24.467	224	59727	0	818430	1087900	152490	259300	551130	1826500	55384	249220	735300	277120	18.3197	14.6544	20.1847	20.6152	19.2219	19.8608	19.6244	21.6267	18.1523	19.1906	20.186	18.8063		Q9ERI6	0.931857	22.6736	2.23269	0.0415284	0.997541	-4.55937		Q9ERI6	3.1392	16.2194	2.08562	0.0548283	0.999765	-4.56409
A0A0R4J0V4	Junction-mediating and -regulatory protein	Jmy	tr|A0A0R4J0V4|A0A0R4J0V4_MOUSE Junction-mediating and -regulatory protein OS=Mus musculus OX=10090 GN=Jmy PE=1 SV=1;sp|Q9QXM1|JMY_MOUSE Junction-mediating and -regulatory protein OS=Mus musculus OX=10090 GN=Jmy PE=1 SV=1;tr|A0A1Y7VLC3|A0A1Y7VLC3_MOUSE Junc	110.556	983	0	6982.9	179270	132940	33923	79868	122280	71501	40452	55289	173010	146600	14.0679	14.8234	17.9335	17.4975	16.8012	17.9846	17.3893	16.766	17.6301	16.8651	18.0238	17.8508		Q9DAM7	3.47689	19.1748	2.22863	0.0418509	0.997541	-4.5595		Q9DAM7	-1.48786	13.4847	-2.08499	0.0548934	0.999765	-4.56411
A0A0R4J0V5	DNA-directed RNA polymerase subunit (EC 2.7.7.6)	Polr2a	tr|A0A0R4J0V5|A0A0R4J0V5_MOUSE DNA-directed RNA polymerase subunit OS=Mus musculus OX=10090 GN=Polr2a PE=1 SV=1;tr|O08847|O08847_MOUSE DNA-directed RNA polymerase subunit OS=Mus musculus OX=10090 GN=Polr2a PE=2 SV=1;sp|P08775|RPB1_MOUSE DNA-directed RNA po	213.481	1932	19547	81847	4616.8	38113	139880	47024	5807.5	12529	0	2166.8	150340	124250	16.459	18.9456	12.5087	15.6446	19.0829	17.1407	12.8658	14.1536	12.5694	11.8624	17.8139	17.6025		Q3TZ03	2.42446	15.7559	2.226	0.0420611	0.997541	-4.55958		Q3TZ03	0.85143	21.7464	2.08013	0.0553944	0.999765	-4.56427
A0A0R4J0W6	Leucine-rich repeat-containing protein 40	Lrrc40	tr|A0A0R4J0W6|A0A0R4J0W6_MOUSE Leucine rich repeat containing 40, isoform CRA_a OS=Mus musculus OX=10090 GN=Lrrc40 PE=1 SV=1;sp|Q9CRC8|LRC40_MOUSE Leucine-rich repeat-containing protein 40 OS=Mus musculus OX=10090 GN=Lrrc40 PE=1 SV=2;tr|Q78KN5|Q78KN5_MOUSE	68.049	602	154110	45420	311720	109500	323110	268640	412090	335210	140180	184340	180580	307780	19.8987	17.9594	18.7536	17.2098	20.4313	19.9172	19.1928	19.0836	19.6957	18.7248	18.0878	18.9637		E0CXZ1	-0.94123	19.8966	-2.2238	0.0422379	0.997541	-4.55965		E0CXZ1	-1.77529	23.8738	-2.07517	0.0559096	0.999765	-4.56443
A0A0R4J0W7	Serine/threonine-protein kinase LMTK3	Lmtk3	tr|A0A0R4J0W7|A0A0R4J0W7_MOUSE Serine/threonine-protein kinase LMTK3 OS=Mus musculus OX=10090 GN=Lmtk3 PE=1 SV=1;sp|Q5XJV6|LMTK3_MOUSE Serine/threonine-protein kinase LMTK3 OS=Mus musculus OX=10090 GN=Lmtk3 PE=1 SV=1;tr|A0A1B0GSR5|A0A1B0GSR5_MOUSE Serine/t	150.892	1424	146240	112050	336830	419330	122420	86079	258030	292100	79079	313090	324530	181560	19.8113	19.4716	18.8685	19.2013	18.8681	18.1039	18.4978	18.8771	18.7442	19.5429	18.9638	18.1717		Q91V76	1.17718	22.2182	2.22016	0.0425324	0.997541	-4.55977		Q91V76	-2.24885	15.7559	-2.06476	0.0570054	0.999765	-4.56476
A0A0R4J0X8	Rho guanine nucleotide exchange factor 7	Arhgef7	tr|A0A0R4J0X8|A0A0R4J0X8_MOUSE Rho guanine nucleotide exchange factor (GEF7), isoform CRA_a OS=Mus musculus OX=10090 GN=Arhgef7 PE=1 SV=1	73.03	646	118200	30630	161910	164400	0	0	180020	0	54523	64402	87637	50936	19.4567	17.2996	17.7825	17.8125	13.7329	9.73455	17.9634	11.8569	18.1262	17.1007	17.0074	16.2644		Q5U452	3.03246	17.3816	2.2182	0.0426907	0.997541	-4.55983		Q5U452	1.37159	25.9108	2.06081	0.0574264	0.999765	-4.56489
A0A0R4J0Y4	Seizure 6-like protein	Sez6l	tr|A0A0R4J0Y4|A0A0R4J0Y4_MOUSE MCG3478 OS=Mus musculus OX=10090 GN=Sez6l PE=1 SV=1;sp|Q6P1D5|SE6L1_MOUSE Seizure 6-like protein OS=Mus musculus OX=10090 GN=Sez6l PE=1 SV=1;tr|A0A1D5RMI4|A0A1D5RMI4_MOUSE Seizure 6-like protein OS=Mus musculus OX=10090 GN=Se	104.756	962	410510	121290	642920	886260	107090	504060	676320	705820	253110	824390	625250	1218200	21.5307	19.6043	19.8268	20.3112	18.6527	20.9199	19.9282	20.2005	20.6777	21.0381	19.9437	21.0282		Q3UIJ5	1.86486	14.7936	2.21342	0.0430816	0.997541	-4.55999		Q3UIJ5	-0.731102	23.8165	-2.05488	0.058065	0.999765	-4.56508
A0A0R4J0Z3	Aquaporin-4	Aqp4	tr|A0A0R4J0Z3|A0A0R4J0Z3_MOUSE Aquaporin 4, isoform CRA_a OS=Mus musculus OX=10090 GN=Aqp4 PE=1 SV=1;sp|P55088|AQP4_MOUSE Aquaporin-4 OS=Mus musculus OX=10090 GN=Aqp4 PE=1 SV=2;tr|Q50H70|Q50H70_MOUSE Aquaporin 4 M23A isoform OS=Mus musculus OX=10090 GN=Aqp	34.535	323	10238000	6275000	20708000	19745000	4990600	7180700	20878000	13333000	6451200	18169000	20503000	15891000	26.8887	26.2131	24.9745	24.9143	24.8399	25.1522	25.0197	24.6084	26.0596	25.8146	25.1593	24.8824		Q91Z61	1.09334	22.2531	2.21332	0.0430895	0.997541	-4.55999		Q91Z61	-1.79576	15.1414	-2.05295	0.0582735	0.999765	-4.56514
A0A0R4J107	Acylamino-acid-releasing enzyme (Fragment)	Apeh	tr|A0A0R4J107|A0A0R4J107_MOUSE Acylamino-acid-releasing enzyme (Fragment) OS=Mus musculus OX=10090 GN=Apeh PE=1 SV=1;sp|Q8R146|APEH_MOUSE Acylamino-acid-releasing enzyme OS=Mus musculus OX=10090 GN=Apeh PE=1 SV=3	79.816	716	11189	0	637280	699680	244270	645830	836310	560530	159110	249450	550190	558720	15.5297	13.8781	19.8138	19.9606	19.9807	21.3147	20.2434	19.8548	19.9062	19.192	19.7526	19.8585		D0EM45	0.925694	21.7495	2.20901	0.0434443	0.997541	-4.56013		D0EM45	3.38181	19.0161	2.0463	0.0589988	0.999765	-4.56535
A0A0R4J119	Cytoplasmic FMR1-interacting protein	Cyfip1	tr|A0A0R4J119|A0A0R4J119_MOUSE Cytoplasmic FMR1-interacting protein OS=Mus musculus OX=10090 GN=Cyfip1 PE=1 SV=1	144.917	1251	0	3259.3	19225	11866	0	14614	27686	4629	5573.9	0	30842	9011	14.5603	13.5474	14.6235	13.9139	15.6801	15.2787	15.1842	12.66	14.336	11.6939	15.4468	13.6651		B2RWB7	1.13197	22.0957	2.20781	0.0435437	0.997541	-4.56017		B2RWB7	-0.977469	21.5977	-2.04517	0.0591219	0.999765	-4.56539
A0A0R4J124	SRSF protein kinase 2	Srpk2	tr|A0A0R4J124|A0A0R4J124_MOUSE SRSF protein kinase 2 OS=Mus musculus OX=10090 GN=Srpk2 PE=1 SV=1;sp|O54781|SRPK2_MOUSE SRSF protein kinase 2 OS=Mus musculus OX=10090 GN=Srpk2 PE=1 SV=2	76.885	682	468100	157890	1124700	1377100	401030	503340	1456800	734510	921900	666240	1256600	1194300	21.7494	20.046	20.6559	20.9648	20.7792	20.9176	21.0673	20.2603	22.826	20.7092	20.9868	20.9985		Q497T6	2.51123	20.1898	2.20618	0.043679	0.997541	-4.56022		Q497T6	-2.5069	17.3808	-2.04409	0.0592408	0.999765	-4.56542
A0A0R4J138	Arylsulfatase B	Arsb	tr|A0A0R4J138|A0A0R4J138_MOUSE Arylsulfatase B OS=Mus musculus OX=10090 GN=Arsb PE=1 SV=1;sp|P50429|ARSB_MOUSE Arylsulfatase B OS=Mus musculus OX=10090 GN=Arsb PE=1 SV=3;tr|B2RWQ7|B2RWQ7_MOUSE Arsb protein OS=Mus musculus OX=10090 GN=Arsb PE=2 SV=1	59.705	534	603700	213580	2708600	2136700	481970	310330	2485300	1001600	516000	1201000	2314700	1225000	22.1732	20.5519	21.9589	21.6163	21.0753	20.1471	21.8603	20.7255	21.8615	21.6192	21.8997	21.0366		Q6P1F5	-0.960711	20.8537	-2.20356	0.0438969	0.997541	-4.5603		Q6P1F5	-1.50155	16.4798	-2.04099	0.0595834	0.999765	-4.56552
A0A0R4J140	Clustered mitochondria protein homolog	Cluh	tr|A0A0R4J140|A0A0R4J140_MOUSE Clustered mitochondria protein homolog OS=Mus musculus OX=10090 GN=Cluh PE=1 SV=1;sp|Q5SW19|CLU_MOUSE Clustered mitochondria protein homolog OS=Mus musculus OX=10090 GN=Cluh PE=1 SV=2;tr|Z4YLI8|Z4YLI8_MOUSE Clustered mitochon	151.837	1353	100850	42718	402560	433900	57373	118280	349860	234390	40610	149330	358840	337150	19.1923	17.8566	19.1328	19.2519	17.6475	18.6103	18.9498	18.5469	17.6366	18.3996	19.1139	19.1005		Q3ZAQ4	0.939881	18.0536	2.20173	0.0440498	0.997541	-4.56036		Q3ZAQ4	2.31087	16.4847	2.03797	0.0599185	0.999765	-4.56562
A0A0R4J169	Leucine-rich repeat flightless-interacting protein 2	Lrrfip2	tr|A0A0R4J169|A0A0R4J169_MOUSE Leucine-rich repeat flightless-interacting protein 2 OS=Mus musculus OX=10090 GN=Lrrfip2 PE=1 SV=1;tr|E9QN52|E9QN52_MOUSE Leucine-rich repeat flightless-interacting protein 2 OS=Mus musculus OX=10090 GN=Lrrfip2 PE=1 SV=1;sp|Q	45.525	400	71127	91095	264800	0	98715	78876	121760	253830	52681	66855	116330	119780	18.6107	19.1249	18.5118	14.5709	18.5215	17.9647	17.3829	18.6665	18.0691	17.1584	17.4306	17.5476		Q9DCI9	2.6999	17.7993	2.20132	0.0440839	0.997541	-4.56037		Q9DCI9	2.50945	18.1537	2.03379	0.0603844	0.999765	-4.56575
A0A0R4J172	DENN domain-containing protein 4B	Dennd4b	tr|A0A0R4J172|A0A0R4J172_MOUSE DENN domain-containing protein 4B OS=Mus musculus OX=10090 GN=Dennd4b PE=1 SV=1;tr|B9EKY0|B9EKY0_MOUSE Dennd4b protein OS=Mus musculus OX=10090 GN=Dennd4b PE=2 SV=1;sp|Q3U1Y4|DEN4B_MOUSE DENN domain-containing protein 4B OS=M	165.844	1510	6269.1	0	64635	90184	5567.7	4415.1	20445	27574	1608.3	34435	13566	40581	14.5647	12.8834	16.4211	16.922	13.8907	13.3717	14.7342	15.3368	12.2703	16.1338	14.2194	15.9233		Q8VI63	1.85714	19.8634	2.20035	0.0441659	0.997541	-4.56041		Q8VI63	-1.05776	27.1461	-2.02285	0.0616216	0.999765	-4.5661
A0A0R4J174	Evolutionarily conserved-signaling intermediate in Toll pathway, mitochondrial	Ecsit	tr|A0A0R4J174|A0A0R4J174_MOUSE Evolutionarily conserved-signaling intermediate in Toll pathway, mitochondrial OS=Mus musculus OX=10090 GN=Ecsit PE=1 SV=1;sp|Q9QZH6|ECSIT_MOUSE Evolutionarily conserved signaling intermediate in Toll pathway, mitochondrial O	49.773	435	215700	149260	536140	701510	169970	330710	281870	334220	83951	232800	202310	322020	20.4587	19.9518	19.5576	19.9645	19.3967	20.2484	18.629	19.0792	18.8436	19.0853	18.2576	19.0316		Q3UNF2	2.96587	17.7599	2.19913	0.0442679	0.997541	-4.56044		Q3UNF2	4.5106	20.7516	2.0196	0.0619934	0.999765	-4.5662
A0A0R4J187	X-ray repair cross-complementing protein 6	Xrcc6	tr|A0A0R4J187|A0A0R4J187_MOUSE X-ray repair cross-complementing protein 6 OS=Mus musculus OX=10090 GN=Xrcc6 PE=1 SV=1;sp|P23475|XRCC6_MOUSE X-ray repair cross-complementing protein 6 OS=Mus musculus OX=10090 GN=Xrcc6 PE=1 SV=5;tr|A0A2R8VHZ9|A0A2R8VHZ9_MOUS	69.485	608	0	0	32551	28626	0	0	53811	44754	0	0	20565	0	14.6543	13.1146	15.4042	15.22	13.2698	12.715	16.1707	16.0633	14.3207	12.312	14.8411	13.1535		Q99M31	2.0077	14.5756	2.19847	0.0443238	0.997541	-4.56047		Q99M31	-1.14881	18.4024	-2.01908	0.0620522	0.999765	-4.56622
A0A0R4J195	Regulation of nuclear pre-mRNA domain-containing protein 1B	Rprd1b	tr|A0A0R4J195|A0A0R4J195_MOUSE Regulation of nuclear pre-mRNA domain-containing protein 1B OS=Mus musculus OX=10090 GN=Rprd1b PE=1 SV=1;sp|Q9CSU0|RPR1B_MOUSE Regulation of nuclear pre-mRNA domain-containing protein 1B OS=Mus musculus OX=10090 GN=Rprd1b PE=	36.813	325	86070	88369	548610	339150	121290	135980	697950	534710	337650	659310	681780	741070	18.9283	19.074	19.5917	18.8865	18.8532	18.8324	19.975	19.784	21.1567	20.693	20.0731	20.2824		P13634	2.75891	18.689	2.19612	0.0445213	0.997541	-4.56054		P13634	-1.90896	15.7843	-2.01454	0.0625759	0.999765	-4.56637
A0A0R4J1B6	DENN domain-containing protein 5A	Dennd5a	tr|A0A0R4J1B6|A0A0R4J1B6_MOUSE DENN domain-containing protein 5A OS=Mus musculus OX=10090 GN=Dennd5a PE=1 SV=1;sp|Q6PAL8|DEN5A_MOUSE DENN domain-containing protein 5A OS=Mus musculus OX=10090 GN=Dennd5a PE=1 SV=1	144.126	1263	0	0	12794	6007	9807.9	0	32115	0	5169.7	0	15154	26631	15.1432	14.9056	14.0198	12.9043	14.8026	13.1084	15.4045	13.7083	14.2109	14.4893	14.3848	15.2912		Q9D9V3	2.81749	21.3038	2.19563	0.0445635	0.997541	-4.56056		Q9D9V3	2.47007	16.0154	2.0086	0.0632671	0.999765	-4.56656
A0A0R4J1D0	Copine-2	Cpne2	tr|A0A0R4J1D0|A0A0R4J1D0_MOUSE Copine-2 OS=Mus musculus OX=10090 GN=Cpne2 PE=1 SV=1;sp|P59108|CPNE2_MOUSE Copine-2 OS=Mus musculus OX=10090 GN=Cpne2 PE=1 SV=1;tr|Q3TVB2|Q3TVB2_MOUSE Uncharacterized protein OS=Mus musculus OX=10090 GN=Cpne2 PE=2 SV=1	60.908	547	138240	231530	690830	839110	208770	119400	596410	358900	47907	180390	1586900	791720	19.7176	20.6871	19.9334	20.2301	19.7278	18.6253	19.7416	19.186	17.9112	18.6914	21.3356	20.3816		D3YW62	2.46204	15.5134	2.19412	0.0446912	0.997541	-4.56061		D3YW62	0.917253	19.9692	2.00757	0.063387	0.999765	-4.56659
A0A0R4J1E2	Elongation factor 1-delta	Eef1d	tr|A0A0R4J1E2|A0A0R4J1E2_MOUSE Elongation factor 1-delta OS=Mus musculus OX=10090 GN=Eef1d PE=1 SV=1	72.93	660	1206900	1760000	5601800	7041000	2778500	2761600	5332600	5880100	1286100	4007000	4831700	4386100	23.3271	24.0841	23.0362	23.385	23.8967	23.6298	22.9936	23.3804	23.3794	23.48	22.9994	22.9506		Q32NY6	-2.96326	15.1854	-2.19347	0.0447461	0.997541	-4.56063		Q32NY6	-0.995267	21.3819	-2.00414	0.0637897	0.999765	-4.5667
A0A0R4J1E8	Putative deoxyribonuclease TATDN1	Tatdn1	tr|A0A0R4J1E8|A0A0R4J1E8_MOUSE Putative deoxyribonuclease TATDN1 OS=Mus musculus OX=10090 GN=Tatdn1 PE=1 SV=1;sp|Q6P8M1|TATD1_MOUSE Putative deoxyribonuclease TATDN1 OS=Mus musculus OX=10090 GN=Tatdn1 PE=1 SV=1	29.802	264	0	0	68644	209270	0	0	85563	131320	0	92527	48468	98221	14.7973	14.2473	16.5103	18.1704	13.7833	12.7869	16.8592	17.6779	12.0166	17.6603	16.1223	17.2498		O88271	-1.16262	21.063	-2.19009	0.0450344	0.997541	-4.56074		O88271	1.20745	18.7813	1.99826	0.0644862	0.999765	-4.56688
A0A0R4J1F6	UDP-N-acetylhexosamine pyrophosphorylase	Uap1	tr|A0A0R4J1F6|A0A0R4J1F6_MOUSE UDP-N-acetylhexosamine pyrophosphorylase OS=Mus musculus OX=10090 GN=Uap1 PE=1 SV=1;tr|A0A0R4J085|A0A0R4J085_MOUSE UDP-N-acetylhexosamine pyrophosphorylase OS=Mus musculus OX=10090 GN=Uap1 PE=1 SV=1;tr|Q3UHZ7|Q3UHZ7_MOUSE UDP	56.872	505	0	142500	0	92470	135240	31995	121800	0	52482	0	65404	0	14.5351	19.8742	13.0932	16.9591	19.0285	16.5271	17.3834	14.5525	18.0628	12.8474	16.5701	15.8187		Q53YN4	2.29844	17.3976	2.18913	0.0451166	0.997541	-4.56077		Q53YN4	1.26155	15.1801	1.99611	0.0647414	0.999765	-4.56695
A0A0R4J1H6	Golgin subfamily A member 3	Golga3	tr|A0A0R4J1H6|A0A0R4J1H6_MOUSE Golgin subfamily A member 3 OS=Mus musculus OX=10090 GN=Golga3 PE=1 SV=1;tr|E9QP99|E9QP99_MOUSE Golgin subfamily A member 3 OS=Mus musculus OX=10090 GN=Golga3 PE=1 SV=1	162.892	1447	184190	74992	645370	687930	142640	73406	267290	474070	180660	335950	372420	493160	20.1957	18.7991	19.8325	19.9355	19.1143	17.8502	18.5502	19.6035	20.1173	19.6517	19.1695	19.6712		Q8VDH1	2.44168	17.79	2.18285	0.0456567	0.997541	-4.56097		Q8VDH1	4.13798	21.8874	1.99352	0.0650512	0.999765	-4.56704
A0A0R4J1I6	Nuclear pore membrane glycoprotein 210	Nup210	tr|A0A0R4J1I6|A0A0R4J1I6_MOUSE Nuclear pore membrane glycoprotein 210 OS=Mus musculus OX=10090 GN=Nup210 PE=1 SV=1;sp|Q9QY81|PO210_MOUSE Nuclear pore membrane glycoprotein 210 OS=Mus musculus OX=10090 GN=Nup210 PE=1 SV=2	199.487	1842	16941	19789	93173	91741	30854	20534	103060	55774	18123	80365	149550	82163	16.2207	16.5679	16.9633	16.9474	16.6485	15.8206	17.1354	16.3934	16.2957	17.4427	17.806	16.9819		A0A0G2JDX9	3.53926	14.9303	2.18282	0.0456598	0.997541	-4.56097		A0A0G2JDX9	1.91092	16.8932	1.98876	0.0656247	0.999765	-4.56719
A0A0R4J1N7	Ankyrin-1	Ank1	tr|A0A0R4J1N7|A0A0R4J1N7_MOUSE Ankyrin-1 OS=Mus musculus OX=10090 GN=Ank1 PE=1 SV=1;tr|D3Z5M4|D3Z5M4_MOUSE Ankyrin-1 OS=Mus musculus OX=10090 GN=Ank1 PE=1 SV=1;tr|E9QNT8|E9QNT8_MOUSE Ankyrin-1 OS=Mus musculus OX=10090 GN=Ank1 PE=1 SV=1;sp|Q02357|ANK1_MOUSE	209.518	1907	218100	106860	558320	498180	300370	134290	668810	386270	156500	254100	582850	495160	20.4772	19.3922	19.6177	19.4568	20.3137	18.8125	19.9117	19.2963	19.8787	19.2205	19.8388	19.6773		Q543D7	0.823872	21.6657	2.18113	0.0458061	0.997541	-4.56102		Q543D7	-1.17406	19.9321	-1.98847	0.0656594	0.999765	-4.5672
A0A0R4J1N8	Retinol dehydrogenase 13	Rdh13	tr|A0A0R4J1N8|A0A0R4J1N8_MOUSE Retinol dehydrogenase 13 OS=Mus musculus OX=10090 GN=Rdh13 PE=1 SV=1;sp|Q8CEE7|RDH13_MOUSE Retinol dehydrogenase 13 OS=Mus musculus OX=10090 GN=Rdh13 PE=1 SV=1	32.368	299	43200	60583	234250	329770	66278	0	309640	229550	0	180200	291990	231290	17.7801	18.4418	18.33	18.8449	17.8799	13.1117	18.7685	18.5156	14.7135	18.6898	18.8059	18.535		D3Z4N6	-1.69599	15.0651	-2.17906	0.045986	0.997541	-4.56109		D3Z4N6	1.83183	15.5731	1.98812	0.0657022	0.999765	-4.56721
A0A0R4J1N9	Transcription factor A, mitochondrial	Tfam	tr|A0A0R4J1N9|A0A0R4J1N9_MOUSE Transcription factor A, mitochondrial OS=Mus musculus OX=10090 GN=Tfam PE=1 SV=1;sp|P40630|TFAM_MOUSE Transcription factor A, mitochondrial OS=Mus musculus OX=10090 GN=Tfam PE=1 SV=2;tr|Q3TSW9|Q3TSW9_MOUSE Uncharacterized pro	23.384	199	539470	666970	4207300	3478400	2023000	1534200	2099900	4630500	1310500	2938300	2908500	5816400	21.9858	22.459	22.6118	22.3391	23.3856	22.6933	21.6101	23.0221	23.4106	23.0009	22.2409	23.3742		P46471	-0.774541	24.4505	-2.17466	0.0463705	0.997541	-4.56123		P46471	3.37463	16.298	1.98809	0.0657057	0.999765	-4.56721
A0A0R4J1P1	Tubby-like protein	Tub	tr|A0A0R4J1P1|A0A0R4J1P1_MOUSE Tubby-like protein OS=Mus musculus OX=10090 GN=Tub PE=1 SV=1;tr|Q4VA41|Q4VA41_MOUSE Tubby-like protein OS=Mus musculus OX=10090 GN=Tub PE=2 SV=1;sp|P50586|TUB_MOUSE Tubby protein OS=Mus musculus OX=10090 GN=Tub PE=1 SV=1	49.86	459	31585	34329	159930	257410	0	51294	64023	0	0	43014	120580	58320	17.2584	17.4905	17.7642	18.4775	12.8734	17.2791	16.4287	14.5804	13.8665	16.4774	17.4842	16.4675		A0A140LHW2	-1.79656	15.479	-2.1667	0.0470744	0.997541	-4.56149		A0A140LHW2	1.52134	19.693	1.98693	0.0658455	0.999765	-4.56725
A0A0R4J1R7	Pterin-4-alpha-carbinolamine dehydratase 2	Pcbd2	tr|A0A0R4J1R7|A0A0R4J1R7_MOUSE Pterin-4-alpha-carbinolamine dehydratase 2 OS=Mus musculus OX=10090 GN=Pcbd2 PE=1 SV=1;sp|Q9CZL5|PHS2_MOUSE Pterin-4-alpha-carbinolamine dehydratase 2 OS=Mus musculus OX=10090 GN=Pcbd2 PE=1 SV=2	11.74	103	93582	73535	5205000	5530300	18746	454620	5128900	5662600	266660	869040	4981000	6172200	19.0677	18.7663	22.9273	23.0268	15.8459	20.7554	22.9358	23.3239	20.7644	21.1196	23.0449	23.4633		Q7TSQ8	1.66367	18.8845	2.16571	0.0471633	0.997541	-4.56152		Q7TSQ8	-0.921914	21.4902	-1.97053	0.0678609	0.999765	-4.56777
A0A0R4J1W7	Cell division cycle protein 23 homolog	Cdc23	tr|A0A0R4J1W7|A0A0R4J1W7_MOUSE CDC23 (Cell division cycle 23, yeast, homolog), isoform CRA_c OS=Mus musculus OX=10090 GN=Cdc23 PE=1 SV=1;sp|Q8BGZ4|CDC23_MOUSE Cell division cycle protein 23 homolog OS=Mus musculus OX=10090 GN=Cdc23 PE=1 SV=2;tr|G3X8W7|G3X8	68.565	597	0	123570	86329	158800	0	122730	214380	53761	105170	182360	103040	67675	13.0429	19.6355	16.8502	17.7611	13.2774	18.6691	18.2227	16.3383	19.2181	18.7082	17.2493	16.6908		Q3URN3	-3.25676	16.2194	-2.16373	0.0473396	0.997541	-4.56158		Q3URN3	1.82877	22.9679	1.96547	0.0684941	0.999765	-4.56793
A0A0R4J1X0	Neuronal tyrosine-phosphorylated phosphoinositide-3-kinase adapter 2	Nyap2	tr|A0A0R4J1X0|A0A0R4J1X0_MOUSE Neuronal tyrosine-phosphorylated phosphoinositide-3-kinase adapter 2 OS=Mus musculus OX=10090 GN=Nyap2 PE=1 SV=1;tr|A0A0R4J1I8|A0A0R4J1I8_MOUSE Neuronal tyrosine-phosphorylated phosphoinositide-3-kinase adapter 2 OS=Mus muscu	78.311	716	26974	0	41632	55112	0	0	29408	17748	8340.3	29305	33421	23424	16.9955	13.6995	15.769	16.1916	14.357	16.0755	15.2738	14.6759	15.0058	15.8847	15.5668	15.0987		Q3U487	1.33407	17.7459	2.16044	0.0476349	0.997541	-4.56169		Q3U487	1.90519	15.8393	1.96137	0.0690103	0.999765	-4.56806
A0A0R4J1Z3	Transmembrane protein 33	Tmem33	tr|A0A0R4J1Z3|A0A0R4J1Z3_MOUSE Transmembrane protein 33 OS=Mus musculus OX=10090 GN=Tmem33 PE=1 SV=1;sp|Q9CR67|TMM33_MOUSE Transmembrane protein 33 OS=Mus musculus OX=10090 GN=Tmem33 PE=1 SV=1;tr|Q9CWD1|Q9CWD1_MOUSE Uncharacterized protein OS=Mus musculus	27.932	246	213770	151530	1245500	1307900	376230	194050	1331800	1684300	133330	439410	1237100	1585800	20.4438	19.9771	20.8072	20.8884	20.6764	19.399	20.9341	21.5051	19.6124	20.0664	20.9635	21.424		Q921L3	3.38894	17.9494	2.16013	0.047663	0.997541	-4.5617		Q921L3	1.40442	14.418	1.95839	0.0693888	0.999765	-4.56815
A0A0R4J233	Septin 10	Sept10	tr|A0A0R4J233|A0A0R4J233_MOUSE Septin-10 OS=Mus musculus OX=10090 GN=Sept10 PE=1 SV=1;tr|A0A1W2P6J7|A0A1W2P6J7_MOUSE Septin-10 OS=Mus musculus OX=10090 GN=Sept10 PE=1 SV=1;sp|Q8C650|SEP10_MOUSE Septin-10 OS=Mus musculus OX=10090 GN=Sept10 PE=1 SV=1	49.829	427	0	103420	114770	166510	0	0	204400	67546	0	107380	56519	197730	13.2571	19.3374	17.2723	17.8314	13.9497	13.8217	18.1519	16.6807	14.6764	17.8902	16.3519	18.2997		Q6PEM5	-1.35397	22.9965	-2.15605	0.0480315	0.997541	-4.56183		Q6PEM5	-2.09432	19.1134	-1.95723	0.0695357	0.999765	-4.56819
A0A0R4J260	OTU domain-containing protein 4	Otud4	tr|A0A0R4J260|A0A0R4J260_MOUSE OTU domain-containing protein 4 OS=Mus musculus OX=10090 GN=Otud4 PE=1 SV=1;sp|B2RRE7|OTUD4_MOUSE OTU domain-containing protein 4 OS=Mus musculus OX=10090 GN=Otud4 PE=1 SV=1	122.927	1106	13918	0	25301	70903	4418.4	7490.5	33376	26302	8643.2	11942	74308	53840	15.8933	13.7587	15.0306	16.5652	13.5184	14.2139	15.4617	15.266	15.0651	14.4983	16.7608	16.3476		Q99LB4	-3.45083	15.6615	-2.15501	0.0481261	0.997541	-4.56186		Q99LB4	-2.53781	15.7299	-1.95365	0.0699936	0.999765	-4.5683
A0A0R4J2B2	BTB/POZ domain-containing protein KCTD12	Kctd12	tr|A0A0R4J2B2|A0A0R4J2B2_MOUSE BTB/POZ domain-containing protein KCTD12 OS=Mus musculus OX=10090 GN=Kctd12 PE=1 SV=1;sp|Q6WVG3|KCD12_MOUSE BTB/POZ domain-containing protein KCTD12 OS=Mus musculus OX=10090 GN=Kctd12 PE=1 SV=1;tr|Q69ZA6|Q69ZA6_MOUSE MKIAA177	35.888	327	3384100	10294000	17756000	14675000	3763500	11991000	19619000	18380000	6100800	16231000	14922000	17610000	25.0446	27.042	24.7465	24.4742	24.3854	25.9692	24.9273	25.0899	25.9667	25.6404	24.6845	25.0366		Q64511	1.93936	14.0988	2.15139	0.0484559	0.997541	-4.56198		Q64511	1.5779	16.9229	1.95281	0.0701005	0.999765	-4.56833
A0A0R4J2C6	Amyloid-beta A4 precursor protein-binding family B member 1	Apbb1	tr|A0A0R4J2C6|A0A0R4J2C6_MOUSE Amyloid beta (A4) protein-binding, family B, member 1, isoform CRA_e OS=Mus musculus OX=10090 GN=Apbb1 PE=1 SV=1;tr|A0A0R4J2C1|A0A0R4J2C1_MOUSE Amyloid-beta A4 precursor protein-binding family B member 1 OS=Mus musculus OX=10	77.183	708	13021	43093	244290	369550	42477	26077	667160	292710	182870	225620	615820	187910	15.7823	17.8713	18.3923	19.0138	17.1634	16.2013	19.908	18.8802	20.1375	19.0369	19.921	18.2233		A0A087WQH8	1.32851	22.7373	2.15107	0.0484852	0.997541	-4.56199		A0A087WQH8	-4.51774	18.9131	-1.95239	0.0701545	0.999765	-4.56834
A0A0R5RP22	Sodium channel protein	Scn8a	tr|A0A0R5RP22|A0A0R5RP22_MOUSE Sodium channel protein OS=Mus musculus OX=10090 GN=Scn8a PE=2 SV=1;tr|A0A0J9YUW5|A0A0J9YUW5_MOUSE Sodium channel protein OS=Mus musculus OX=10090 GN=Scn8a PE=1 SV=1;tr|F7D6K4|F7D6K4_MOUSE Sodium channel protein OS=Mus musculu	220.673	1937	4858.3	0	18905	38393	0	6371.7	66326	47985	3599.2	22692	56840	23389	14.14	14.1182	14.5986	15.6554	14.3157	13.9561	16.4812	16.1678	13.6091	15.4897	16.3604	15.0964		E9Q8Y9	-2.32815	17.6428	-2.14625	0.0489286	0.997541	-4.56214		E9Q8Y9	0.85052	22.9221	1.9499	0.0704756	0.999765	-4.56842
A0A0R5RP28	Sodium channel protein	Scn2a	tr|A0A0R5RP28|A0A0R5RP28_MOUSE Sodium channel protein OS=Mus musculus OX=10090 GN=Scn2a PE=2 SV=1	227.728	2006	0	0	0	14239	0	0	72739	50544	0	13798	93738	27410	13.7114	14.3451	13.7614	14.1843	14.8413	12.674	16.6182	16.2458	15.1453	14.7214	17.1079	15.3345		M0QWA7	1.0965	18.4098	2.14625	0.0489289	0.997541	-4.56214		M0QWA7	-2.52812	18.9487	-1.94855	0.0706489	0.999765	-4.56847
A0A0U1RNK7	Dedicator of cytokinesis protein 7	Dock7	tr|A0A0U1RNK7|A0A0U1RNK7_MOUSE Dedicator of cytokinesis protein 7 OS=Mus musculus OX=10090 GN=Dock7 PE=1 SV=1;tr|E9PX48|E9PX48_MOUSE Dedicator of cytokinesis protein 7 OS=Mus musculus OX=10090 GN=Dock7 PE=1 SV=2;tr|A2A9M5|A2A9M5_MOUSE Dedicator of cytokine	238.096	2098	29057	17128	48537	63818	44075	8473.3	236520	136440	8339.9	38796	85353	119860	17.1194	16.3261	15.9965	16.4091	17.2228	14.4103	18.3686	17.7353	15.0057	16.318	16.9679	17.5486		Q9ET43	2.07435	16.9192	2.1452	0.0490254	0.997541	-4.56218		Q9ET43	2.91393	15.7001	1.9454	0.0710576	0.999765	-4.56857
A0A0U1RNL7	Protein-serine/threonine kinase (EC 2.7.11.-)	Bckdk	tr|A0A0U1RNL7|A0A0U1RNL7_MOUSE [3-methyl-2-oxobutanoate dehydrogenase [lipoamide]] kinase, mitochondrial OS=Mus musculus OX=10090 GN=Bckdk PE=1 SV=1;tr|A0A0U1RPT4|A0A0U1RPT4_MOUSE [3-methyl-2-oxobutanoate dehydrogenase [lipoamide]] kinase, mitochondrial OS	37.981	335	44531	99957	187460	0	0	0	174290	0	174460	0	147600	0	17.8306	19.2804	17.9997	13.2964	11.4219	11.8864	17.9154	11.9343	20.0593	14.0361	17.7864	14.8805		B2RPW2	-2.93292	16.5853	-2.13797	0.0496979	0.997541	-4.56241		B2RPW2	-1.73892	17.2826	-1.94432	0.0711979	0.999765	-4.5686
A0A0U1RP13	CDP-diacylglycerol--inositol 3-phosphatidyltransferase (EC 2.7.8.11)	Cdipt	tr|A0A0U1RP13|A0A0U1RP13_MOUSE CDP-diacylglycerol--inositol 3-phosphatidyltransferase OS=Mus musculus OX=10090 GN=Cdipt PE=1 SV=1;sp|Q8VDP6|CDIPT_MOUSE CDP-diacylglycerol--inositol 3-phosphatidyltransferase OS=Mus musculus OX=10090 GN=Cdipt PE=1 SV=1;tr|A0	20.292	185	1098200	931930	3460800	2428500	1440900	1371200	4376900	3800400	968300	2332100	4877600	2390500	23.1699	23.0192	22.3222	21.8062	22.8391	22.5143	22.7004	22.7257	22.9076	22.6441	23.0136	22.0399		Q9DB29	3.38019	19.3105	2.13753	0.0497395	0.997541	-4.56242		Q9DB29	1.91105	15.9815	1.94281	0.0713944	0.999765	-4.56865
A0A0U1RP62	Selenoprotein S	Selenos	tr|A0A0U1RP62|A0A0U1RP62_MOUSE Histocompatibility 47, isoform CRA_b OS=Mus musculus OX=10090 GN=Selenos PE=1 SV=1;sp|Q9BCZ4|SELS_MOUSE Selenoprotein S OS=Mus musculus OX=10090 GN=Selenos PE=1 SV=3;tr|A0A0U1RPI8|A0A0U1RPI8_MOUSE Selenoprotein S OS=Mus muscu	21.188	187	0	0	435160	190920	0	119350	409210	585500	0	178340	150710	282520	14.2337	15.3501	19.2482	18.0343	13.291	18.6246	19.1824	19.9202	12.6863	18.6737	17.8176	18.8352		A8DUK4	1.14662	31.8284	2.13685	0.0498033	0.997541	-4.56245		A8DUK4	1.32907	25.6319	1.94187	0.0715176	0.999765	-4.56868
A0A0U1RP87	Vesicle-associated membrane protein 5	Vamp5	tr|A0A0U1RP87|A0A0U1RP87_MOUSE Vesicle-associated membrane protein 5 OS=Mus musculus OX=10090 GN=Vamp5 PE=1 SV=1;tr|Q3UM44|Q3UM44_MOUSE Uncharacterized protein (Fragment) OS=Mus musculus OX=10090 GN=Vamp5 PE=2 SV=1;tr|Q791P0|Q791P0_MOUSE Vesicle-associated	9.285	83	527470	308410	1817600	565470	0	724900	1486400	540590	87484	1162500	147880	1225500	21.9483	21.1673	21.3675	19.6447	12.9995	21.4988	21.0972	19.8004	18.9121	21.5689	17.7892	21.0372		Q9ET22	-3.34258	16.8063	-2.13415	0.0500567	0.997541	-4.56253		Q9ET22	0.831795	20.3809	1.93202	0.072814	0.999765	-4.56899
A0A0U1RPJ4	E3 ubiquitin protein ligase (EC 2.3.2.27)	Rnf40	tr|A0A0U1RPJ4|A0A0U1RPJ4_MOUSE E3 ubiquitin protein ligase OS=Mus musculus OX=10090 GN=Rnf40 PE=1 SV=1;tr|A0A0X1KG60|A0A0X1KG60_MOUSE E3 ubiquitin protein ligase OS=Mus musculus OX=10090 GN=Rnf40 PE=1 SV=1;sp|Q3U319|BRE1B_MOUSE E3 ubiquitin-protein ligase	102.377	901	20166	0	86865	328510	0	6985.2	58689	94244	0	24524	72302	362510	16.511	14.5667	16.8593	18.8392	15.8777	14.1026	16.2996	17.1803	13.9456	15.6096	16.7199	19.2093		Q8K0T4	-2.29194	19.3313	-2.13358	0.0501104	0.997541	-4.56255		Q8K0T4	0.775787	21.1266	1.93113	0.0729319	0.999765	-4.56902
A0A0U1RPL0	Ataxin-2-like protein	Atxn2l	tr|A0A0U1RPL0|A0A0U1RPL0_MOUSE Ataxin-2-like protein OS=Mus musculus OX=10090 GN=Atxn2l PE=1 SV=1;sp|Q7TQH0|ATX2L_MOUSE Ataxin-2-like protein OS=Mus musculus OX=10090 GN=Atxn2l PE=1 SV=1	115.266	1096	285170	314930	1748100	1641000	389470	609090	879030	1198600	463870	780480	1359300	1163300	20.9238	21.2023	21.3097	21.2249	20.7321	21.2214	20.3174	20.9948	21.6845	20.9536	21.1042	20.959		Q8K4P8	-1.44487	14.2233	-2.12944	0.0505027	0.997541	-4.56268		Q8K4P8	1.86103	28.9486	1.931	0.0729495	0.999765	-4.56902
A0A0U1RPM0	Amyloid-beta A4 precursor protein-binding family A member 2	Apba2	tr|A0A0U1RPM0|A0A0U1RPM0_MOUSE Amyloid-beta A4 precursor protein-binding family A member 2 OS=Mus musculus OX=10090 GN=Apba2 PE=1 SV=1;sp|P98084|APBA2_MOUSE Amyloid-beta A4 precursor protein-binding family A member 2 OS=Mus musculus OX=10090 GN=Apba2 PE=1	81.375	738	457430	179890	1038700	773640	223420	300560	838620	751490	199710	455010	844070	1136700	21.711	20.2644	20.538	20.1096	19.8371	20.0961	20.2475	20.2945	20.2839	20.1202	20.3922	20.9243		Q5EBQ6	1.22564	24.1632	2.12747	0.0506906	0.997541	-4.56275		Q5EBQ6	2.07049	19.3313	1.92743	0.0734251	0.999765	-4.56914
A0A0U1RPY2	FXYD domain-containing ion transport regulator	Fxyd7	tr|A0A0U1RPY2|A0A0U1RPY2_MOUSE FXYD domain-containing ion transport regulator OS=Mus musculus OX=10090 GN=Fxyd7 PE=1 SV=1;sp|P59648|FXYD7_MOUSE FXYD domain-containing ion transport regulator 7 OS=Mus musculus OX=10090 GN=Fxyd7 PE=3 SV=1	8.114	77	28211000	28702000	104930000	63466000	57431000	35200000	80408000	89432000	39224000	52651000	94963000	84562000	28.5771	28.7593	27.3803	26.646	28.7745	27.6849	27.0214	27.4632	29.0595	27.4578	27.4501	27.3911		Q5M9P7	2.42129	21.6523	2.12518	0.0509091	0.997541	-4.56282		Q5M9P7	2.60221	16.3864	1.9246	0.0738058	0.999765	-4.56923
A0A0U1RQ85	E3 ubiquitin-protein ligase CBL	Cbl	tr|A0A0U1RQ85|A0A0U1RQ85_MOUSE E3 ubiquitin-protein ligase CBL OS=Mus musculus OX=10090 GN=Cbl PE=1 SV=1;sp|P22682|CBL_MOUSE E3 ubiquitin-protein ligase CBL OS=Mus musculus OX=10090 GN=Cbl PE=1 SV=3;tr|Q2M4H7|Q2M4H7_MOUSE Casitas B-lineage lymphoma OS=Mus	98.509	896	86358	0	303640	452550	8361.3	140080	409420	327450	120980	215170	540970	491740	18.9339	14.5191	18.7147	19.3143	14.5456	18.8798	19.1831	19.0485	19.4509	18.9637	19.7274	19.6669		Z4YJT3	-0.856373	19.6543	-2.12513	0.0509136	0.997541	-4.56282		Z4YJT3	-3.23238	17.64	-1.92356	0.0739454	0.999765	-4.56926
A0A0U1RQB6	CREB-binding protein	Crebbp	tr|A0A0U1RQB6|A0A0U1RQB6_MOUSE CREB-binding protein OS=Mus musculus OX=10090 GN=Crebbp PE=1 SV=1;tr|Q8QZV8|Q8QZV8_MOUSE CREB-binding protein (Fragment) OS=Mus musculus OX=10090 PE=4 SV=1;tr|F8VPR5|F8VPR5_MOUSE CREB-binding protein OS=Mus musculus OX=10090	261.209	2403	0	0	3571.8	0	0	0	95990	0	0	0	5086.6	3021.1	16.6424	13.348	12.1282	14.3857	13.7956	15.0628	17.0299	13.6334	15.0995	13.2005	12.7535	12.0252		Q9DB10	1.89212	20.4826	2.12493	0.0509333	0.997541	-4.56283		Q9DB10	1.5865	14.5317	1.92202	0.0741528	0.999765	-4.56931
A0A140LHA2	Mitotic checkpoint protein BUB3	Bub3	tr|A0A140LHA2|A0A140LHA2_MOUSE Mitotic checkpoint protein BUB3 OS=Mus musculus OX=10090 GN=Bub3 PE=1 SV=1;sp|Q9WVA3|BUB3_MOUSE Mitotic checkpoint protein BUB3 OS=Mus musculus OX=10090 GN=Bub3 PE=1 SV=2	36.766	324	1079600	2197000	3785400	4185500	2017300	2393700	3388600	2584100	1269700	2280700	3477100	2874300	23.1414	24.4555	22.4552	22.6135	23.381	23.402	22.3205	22.1471	23.358	22.6097	22.5078	22.3164		Q7TNV0	-1.61952	20.492	-2.12151	0.0512615	0.997541	-4.56294		Q7TNV0	0.801046	20.6154	1.92191	0.0741681	0.999765	-4.56931
A0A140LHT6	39S ribosomal protein L48, mitochondrial	Mrpl48	tr|A0A140LHT6|A0A140LHT6_MOUSE 39S ribosomal protein L48, mitochondrial OS=Mus musculus OX=10090 GN=Mrpl48 PE=1 SV=1;tr|E9QPQ8|E9QPQ8_MOUSE 39S ribosomal protein L48, mitochondrial OS=Mus musculus OX=10090 GN=Mrpl48 PE=1 SV=1;tr|A2VCS1|A2VCS1_MOUSE MCG2852	12.954	113	36740	0	0	485500	0	59503	120030	503310	114920	379320	187600	297790	17.5102	14.4123	15.2143	19.4186	14.2373	17.5157	17.3617	19.6933	19.3654	19.8393	18.1448	18.9142		Q8C3W1	-1.10257	22.4235	-2.11483	0.0519091	0.997541	-4.56315		Q8C3W1	1.06769	20.924	1.91994	0.0744343	0.999765	-4.56937
A0A140LHU9	Neuropathy target esterase	Pnpla6	tr|A0A140LHU9|A0A140LHU9_MOUSE Neuropathy target esterase OS=Mus musculus OX=10090 GN=Pnpla6 PE=1 SV=1;tr|A0A140LI54|A0A140LI54_MOUSE Neuropathy target esterase OS=Mus musculus OX=10090 GN=Pnpla6 PE=1 SV=1;sp|Q3TRM4|PLPL6_MOUSE Neuropathy target esterase O	145.233	1316	6771.1	0	13466	46196	0	9772.9	12757	6724.4	8982.3	16684	22408	29548	14.693	14.6031	14.0956	15.9298	14.2805	14.6376	14.034	13.2201	15.1291	15.0147	14.9694	15.4472		A0A0H2UH13	1.7583	15.8279	2.10819	0.0525594	0.997541	-4.56337		A0A0H2UH13	1.46848	15.2274	1.91874	0.0745971	0.999765	-4.56941
A0A140LHW2	Rho GTPase-activating protein 33	Arhgap33	tr|A0A140LHW2|A0A140LHW2_MOUSE Rho GTPase-activating protein 33 OS=Mus musculus OX=10090 GN=Arhgap33 PE=1 SV=1;sp|Q80YF9|RHG33_MOUSE Rho GTPase-activating protein 33 OS=Mus musculus OX=10090 GN=Arhgap33 PE=1 SV=1;tr|A0A2X0SFM8|A0A2X0SFM8_MOUSE ARHGAP33 (Fr	137.153	1281	29230	0	58336	36301	0	25849	46829	4902.6	0	33991	18531	16291	17.1293	15.875	16.2691	15.5723	12.7615	16.1873	15.9644	12.7462	16.0684	16.1138	14.6855	14.5537		Q91YN3	-1.77656	15.7605	-2.10694	0.0526833	0.997541	-4.56341		Q91YN3	-2.37901	17.9647	-1.91838	0.0746448	0.999765	-4.56942
A0A140LIS7	Protein PET100 homolog, mitochondrial	Pet100	tr|A0A140LIS7|A0A140LIS7_MOUSE MCG13005, isoform CRA_c OS=Mus musculus OX=10090 GN=Pet100 PE=1 SV=1;tr|A0A140LIT5|A0A140LIT5_MOUSE Protein PET100 homolog, mitochondrial (Fragment) OS=Mus musculus OX=10090 GN=Pet100 PE=1 SV=1;sp|P0DJE0|PT100_MOUSE Protein P	8.35	67	0	0	0	0	238560	0	0	0	0	0	0	128530	16.9003	16.274	14.5761	12.6022	19.9427	13.4682	12.2028	14.7354	14.9516	13.9351	12.4298	17.6534		A0A0A6YXE3	-3.06035	20.1803	-2.10681	0.052696	0.997541	-4.56341		A0A0A6YXE3	4.44505	17.6695	1.91804	0.0746919	0.999765	-4.56943
A0A140LIW3	FERM and PDZ domain-containing 3	Frmpd3	tr|A0A140LIW3|A0A140LIW3_MOUSE FERM and PDZ domain-containing 3 OS=Mus musculus OX=10090 GN=Frmpd3 PE=1 SV=1	195.349	1774	0	0	6098.9	0	0	37434	5288.1	3550.3	0	5675.6	47781	0	15.7681	12.2786	12.9214	15.1697	15.7048	16.7773	12.7267	12.2621	14.3903	13.3495	16.1009	12.3648		Q9ES74	2.14857	18.7205	2.10611	0.052765	0.997541	-4.56343		Q9ES74	-1.08254	20.6125	-1.91591	0.0749814	0.999765	-4.5695
A0A140LIW8	Potassium voltage-gated channel subfamily C member 3	Kcnc3	tr|A0A140LIW8|A0A140LIW8_MOUSE Potassium voltage-gated channel subfamily C member 3 OS=Mus musculus OX=10090 GN=Kcnc3 PE=1 SV=1;tr|A0A140LHI4|A0A140LHI4_MOUSE Potassium voltage-gated channel subfamily C member 3 OS=Mus musculus OX=10090 GN=Kcnc3 PE=1 SV=1;	77.791	729	27690	0	399360	440230	0	46364	518580	259750	0	88773	297190	316770	17.0392	13.8857	19.1209	19.2734	14.8603	17.1181	19.534	18.701	15.8261	17.5964	18.8323	19.0069		Q8BJU2	2.5653	17.6879	2.10461	0.052914	0.997541	-4.56348		Q8BJU2	0.662632	21.3019	1.91485	0.0751261	0.999765	-4.56953
A0A140LJ31	Putative lipoyltransferase 2, mitochondrial (Fragment)	Lipt2	tr|A0A140LJ31|A0A140LJ31_MOUSE Putative lipoyltransferase 2, mitochondrial (Fragment) OS=Mus musculus OX=10090 GN=Lipt2 PE=1 SV=1;sp|Q9D009|LIPT2_MOUSE Putative lipoyltransferase 2, mitochondrial OS=Mus musculus OX=10090 GN=Lipt2 PE=1 SV=2	7.128	68	0	0	0	0	387770	0	624330	376970	0	195640	778110	0	13.4376	14.7791	13.4771	13.6219	20.7251	14.7103	19.8095	19.2597	13.6361	18.8167	20.2706	14.1473		Q3UGM5	1.03981	23.8085	2.10418	0.0529563	0.997541	-4.5635		Q3UGM5	-2.32075	18.1537	-1.91482	0.0751298	0.999765	-4.56954
A0A140T8S5	Deleted.		tr|A0A140T8S5|A0A140T8S5_MOUSE Chromosome alignment-maintaining phosphoprotein 1 OS=Mus musculus OX=10090 GN=Champ1 PE=1 SV=2;sp|Q8K327|CHAP1_MOUSE Chromosome alignment-maintaining phosphoprotein 1 OS=Mus musculus OX=10090 GN=Champ1 PE=1 SV=1	0		0	0	33697	31777	0	0	61051	45605	10623	0	6151	0	13.4081	13.7342	15.4555	15.3749	12.9057	14.7577	16.3581	16.0915	15.4079	14.28	13.0374	15.2617		Q62442	1.7951	25.1586	2.102	0.0531729	0.997541	-4.56357		Q62442	2.39814	15.4096	1.91245	0.0754542	0.999765	-4.56961
A0A158SIT0	Spermidine/spermine N1-acetyl transferase 2	Sat2	tr|A0A158SIT0|A0A158SIT0_MOUSE Spermidine/spermine N1-acetyl transferase 2 OS=Mus musculus OX=10090 GN=Sat2 PE=4 SV=1;sp|Q6P8J2|SAT2_MOUSE Diamine acetyltransferase 2 OS=Mus musculus OX=10090 GN=Sat2 PE=1 SV=1	19.305	170	83324	348590	1199100	637060	367690	386060	1231400	1105300	378580	620080	444360	903250	18.8743	21.3724	20.7509	19.8215	20.6394	20.495	20.8178	20.8733	21.3468	20.5983	19.4334	20.5793		A0A0R4J0W6	1.20085	19.0658	2.10093	0.0532803	0.997541	-4.5636		A0A0R4J0W6	-1.20122	19.0017	-1.91079	0.075682	0.999765	-4.56966
A0A158SIT5	L antigen family, member 3	Lage3	tr|A0A158SIT5|A0A158SIT5_MOUSE L antigen family, member 3 OS=Mus musculus OX=10090 GN=Lage3 PE=4 SV=1;sp|Q9CR70|LAGE3_MOUSE EKC/KEOPS complex subunit Lage3 OS=Mus musculus OX=10090 GN=Lage3 PE=2 SV=1;tr|J3JS94|J3JS94_MOUSE EKC/KEOPS complex subunit Lage3 O	15.824	148	149710	234450	472760	119070	799780	228230	606910	482470	0	589240	234740	193260	19.8504	20.7081	19.3711	17.3341	21.891	19.6575	19.7675	19.6298	13.9878	20.5195	18.4797	18.2654		Q9CQX5	3.24284	17.3662	2.09854	0.0535191	0.997541	-4.56368		Q9CQX5	1.23523	20.1744	1.90971	0.0758311	0.999765	-4.5697
A0A158SIT8	Proline, glutamic acid and leucine rich protein 1	Pelp1	tr|A0A158SIT8|A0A158SIT8_MOUSE Proline, glutamic acid and leucine rich protein 1 OS=Mus musculus OX=10090 GN=Pelp1 PE=4 SV=1;sp|Q9DBD5|PELP1_MOUSE Proline-, glutamic acid- and leucine-rich protein 1 OS=Mus musculus OX=10090 GN=Pelp1 PE=1 SV=2	118.069	1123	114720	57323	217450	279490	70733	23803	53210	236770	19722	87630	83851	106650	19.407	18.3491	18.2197	18.5996	17.9847	16.0559	16.1541	18.5621	16.4362	17.5764	16.9414	17.3733		A0A0R4J023	0.725743	25.008	2.09723	0.0536501	0.997541	-4.56372		A0A0R4J023	2.52371	16.0202	1.9044	0.0765653	0.999765	-4.56987
A0A1B0GR08	Gamma-tubulin complex component (Fragment)	Tubgcp2	tr|A0A1B0GR08|A0A1B0GR08_MOUSE Gamma-tubulin complex component (Fragment) OS=Mus musculus OX=10090 GN=Tubgcp2 PE=1 SV=1;tr|Q3UIT6|Q3UIT6_MOUSE Gamma-tubulin complex component OS=Mus musculus OX=10090 GN=Tubgcp2 PE=2 SV=1;sp|Q921G8|GCP2_MOUSE Gamma-tubulin	102.742	900	60910	34385	188410	219890	30509	79368	181110	160690	89163	99838	347640	105500	18.3524	17.4932	18.0072	18.2439	16.6304	17.9746	17.9723	17.9807	18.9437	17.7778	19.0666	17.3571		A2AQK4	0.729602	22.0476	2.09687	0.0536866	0.997541	-4.56373		A2AQK4	0.722364	22.2057	1.90302	0.0767568	0.999765	-4.56991
A0A1B0GR26	U6 snRNA-associated Sm-like protein LSm1	Lsm1	tr|A0A1B0GR26|A0A1B0GR26_MOUSE U6 snRNA-associated Sm-like protein LSm1 OS=Mus musculus OX=10090 GN=Lsm1 PE=1 SV=1;tr|Q544C9|Q544C9_MOUSE U6 snRNA-associated Sm-like protein LSm1 OS=Mus musculus OX=10090 GN=Lsm1 PE=1 SV=1;sp|Q8VC85|LSM1_MOUSE U6 snRNA-asso	5.029	43	0	0	581900	357710	0	0	58806	147260	0	0	572360	945420	13.2174	13.5836	19.679	18.9655	13.0169	12.2753	16.3025	17.8498	15.8178	11.7799	19.8117	20.6478		Q6P9J5	-1.36841	14.4799	-2.09226	0.0541524	0.997541	-4.56388		Q6P9J5	-0.919344	23.8026	-1.90233	0.0768531	0.999765	-4.56993
A0A1B0GR84	Transmembrane protein 160	Tmem160	tr|A0A1B0GR84|A0A1B0GR84_MOUSE Transmembrane protein 160 OS=Mus musculus OX=10090 GN=Tmem160 PE=1 SV=1;sp|Q9D938|TM160_MOUSE Transmembrane protein 160 OS=Mus musculus OX=10090 GN=Tmem160 PE=2 SV=1	7.583	70	104710	0	1105500	791320	39218	37252	1879700	802830	0	293040	682890	1479900	19.2549	13.4995	20.6304	20.1431	17.0348	16.7695	21.4457	20.3937	15.4199	19.4407	20.0755	21.3203		Q8R1S0	-1.10137	21.8483	-2.08977	0.0544046	0.997541	-4.56396		Q8R1S0	1.93684	16.4416	1.89865	0.0773684	0.999765	-4.57005
A0A1B0GRU8	Pre-mRNA-processing factor 40 homolog A	Prpf40a	tr|A0A1B0GRU8|A0A1B0GRU8_MOUSE Pre-mRNA-processing factor 40 homolog A OS=Mus musculus OX=10090 GN=Prpf40a PE=1 SV=1;sp|Q9R1C7|PR40A_MOUSE Pre-mRNA-processing factor 40 homolog A OS=Mus musculus OX=10090 GN=Prpf40a PE=1 SV=1;tr|A0PJI0|A0PJI0_MOUSE Prpf40a	105.526	926	0	0	163280	28415	0	11090	67862	115760	39500	88807	25535	33393	13.9928	15.7223	17.795	15.2091	13.3154	14.8391	16.5151	17.4888	17.5905	17.597	15.1646	15.6308		Q68FH8	2.72162	19.3252	2.08883	0.0545006	0.997541	-4.56399		Q68FH8	0.87206	21.5147	1.89538	0.077828	0.999765	-4.57015
A0A1B0GRV0	3'(2'),5'-bisphosphate nucleotidase 1	Bpnt1	tr|A0A1B0GRV0|A0A1B0GRV0_MOUSE 3(2),5-bisphosphate nucleotidase 1 OS=Mus musculus OX=10090 GN=Bpnt1 PE=1 SV=1	34.974	323	12112000	9290500	19036000	24071000	11531000	14493000	13692000	13649000	8536300	16241000	20687000	17568000	27.1687	26.8703	24.8497	25.2081	26.1887	26.2711	24.3934	24.6435	26.525	25.6413	25.1727	25.033		Q07417	-1.3679	20.9723	-2.08317	0.0550805	0.997541	-4.56417		Q07417	-0.677999	21.6123	-1.89368	0.0780681	0.999765	-4.5702
A0A1B0GRZ8	ELMO domain-containing protein 2 (Fragment)	Elmod2	tr|A0A1B0GRZ8|A0A1B0GRZ8_MOUSE ELMO domain-containing protein 2 (Fragment) OS=Mus musculus OX=10090 GN=Elmod2 PE=1 SV=1;sp|Q8BGF6|ELMD2_MOUSE ELMO domain-containing protein 2 OS=Mus musculus OX=10090 GN=Elmod2 PE=1 SV=1	22.345	189	0	0	179410	257500	0	84173	158810	322250	0	80491	0	0	15.5968	13.9587	17.9346	18.478	10.5858	18.0683	17.7773	19.0245	13.4079	17.4451	13.8115	12.1187		Q8C739	-3.38605	15.6318	-2.07716	0.055702	0.997541	-4.56436		Q8C739	-1.38256	20.4825	-1.88909	0.0787186	0.999765	-4.57035
A0A1B0GS08	Protein stum homolog	Stum	tr|A0A1B0GS08|A0A1B0GS08_MOUSE Protein stum homolog OS=Mus musculus OX=10090 GN=Stum PE=1 SV=1;tr|J3QP43|J3QP43_MOUSE Protein stum homolog OS=Mus musculus OX=10090 GN=Stum PE=1 SV=1;sp|Q0VBF8|STUM_MOUSE Protein stum homolog OS=Mus musculus OX=10090 GN=Stum	14.776	138	5938200	3648800	16411000	22076000	3830700	8830800	28974000	18216000	4759800	12951000	25296000	15639000	25.9813	25.3051	24.6297	25.0798	24.4139	25.4818	25.5061	25.0765	25.5542	25.2918	25.4733	24.8584		Q05A62	0.944507	22.2603	2.07538	0.0558877	0.997541	-4.56442		Q05A62	-2.04057	15.7287	-1.88843	0.0788131	0.999765	-4.57037
A0A1B0GS41	GRB2-associated-binding protein 1	Gab1	tr|A0A1B0GS41|A0A1B0GS41_MOUSE GRB2-associated-binding protein 1 OS=Mus musculus OX=10090 GN=Gab1 PE=1 SV=1;tr|Q505A4|Q505A4_MOUSE Gab1 protein OS=Mus musculus OX=10090 GN=Gab1 PE=1 SV=1;sp|Q9QYY0|GAB1_MOUSE GRB2-associated-binding protein 1 OS=Mus musculu	80.185	725	48218	37802	477370	287280	0	85832	566820	117270	145190	83811	462660	166590	17.9631	17.6519	19.3854	18.6403	13.8857	18.0994	19.666	17.5082	19.754	17.5075	19.4937	18.0426		P59016	1.03123	19.9957	2.07498	0.0559296	0.997541	-4.56443		P59016	2.242	19.8208	1.88651	0.0790869	0.999765	-4.57043
A0A1B0GS63	Arfaptin-2	Arfip2	tr|A0A1B0GS63|A0A1B0GS63_MOUSE ADP-ribosylation factor interacting protein 2, isoform CRA_c OS=Mus musculus OX=10090 GN=Arfip2 PE=1 SV=1;sp|Q8K221|ARFP2_MOUSE Arfaptin-2 OS=Mus musculus OX=10090 GN=Arfip2 PE=1 SV=2;tr|A0A1B0GSM3|A0A1B0GSM3_MOUSE ADP-ribosy	37.288	337	3114800	3401000	11398000	10891000	4286700	5256400	6838700	6357100	2231600	6401800	10547000	6486900	24.9065	25.1873	24.0893	24.0319	24.595	24.6552	23.3629	23.4974	24.2953	24.2036	24.166	23.5379		Q9D6Y7	1.10745	21.0186	2.07131	0.0563134	0.997541	-4.56455		Q9D6Y7	-2.13188	19.7519	-1.88417	0.0794217	0.999765	-4.5705
A0A1B0GSH8	Predicted gene 45808 (Fragment)	Gm45808	tr|A0A1B0GSH8|A0A1B0GSH8_MOUSE Predicted gene 45808 (Fragment) OS=Mus musculus OX=10090 GN=Gm45808 PE=4 SV=1	28.799	263	17267	49084	644750	306440	191380	153530	838330	487880	40492	313770	230050	188610	16.2524	18.0893	19.831	18.7361	19.5877	19.0258	20.247	19.6466	17.6318	19.5463	18.4496	18.2289		Q6PCP5	0.827685	23.5464	2.07074	0.0563733	0.997541	-4.56457		Q6PCP5	1.52916	15.3183	1.88306	0.079581	0.999765	-4.57054
A0A1B0GSX7	Nuclear pore complex protein Nup98-Nup96	Nup98	tr|A0A1B0GSX7|A0A1B0GSX7_MOUSE Nuclear pore complex protein Nup98-Nup96 OS=Mus musculus OX=10090 GN=Nup98 PE=1 SV=1;sp|Q6PFD9|NUP98_MOUSE Nuclear pore complex protein Nup98-Nup96 OS=Mus musculus OX=10090 GN=Nup98 PE=1 SV=2	197.313	1816	35701	0	141100	77908	0	34086	298230	67316	39271	41467	83967	77724	17.4625	16.436	17.5785	16.705	14.0836	16.628	18.7127	16.6756	17.5809	16.4208	16.9434	16.8985		A0A0U1RNL7	-3.81225	15.8109	-2.07028	0.0564218	0.997541	-4.56458		A0A0U1RNL7	-1.93009	20.2218	-1.88202	0.0797306	0.999765	-4.57057
A0A1B0GT05	Predicted gene 45785	Gm45785	tr|A0A1B0GT05|A0A1B0GT05_MOUSE Predicted gene 45785 OS=Mus musculus OX=10090 GN=Gm45785 PE=4 SV=1;sp|O35153|BET1L_MOUSE BET1-like protein OS=Mus musculus OX=10090 GN=Bet1l PE=3 SV=1;tr|A0A1B0GQV3|A0A1B0GQV3_MOUSE BET1-like protein OS=Mus musculus OX=10090	10.446	94	0	0	714310	580590	89424	0	545640	413220	153450	97651	404910	498240	12.8488	12.3675	19.9829	19.6839	18.3623	14.4518	19.6095	19.3974	19.846	17.7436	19.2944	19.6866		Q4FK54	1.02792	21.4996	2.06828	0.0566327	0.997541	-4.56465		Q4FK54	2.33099	14.877	1.88053	0.0799463	0.999765	-4.57062
A0A1B0GT26	BCL2/adenovirus E1B 19 kDa protein-interacting protein 3	Bnip3	tr|A0A1B0GT26|A0A1B0GT26_MOUSE BCL2/adenovirus E1B 19 kDa protein-interacting protein 3 OS=Mus musculus OX=10090 GN=Bnip3 PE=1 SV=1;sp|O55003|BNIP3_MOUSE BCL2/adenovirus E1B 19 kDa protein-interacting protein 3 OS=Mus musculus OX=10090 GN=Bnip3 PE=1 SV=1	19.381	173	209880	113620	814650	409870	452180	236230	386950	469650	225390	223070	669990	866210	20.4132	19.4949	20.1778	19.1674	20.9725	19.7124	19.0994	19.5894	20.485	19.0194	20.047	20.5165		Q149E6	2.65451	15.2973	2.06704	0.0567644	0.997541	-4.56469		Q149E6	1.79624	22.7338	1.87745	0.0803921	0.999765	-4.57072
A0A1B0GT81	Apoptosis regulator BAX	Bax	tr|A0A1B0GT81|A0A1B0GT81_MOUSE Apoptosis regulator BAX OS=Mus musculus OX=10090 GN=Bax PE=1 SV=1;tr|Q544Z6|Q544Z6_MOUSE Bcl2-associated X protein, isoform CRA_b OS=Mus musculus OX=10090 GN=Bax PE=2 SV=1;tr|Q3TXJ7|Q3TXJ7_MOUSE Uncharacterized protein OS=Mus	18.956	171	632090	854510	2770600	1556300	1921300	762320	2560600	2672100	886220	1593400	2678600	2049600	22.2497	22.874	21.9925	21.1463	23.3025	21.579	21.9046	22.1974	22.7604	22.0558	22.1179	21.809		E9PX38	1.8063	14.7384	2.06697	0.0567712	0.997541	-4.56469		E9PX38	-1.77886	18.2402	-1.87432	0.0808471	0.999765	-4.57081
A0A1B0GT92	Glycogen [starch] synthase (EC 2.4.1.11)	Gys1	tr|A0A1B0GT92|A0A1B0GT92_MOUSE Glycogen [starch] synthase OS=Mus musculus OX=10090 GN=Gys1 PE=1 SV=1;sp|Q9Z1E4|GYS1_MOUSE Glycogen [starch] synthase, muscle OS=Mus musculus OX=10090 GN=Gys1 PE=1 SV=2	76.624	674	0	0	162270	131780	32635	55895	103460	74660	0	49273	164120	152560	16.2568	15.034	17.7858	17.4845	16.7389	17.416	17.1412	16.8309	14.3914	16.6872	17.9449	17.9106		Q6SKR2	1.74241	18.7701	2.06387	0.0571008	0.997541	-4.56479		Q6SKR2	-0.892148	21.9954	-1.87277	0.0810737	0.999765	-4.57086
A0A1B0GX25	Histone deacetylase 6 (Fragment)	Hdac6	tr|A0A1B0GX25|A0A1B0GX25_MOUSE Histone deacetylase 6 (Fragment) OS=Mus musculus OX=10090 GN=Hdac6 PE=1 SV=1;tr|Q3UG37|Q3UG37_MOUSE Uncharacterized protein (Fragment) OS=Mus musculus OX=10090 GN=Hdac6 PE=1 SV=1;tr|Q3U4Q5|Q3U4Q5_MOUSE Histone deacetylase OS=	110.186	1008	16627	17547	89886	93216	68957	351110	98960	92428	0	49196	160140	62669	16.1895	16.3666	16.91	16.971	17.9437	20.3438	17.0751	17.1511	12.5273	16.6848	17.9082	16.5755		Q8BHZ0	0.977605	23.5328	2.06352	0.057138	0.997541	-4.5648		Q8BHZ0	-1.87443	15.6959	-1.86626	0.0820311	0.999765	-4.57107
A0A1C7ZMY3	SH3 and multiple ankyrin repeat domains protein 2	Shank2	tr|A0A1C7ZMY3|A0A1C7ZMY3_MOUSE SH3 and multiple ankyrin repeat domains protein 2 OS=Mus musculus OX=10090 GN=Shank2 PE=1 SV=1	134.614	1255	535850	95284	1305800	1390600	40806	399430	1070100	718740	401980	769590	415800	677000	21.9746	19.2002	20.8773	20.9793	17.0987	20.5492	20.6094	20.2277	21.4465	20.9319	19.3341	20.1467		A2AQ25	-0.874547	19.8214	-2.0567	0.0578686	0.997541	-4.56502		A2AQ25	2.2441	15.2448	1.86447	0.0822963	0.999765	-4.57112
A0A1D5RLD8	Glyceraldehyde-3-phosphate dehydrogenase (EC 1.2.1.12)	Gm10358	tr|A0A1D5RLD8|A0A1D5RLD8_MOUSE Glyceraldehyde-3-phosphate dehydrogenase OS=Mus musculus OX=10090 GN=Gm10358 PE=1 SV=1	35.812	333	1485200	2974400	5554100	6689300	2994400	1722500	4404100	8794000	717260	5103100	5693700	6592600	23.6728	24.9628	23.0235	23.309	24.0172	22.8777	22.7096	23.9842	22.4089	23.8534	23.2447	23.5622		Q9CQ60	1.24086	23.8898	2.05276	0.058294	0.997541	-4.56514		Q9CQ60	-1.12625	23.8898	-1.86315	0.0824911	0.999765	-4.57117
A0A1D5RLG3	Rab3 GTPase-activating protein catalytic subunit	Rab3gap1	tr|A0A1D5RLG3|A0A1D5RLG3_MOUSE Rab3 GTPase-activating protein catalytic subunit OS=Mus musculus OX=10090 GN=Rab3gap1 PE=1 SV=1	110.959	988	457980	370840	1690900	1820700	467720	403300	1505700	1412900	532350	1260700	1495300	1965000	21.713	21.476	21.2604	21.379	21.027	20.5646	21.1163	21.2415	21.9134	21.6941	21.2467	21.7457		P28667	-1.83255	23.4093	-2.05207	0.0583688	0.997541	-4.56517		P28667	-2.56675	19.694	-1.86193	0.0826733	0.999765	-4.5712
A0A1D5RLL4	Transformation/transcription domain-associated protein	Trrap	tr|A0A1D5RLL4|A0A1D5RLL4_MOUSE Transformation/transcription domain-associated protein OS=Mus musculus OX=10090 GN=Trrap PE=1 SV=1;tr|F7CGG2|F7CGG2_MOUSE Transformation/transcription domain-associated protein (Fragment) OS=Mus musculus OX=10090 GN=Trrap PE=	437.352	3859	0	0	5604.4	12272	715.09	1885.5	14475	11048	863.71	4652.9	16680	22249	14.9004	13.6772	12.796	13.9638	10.5853	12.0161	14.2215	13.9649	11.2371	13.0426	14.5282	15.0214		Q5SUF2	-2.6523	16.7888	-2.05132	0.0584499	0.997541	-4.56519		Q5SUF2	-1.60461	16.7176	-1.8604	0.0829014	0.999765	-4.57125
A0A1D5RLN6	RIKEN cDNA 2900026A02 gene	2900026A02Rik	tr|A0A1D5RLN6|A0A1D5RLN6_MOUSE RIKEN cDNA 2900026A02 gene OS=Mus musculus OX=10090 GN=2900026A02Rik PE=1 SV=1;sp|Q8BRV5|K1671_MOUSE Uncharacterized protein KIAA1671 OS=Mus musculus OX=10090 GN=Kiaa1671 PE=2 SV=1;tr|A0A1B0GR85|A0A1B0GR85_MOUSE RIKEN cDNA 29	43.215	385	255930	88080000	1438400	2144400	14158000	64779000	4025100	977910	913490	99552000	3081400	855020	20.7436	30.6372	21.0206	21.6217	26.5193	28.6567	22.576	20.6896	22.8108	28.4415	22.3272	20.497		Q8CHU3	-1.47387	20.3982	-2.04943	0.0586564	0.997541	-4.56525		Q8CHU3	2.41319	15.0395	1.85919	0.0830822	0.999765	-4.57129
A0A1D5RLV3	Protein unc-80 homolog	Unc80	tr|A0A1D5RLV3|A0A1D5RLV3_MOUSE Protein unc-80 homolog OS=Mus musculus OX=10090 GN=Unc80 PE=1 SV=1;sp|Q8BLN6|UNC80_MOUSE Protein unc-80 homolog OS=Mus musculus OX=10090 GN=Unc80 PE=1 SV=2;tr|B8XCJ6|B8XCJ6_MOUSE Protein unc-80 homolog OS=Mus musculus OX=1009	363.107	3258	2786.7	1296.1	4994.3	103260	1111	2928.4	17989	15354	2187.8	9108.7	21106	41971	13.2141	12.003	12.6252	17.1228	11.2949	12.7175	14.5442	14.4586	12.7818	14.0801	14.8799	15.9739		Q60865	-0.903413	22.7081	-2.04573	0.0590611	0.997541	-4.56537		Q60865	2.34728	15.3897	1.85869	0.0831569	0.999765	-4.57131
A0A1D5RM83	IQ motif and SEC7 domain-containing protein 1	Iqsec1	tr|A0A1D5RM83|A0A1D5RM83_MOUSE IQ motif and SEC7 domain-containing protein 1 OS=Mus musculus OX=10090 GN=Iqsec1 PE=1 SV=1;sp|Q8R0S2|IQEC1_MOUSE IQ motif and SEC7 domain-containing protein 1 OS=Mus musculus OX=10090 GN=Iqsec1 PE=1 SV=2	117.929	1051	1166400	228480	2454200	2272100	310250	1107500	2907600	1473700	1325700	1137200	1888200	1399700	23.2703	20.6649	21.8127	21.7075	20.3658	22.174	22.0932	21.3047	23.4298	21.5349	21.5954	21.2366		Q8R5A6	-1.7601	14.4318	-2.03961	0.0597358	0.997541	-4.56556		Q8R5A6	2.01275	18.7088	1.85599	0.0835616	0.999765	-4.57139
A0A1D5RM97	Microtubule-associated serine/threonine-protein kinase 3	Mast3	tr|A0A1D5RM97|A0A1D5RM97_MOUSE Microtubule-associated serine/threonine-protein kinase 3 OS=Mus musculus OX=10090 GN=Mast3 PE=1 SV=1;tr|E9Q8S5|E9Q8S5_MOUSE Microtubule-associated serine/threonine-protein kinase 3 OS=Mus musculus OX=10090 GN=Mast3 PE=1 SV=2;	142.55	1305	122470	0	63361	193120	81400	120140	119330	65769	48574	23436	137440	92381	19.5159	15.5353	16.3916	18.0513	18.2109	18.6351	17.353	16.6407	17.9342	15.5396	17.6798	17.1578		Q8BFZ3	-4.15233	21.5291	-2.03708	0.0600176	0.997541	-4.56565		Q8BFZ3	2.04617	21.0876	1.84753	0.084841	0.999765	-4.57166
A0A1D5RMG4	Arf-GAP with GTPase, ANK repeat and PH domain-containing protein 3	Agap3	tr|A0A1D5RMG4|A0A1D5RMG4_MOUSE Arf-GAP with GTPase, ANK repeat and PH domain-containing protein 3 OS=Mus musculus OX=10090 GN=Agap3 PE=1 SV=1	42.423	396	40387	248300	561310	0	0	1329600	268610	0	0	0	0	0	17.6679	20.8042	19.6256	14.705	17.8815	22.4652	18.5575	13.5126	12.9611	14.3834	12.1114	13.1317		Q3TC93	-2.0059	16.5463	-2.03415	0.0603438	0.997541	-4.56574		Q3TC93	1.87479	16.5278	1.84739	0.0848616	0.999765	-4.57166
A0A1L1SQ42	Protein Aster-B	Gramd1b	tr|A0A1L1SQ42|A0A1L1SQ42_MOUSE GRAM domain-containing protein 1B OS=Mus musculus OX=10090 GN=Gramd1b PE=1 SV=1;sp|Q80TI0|GRM1B_MOUSE GRAM domain-containing protein 1B OS=Mus musculus OX=10090 GN=Gramd1b PE=1 SV=2;tr|D3YWR0|D3YWR0_MOUSE GRAM domain-containi	84.905	734	74575	6663.8	305570	476470	38666	116940	511750	172060	147500	108700	508900	491860	18.6895	14.7451	18.7241	19.3907	17.012	18.5921	19.5143	18.0832	19.7803	17.9091	19.636	19.6673		Q8BXL7	2.06148	14.2274	2.03399	0.0603618	0.997541	-4.56574		Q8BXL7	3.40103	15.8109	1.84697	0.0849266	0.999765	-4.57167
A0A1L1SQZ2	Voltage-dependent P/Q-type calcium channel subunit alpha (Fragment)	Cacna1a	tr|A0A1L1SQZ2|A0A1L1SQZ2_MOUSE Voltage-dependent P/Q-type calcium channel subunit alpha (Fragment) OS=Mus musculus OX=10090 GN=Cacna1a PE=1 SV=1;tr|Q8R5M7|Q8R5M7_MOUSE Voltage-dependent P/Q-type calcium channel subunit alpha OS=Mus musculus OX=10090 GN=Cac	263.517	2321	0	0	5994.3	11341	0	0	21534	15446	0	7799.3	4996.4	7743.6	15.3877	13.8182	12.8958	13.8468	14.1737	13.1882	14.8112	14.4675	16.9448	13.8404	12.7268	13.4376		A0A1W2P796	-1.65796	15.0267	-2.03381	0.0603825	0.997541	-4.56575		A0A1W2P796	1.26438	15.6607	1.84658	0.084985	0.999765	-4.57169
A0A1L1SS87	Choline transporter-like protein 2 (Fragment)	Slc44a2	tr|A0A1L1SS87|A0A1L1SS87_MOUSE Choline transporter-like protein 2 (Fragment) OS=Mus musculus OX=10090 GN=Slc44a2 PE=3 SV=1;tr|A0A1L1SU40|A0A1L1SU40_MOUSE Choline transporter-like protein 2 (Fragment) OS=Mus musculus OX=10090 GN=Slc44a2 PE=1 SV=1	12.676	111	679820	629640	628270	0	597040	335430	0	547490	925330	1251500	0	0	22.371	22.3626	19.7927	13.2799	21.4201	20.271	13.8617	19.8195	22.8322	21.6828	14.4297	13.1616		B9EJ15	-1.07942	19.5036	-2.03061	0.0607415	0.997541	-4.56585		B9EJ15	1.78252	16.5923	1.84576	0.0851111	0.999765	-4.57171
A0A1L1SSA3	Eukaryotic translation initiation factor 1b (Fragment)	Eif1b	tr|A0A1L1SSA3|A0A1L1SSA3_MOUSE Eukaryotic translation initiation factor 1b (Fragment) OS=Mus musculus OX=10090 GN=Eif1b PE=1 SV=1;sp|Q9CXU9|EIF1B_MOUSE Eukaryotic translation initiation factor 1b OS=Mus musculus OX=10090 GN=Eif1b PE=1 SV=2	11.358	100	121590	504800	286540	762420	259430	1126300	284170	655770	48170	1833000	147580	895840	19.5038	21.9925	18.6287	20.0879	20.0777	22.2008	18.6411	20.0902	17.9203	22.2722	17.7862	20.567		A2CG49	-1.18129	18.411	-2.02913	0.0609083	0.997541	-4.5659		A2CG49	0.726433	21.1068	1.84411	0.0853629	0.999765	-4.57176
A0A1L1SSA8	Transmembrane protein 205 (Fragment)	Tmem205	tr|A0A1L1SSA8|A0A1L1SSA8_MOUSE Transmembrane protein 205 (Fragment) OS=Mus musculus OX=10090 GN=Tmem205 PE=1 SV=1;sp|Q91XE8|TM205_MOUSE Transmembrane protein 205 OS=Mus musculus OX=10090 GN=Tmem205 PE=1 SV=1	19.612	173	0	52449	77528	331140	42418	39561	151080	61497	0	123820	106610	119490	14.3157	18.2003	16.6907	18.8511	17.1611	16.8653	17.7032	16.54	16.3287	18.1103	17.3002	17.5439		Q3TIR2	3.71268	18.7893	2.02816	0.0610177	0.997541	-4.56593		Q3TIR2	-3.78209	18.9731	-1.84364	0.085435	0.999765	-4.57178
A0A1L1SSS4	Nuclear receptor coactivator 7	Ncoa7	tr|A0A1L1SSS4|A0A1L1SSS4_MOUSE Nuclear receptor coactivator 7 OS=Mus musculus OX=10090 GN=Ncoa7 PE=1 SV=1;tr|B9EIW5|B9EIW5_MOUSE Ncoa7 protein OS=Mus musculus OX=10090 GN=Ncoa7 PE=1 SV=1;sp|Q6DFV7|NCOA7_MOUSE Nuclear receptor coactivator 7 OS=Mus musculus	101.164	894	91058	30100	216630	575670	42074	34123	135340	412030	33218	107520	401910	504600	19.0222	17.2703	18.2141	19.6712	17.148	16.6297	17.5399	19.3931	17.3027	17.8923	19.2833	19.7056		P61329	0.860339	22.6126	2.02683	0.061169	0.997541	-4.56597		P61329	-2.5522	20.7093	-1.84069	0.0858887	0.999765	-4.57187
A0A1L1ST61	HIG1 domain family member 1A, mitochondrial (Fragment)	Higd1a	tr|A0A1L1ST61|A0A1L1ST61_MOUSE HIG1 domain family member 1A, mitochondrial (Fragment) OS=Mus musculus OX=10090 GN=Higd1a PE=1 SV=1;tr|A0A1L1SV00|A0A1L1SV00_MOUSE HIG1 domain family member 1A, mitochondrial (Fragment) OS=Mus musculus OX=10090 GN=Higd1a PE=1	8.199	76	2111900	2840500	4635900	4022800	6762200	4082000	5084700	4646700	960110	6511000	5201800	3319400	24.2592	24.8857	22.7556	22.5547	25.3292	24.2524	22.9229	23.0273	22.8935	24.2297	23.1097	22.5325		Q9EQI8	2.32117	19.671	2.02054	0.0618851	0.997541	-4.56617		Q9EQI8	-1.66384	18.6074	-1.8397	0.0860403	0.999765	-4.5719
A0A1L1STF0	Ubiquitin carboxyl-terminal hydrolase MINDY-2	Mindy2	tr|A0A1L1STF0|A0A1L1STF0_MOUSE Ubiquitin carboxyl-terminal hydrolase MINDY-2 OS=Mus musculus OX=10090 GN=Mindy2 PE=1 SV=1;sp|Q6PDI6|MINY2_MOUSE Ubiquitin carboxyl-terminal hydrolase MINDY-2 OS=Mus musculus OX=10090 GN=Mindy2 PE=1 SV=1	65.509	600	37223	181310	1190800	243650	158780	103200	1394500	568010	85981	177380	1043000	164110	17.532	20.2776	20.7406	18.396	19.287	18.393	21.0024	19.8747	18.8833	18.6654	20.7084	18.0201		Q3TC98	-1.89611	15.2492	-2.02023	0.0619205	0.997541	-4.56618		Q3TC98	1.72372	15.378	1.83565	0.0866674	0.999765	-4.57203
A0A1L1SUD9	Coiled-coil domain-containing protein 187	Ccdc187	tr|A0A1L1SUD9|A0A1L1SUD9_MOUSE Coiled-coil domain-containing protein 187 OS=Mus musculus OX=10090 GN=Ccdc187 PE=1 SV=1;tr|A0A2I3BPI0|A0A2I3BPI0_MOUSE Coiled-coil domain-containing protein 187 OS=Mus musculus OX=10090 GN=Ccdc187 PE=1 SV=1	235.153	2163	0	150500	0	0	64329	0	0	0	100090	105250	71633	2572.8	12.5566	19.9657	12.5547	13.2102	17.8318	13.8781	15.5376	13.19	19.1358	17.8593	16.706	11.7841		O89079	2.23263	20.4748	2.01801	0.062176	0.997541	-4.56625		O89079	-1.82537	23.9988	-1.83128	0.0873486	0.999765	-4.57217
A0A1L1SUR7	Phosphatidylinositol-binding clathrin assembly protein (Fragment)	Picalm	tr|A0A1L1SUR7|A0A1L1SUR7_MOUSE Phosphatidylinositol-binding clathrin assembly protein (Fragment) OS=Mus musculus OX=10090 GN=Picalm PE=1 SV=1	42.356	404	424100	130480	0	589640	162920	2034300	0	725740	77258	669480	0	243550	21.585	19.7266	14.7896	19.7068	19.3284	23.1428	14.0818	20.2422	18.7055	20.7167	12.8547	18.6125		Q9Z0M3	-1.43542	15.0269	-2.018	0.0621765	0.997541	-4.56625		Q9Z0M3	-0.749659	23.8835	-1.82875	0.0877438	0.999765	-4.57224
A0A1L1SUX8	Thy-1 membrane glycoprotein (Fragment)	Thy1	tr|A0A1L1SUX8|A0A1L1SUX8_MOUSE Thy-1 membrane glycoprotein (Fragment) OS=Mus musculus OX=10090 GN=Thy1 PE=1 SV=1;sp|P01831|THY1_MOUSE Thy-1 membrane glycoprotein OS=Mus musculus OX=10090 GN=Thy1 PE=1 SV=1;tr|Q53YX2|Q53YX2_MOUSE CD90.1 OS=Mus musculus OX=10	14.038	125	31501000	34525000	294070000	276530000	99609000	91323000	226440000	383810000	37247000	93202000	182700000	198180000	28.7609	29.0687	28.9081	28.8289	29.6614	29.2038	28.5583	29.6482	28.9735	28.3397	28.4279	28.6692		Q3TPC7	1.85249	16.3006	2.00922	0.0631944	0.997541	-4.56654		Q3TPC7	-1.31032	18.1983	-1.82872	0.0877487	0.999765	-4.57225
A0A1L1SV25	Alpha-actinin-4	Actn4	tr|A0A1L1SV25|A0A1L1SV25_MOUSE Alpha-actinin-4 OS=Mus musculus OX=10090 GN=Actn4 PE=1 SV=1;tr|Q3ULT2|Q3ULT2_MOUSE Actinin alpha 4 OS=Mus musculus OX=10090 GN=Actn4 PE=1 SV=1;sp|P57780|ACTN4_MOUSE Alpha-actinin-4 OS=Mus musculus OX=10090 GN=Actn4 PE=1 SV=1;	107.108	932	839640	283890	1993500	2351800	345700	978380	2604900	1579500	1271100	958260	2064000	965830	22.7227	21.0285	21.5045	21.7586	20.5401	21.9765	21.93	21.4087	23.3599	21.2705	21.7284	20.6799		A0A0R4J1P1	-2.45725	15.9855	-2.00683	0.0634743	0.997541	-4.56661		A0A0R4J1P1	2.18091	16.137	1.82816	0.0878363	0.999765	-4.57226
A0A1L1SV73	Ubiquitin carboxyl-terminal hydrolase 47	Usp47	tr|A0A1L1SV73|A0A1L1SV73_MOUSE Ubiquitin carboxyl-terminal hydrolase 47 OS=Mus musculus OX=10090 GN=Usp47 PE=1 SV=1;sp|Q8BY87|UBP47_MOUSE Ubiquitin carboxyl-terminal hydrolase 47 OS=Mus musculus OX=10090 GN=Usp47 PE=1 SV=2	157.155	1376	115130	29216	859020	867220	142460	240470	443910	510700	116140	393660	375530	506460	19.4129	17.2204	20.2564	20.279	19.1123	19.7407	19.3032	19.7151	19.383	19.8966	19.1819	19.7111		Q571I4	-1.51745	13.68	-2.00127	0.0641284	0.997541	-4.56679		Q571I4	-2.39121	18.5947	-1.82545	0.0882633	0.999765	-4.57235
A0A1L1SVG6	Choline transporter-like protein 2	Slc44a2	tr|A0A1L1SVG6|A0A1L1SVG6_MOUSE Choline transporter-like protein 2 OS=Mus musculus OX=10090 GN=Slc44a2 PE=1 SV=1;sp|Q8BY89|CTL2_MOUSE Choline transporter-like protein 2 OS=Mus musculus OX=10090 GN=Slc44a2 PE=1 SV=2	62.644	554	148710	128580	787110	892680	418120	399160	974310	765120	181000	168630	1204100	406620	19.8392	19.7021	20.1268	20.3219	20.8464	20.5481	20.4702	20.3215	20.1204	18.5873	20.923	19.3817		O35382	-0.916588	21.2276	-2.00061	0.0642062	0.997541	-4.56681		O35382	-2.4905	17.1058	-1.82541	0.0882688	0.999765	-4.57235
A0A1S6GWH6	UBIQUITIN_CONJUGAT_2 domain-containing protein	Birc6	tr|A0A1S6GWH6|A0A1S6GWH6_MOUSE Uncharacterized protein OS=Mus musculus OX=10090 GN=Birc6 PE=2 SV=1;tr|S4R1L5|S4R1L5_MOUSE Baculoviral IAP repeat-containing protein 6 OS=Mus musculus OX=10090 GN=Birc6 PE=1 SV=1;tr|S4R2P8|S4R2P8_MOUSE Baculoviral IAP repeat-	537.974	4939	10763	23641	57019	108540	22017	27527	122420	88067	16424	58083	192420	96423	15.4651	16.8658	16.2352	17.1967	16.105	16.2875	17.391	17.0786	16.1321	16.9412	18.1827	17.222		P27048	1.20958	20.8691	2.00049	0.0642207	0.997541	-4.56681		P27048	1.08792	20.1791	1.82477	0.0883699	0.999765	-4.57237
A0A1S6GWJ7	Uncharacterized protein	Pi4ka	tr|A0A1S6GWJ7|A0A1S6GWJ7_MOUSE Uncharacterized protein OS=Mus musculus OX=10090 GN=Pi4ka PE=2 SV=1;sp|E9Q3L2|PI4KA_MOUSE Phosphatidylinositol 4-kinase alpha OS=Mus musculus OX=10090 GN=Pi4ka PE=1 SV=2;tr|A0A140T8I9|A0A140T8I9_MOUSE Phosphatidylinositol 4-k	237.042	2105	1057000	718800	3014600	3136700	2028200	792930	3470500	2274200	846250	2169400	3391500	3106900	23.1062	22.5844	22.1176	22.1857	23.3897	21.6417	22.3559	21.9555	22.6837	22.5324	22.4705	22.4332		A0A0A6YVV4	-2.61662	15.1334	-1.99989	0.0642924	0.997541	-4.56683		A0A0A6YVV4	0.753698	21.8726	1.82094	0.0889772	0.999765	-4.57249
A0A1W2P6H4	GDP-fucose protein O-fucosyltransferase 2 (Fragment)	Pofut2	tr|A0A1W2P6H4|A0A1W2P6H4_MOUSE GDP-fucose protein O-fucosyltransferase 2 (Fragment) OS=Mus musculus OX=10090 GN=Pofut2 PE=1 SV=1;tr|A0A1W2P7Z1|A0A1W2P7Z1_MOUSE GDP-fucose protein O-fucosyltransferase 2 (Fragment) OS=Mus musculus OX=10090 GN=Pofut2 PE=1 SV=	19.059	170	49849	75358	301910	264560	111900	0	176820	202560	0	0	344980	230180	18.0185	18.8073	18.7062	18.5181	18.7234	13.7105	17.9368	18.328	11.8833	15.2024	19.0551	18.5278		Q9CRY7	0.895076	22.6355	1.99958	0.0643293	0.997541	-4.56684		Q9CRY7	-0.772062	26.4896	-1.81509	0.0899106	0.999765	-4.57267
A0A1W2P6R9	Rho guanine nucleotide exchange factor 25	Arhgef25	tr|A0A1W2P6R9|A0A1W2P6R9_MOUSE Rho guanine nucleotide exchange factor 25 OS=Mus musculus OX=10090 GN=Arhgef25 PE=1 SV=1;tr|A0A0R4J211|A0A0R4J211_MOUSE Rho guanine nucleotide exchange factor 25 OS=Mus musculus OX=10090 GN=Arhgef25 PE=1 SV=1;tr|G5E825|G5E825	64.117	579	11722	0	39008	159260	0	0	0	131010	0	0	140960	84097	15.6072	15.5764	15.6724	17.7654	12.4366	12.9589	15.1768	17.6744	12.103	13.4054	17.7176	17.0168		H3BKQ3	2.30806	17.6773	1.99872	0.0644304	0.997541	-4.56687		H3BKQ3	-2.60503	15.9987	-1.81382	0.0901142	0.999765	-4.57271
A0A1W2P6X0	RIKEN cDNA 1500009L16 gene (Fragment)	1500009L16Rik	tr|A0A1W2P6X0|A0A1W2P6X0_MOUSE RIKEN cDNA 1500009L16 gene (Fragment) OS=Mus musculus OX=10090 GN=1500009L16Rik PE=1 SV=1;sp|P0C913|OCC1_MOUSE Overexpressed in colon carcinoma 1 protein homolog OS=Mus musculus OX=10090 PE=3 SV=1	6.571	61	0	0	563850	641010	566770	342740	0	123260	0	0	675980	525620	16.0716	14.1448	19.6323	19.8307	21.3363	20.3053	11.9873	17.5829	12.1806	14.0337	20.0603	19.7669		Q8C8T7	1.57397	16.3511	1.99849	0.064458	0.997541	-4.56688		Q8C8T7	-0.947963	22.8269	-1.81201	0.0904061	0.999765	-4.57277
A0A1W2P772	Plasma membrane calcium-transporting ATPase 1 (Fragment)	Atp2b1	tr|A0A1W2P772|A0A1W2P772_MOUSE Plasma membrane calcium-transporting ATPase 1 (Fragment) OS=Mus musculus OX=10090 GN=Atp2b1 PE=1 SV=1	35.622	317	36913	65912	135650	715310	38512	132290	165170	585150	99268	344730	76952	206550	17.5181	18.583	17.5201	19.9933	17.0055	18.7886	17.8356	19.9193	19.1221	19.6916	16.8131	18.3652		Q9D9M5	2.13295	16.8683	1.99463	0.0649189	0.997541	-4.567		Q9D9M5	-3.04929	17.0698	-1.81155	0.0904807	0.999765	-4.57278
A0A1W2P796	Potassium voltage-gated channel subfamily C member 2	Kcnc2	tr|A0A1W2P796|A0A1W2P796_MOUSE Potassium voltage-gated channel subfamily C member 2 OS=Mus musculus OX=10090 GN=Kcnc2 PE=1 SV=1;tr|E9QLW0|E9QLW0_MOUSE Potassium voltage gated channel, Shaw-related subfamily, member 2, isoform CRA_a OS=Mus musculus OX=10090	70.183	639	0	0	66866	72739	0	0	0	0	0	84759	51192	46669	14.1863	15.3498	16.4714	16.6031	14.3422	13.445	14.8312	13.3604	13.8813	17.5249	16.204	16.1331		Q9QZD8	1.1038	20.013	1.9939	0.0650065	0.997541	-4.56702		Q9QZD8	1.86778	19.4354	1.8114	0.0905052	0.999765	-4.57279
A0A1W2P7G5	Coenzyme Q10A	Coq10a	tr|A0A1W2P7G5|A0A1W2P7G5_MOUSE Coenzyme Q10A OS=Mus musculus OX=10090 GN=Coq10a PE=1 SV=1;tr|A0A1W2P7J1|A0A1W2P7J1_MOUSE Coenzyme Q10A OS=Mus musculus OX=10090 GN=Coq10a PE=1 SV=1;tr|E9Q3H6|E9Q3H6_MOUSE Coenzyme Q10A OS=Mus musculus OX=10090 GN=Coq10a PE=1	24.923	217	0	18698	16820	151170	110580	11190	158240	171470	0	66264	163560	48177	14.8494	16.473	14.4254	17.6881	18.7043	14.8534	17.772	18.0781	14.339	17.1447	17.9398	16.1808		Q9JIQ3	1.24427	17.7595	1.99383	0.0650147	0.997541	-4.56703		Q9JIQ3	1.38207	20.492	1.81046	0.090656	0.999765	-4.57282
A0A1W2P7Q6	Exportin-T (Exportin(tRNA)) (tRNA exportin)	Xpot	tr|A0A1W2P7Q6|A0A1W2P7Q6_MOUSE Exportin-T OS=Mus musculus OX=10090 GN=Xpot PE=1 SV=1;sp|Q9CRT8|XPOT_MOUSE Exportin-T OS=Mus musculus OX=10090 GN=Xpot PE=1 SV=3	109.789	962	17641	4502.1	160050	301250	123530	15577	320940	200720	36089	39955	318990	285490	16.2881	14.0884	17.7653	18.7108	18.8827	15.3804	18.8217	18.3143	17.4405	16.3634	18.938	18.8509		Q545K4	1.07901	21.6373	1.99207	0.0652257	0.997541	-4.56708		Q545K4	-1.87879	19.783	-1.81019	0.0906992	0.999765	-4.57282
A0A1W2P7R5	Transmembrane protein 19	Tmem19	tr|A0A1W2P7R5|A0A1W2P7R5_MOUSE Transmembrane protein 19 OS=Mus musculus OX=10090 GN=Tmem19 PE=1 SV=1;tr|A0A1W2P7P6|A0A1W2P7P6_MOUSE Transmembrane protein 19 OS=Mus musculus OX=10090 GN=Tmem19 PE=1 SV=1;sp|Q91W52|TMM19_MOUSE Transmembrane protein 19 OS=Mus	25.162	236	0	171360	58679	54222	666510	0	242780	644740	0	290110	627350	0	14.5889	20.1831	16.2778	16.1674	21.5974	12.1773	18.4074	20.0647	14.1637	19.4252	19.9487	13.4127		F7BJK1	-0.814325	24.118	-1.99126	0.0653231	0.997541	-4.56711		F7BJK1	-2.4919	14.928	-1.80933	0.0908388	0.999765	-4.57285
A0A1W2P7V0	Golgi-associated PDZ and coiled-coil motif-containing protein (Fragment)	Gopc	tr|A0A1W2P7V0|A0A1W2P7V0_MOUSE Golgi-associated PDZ and coiled-coil motif-containing protein (Fragment) OS=Mus musculus OX=10090 GN=Gopc PE=1 SV=1;tr|K3W4Q9|K3W4Q9_MOUSE Golgi-associated PDZ and coiled-coil motif-containing protein OS=Mus musculus OX=10090	44.672	403	54211	85052	144760	424600	56574	105960	331560	132220	36243	122980	642070	176010	18.1583	19.0099	17.6165	19.2198	17.6249	18.435	18.87	17.6882	17.4475	18.0997	19.9834	18.1251		Q9R069	-1.03457	18.8876	-1.98461	0.066127	0.997541	-4.56732		Q9R069	-3.44738	18.5813	-1.80804	0.0910477	0.999765	-4.57289
A0A1W2P7Y9	Neuronal cell adhesion molecule	Nrcam	tr|A0A1W2P7Y9|A0A1W2P7Y9_MOUSE Neuronal cell adhesion molecule OS=Mus musculus OX=10090 GN=Nrcam PE=1 SV=1	125.513	1134	4881300	2801800	12750000	11408000	3141700	4715900	8836900	8983100	4207000	8047700	9109100	9470800	25.6548	24.8627	24.2555	24.1007	24.0945	24.4823	23.7434	24.0161	25.349	24.557	23.947	24.1058		Q3TYH2	0.717308	21.2698	1.97498	0.0673081	0.997541	-4.56763		Q3TYH2	-1.21006	15.7793	-1.80684	0.0912428	0.999765	-4.57293
A0A1W2P872	NOVA alternative-splicing regulator 2	Nova2	tr|A0A1W2P872|A0A1W2P872_MOUSE Neuro-oncological ventral antigen 2 OS=Mus musculus OX=10090 GN=Nova2 PE=1 SV=1;tr|D3YVV7|D3YVV7_MOUSE Neuro-oncological ventral antigen 2 OS=Mus musculus OX=10090 GN=Nova2 PE=1 SV=3	49.067	492	632630	1593000	2665900	1567600	1323100	2415600	1827400	1804900	993830	1459100	2077000	1404000	22.2511	23.9171	21.9354	21.157	22.7017	23.4165	21.4038	21.6088	22.9509	21.9198	21.7378	21.2413		Q8K448	1.26343	14.3222	1.973	0.067554	0.997541	-4.56769		Q8K448	-3.01054	16.6296	-1.80631	0.0913282	0.999765	-4.57295
A0A1Y7VJ48	Tubulin-specific chaperone A	Tbca	tr|A0A1Y7VJ48|A0A1Y7VJ48_MOUSE Tubulin-specific chaperone A OS=Mus musculus OX=10090 GN=Tbca PE=1 SV=1;tr|Q5I0U7|Q5I0U7_MOUSE Tubulin-specific chaperone A OS=Mus musculus OX=10090 GN=Tbca PE=1 SV=1;sp|P48428|TBCA_MOUSE Tubulin-specific chaperone A OS=Mus m	9.927	84	4745100	8576700	19487000	10001000	20567000	5344700	7583700	11562000	8175200	9936300	7593400	16090000	25.6077	26.7364	24.8844	23.9054	27.1207	24.6818	23.5164	24.3946	26.4532	24.8825	23.675	24.9011		Q99JI1	3.24217	17.7702	1.97121	0.0677759	0.997541	-4.56775		Q99JI1	-1.89552	17.3976	-1.80537	0.0914822	0.999765	-4.57298
A0A1Y7VJP1	Ryanodine receptor 2 (Fragment)	Ryr2	tr|A0A1Y7VJP1|A0A1Y7VJP1_MOUSE Ryanodine receptor 2 (Fragment) OS=Mus musculus OX=10090 GN=Ryr2 PE=1 SV=1	118.026	1028	49517	0	232880	257970	13087	27731	231640	158890	29673	78288	180210	132510	18.0074	13.9566	18.3213	18.4807	15.2672	16.2993	18.3376	17.9638	17.1151	17.4023	18.0847	17.6991		Q9D8Z6	2.51341	16.5806	1.97059	0.0678529	0.997541	-4.56777		Q9D8Z6	1.48177	14.4543	1.80281	0.0918996	0.999765	-4.57306
A0A1Y7VK19	Iron-sulfur cluster assembly 2 homolog, mitochondrial (Fragment)	Isca2	tr|A0A1Y7VK19|A0A1Y7VK19_MOUSE Iron-sulfur cluster assembly 2 homolog, mitochondrial (Fragment) OS=Mus musculus OX=10090 GN=Isca2 PE=1 SV=1;sp|Q9DCB8|ISCA2_MOUSE Iron-sulfur cluster assembly 2 homolog, mitochondrial OS=Mus musculus OX=10090 GN=Isca2 PE=1 S	15.83	146	352830	898650	2747800	1590700	637850	763820	1366800	2866300	484470	1045500	1684200	2587500	21.2785	22.9583	21.9802	21.1787	21.5266	21.5821	20.9727	22.3026	21.7567	21.4051	21.4245	22.1587		F6RJ39	-1.62269	13.8387	-1.96861	0.0681008	0.997541	-4.56783		F6RJ39	1.44092	21.4403	1.79861	0.0925886	0.999765	-4.57319
A0A1Y7VK76	D-ribitol-5-phosphate cytidylyltransferase	Crppa	tr|A0A1Y7VK76|A0A1Y7VK76_MOUSE D-ribitol-5-phosphate cytidylyltransferase OS=Mus musculus OX=10090 GN=Ispd PE=1 SV=1;tr|A0A1Y7VM96|A0A1Y7VM96_MOUSE D-ribitol-5-phosphate cytidylyltransferase OS=Mus musculus OX=10090 GN=Ispd PE=1 SV=1;sp|Q5RJG7|ISPD_MOUSE D	38.921	348	57571	132570	453280	621710	0	211180	280600	540600	54903	284760	614420	431770	18.2584	19.7533	19.3087	19.7853	13.6467	19.5338	18.6223	19.8005	18.1378	19.3964	19.9176	19.4717		G3UY38	-1.45076	21.2032	-1.96827	0.0681428	0.997541	-4.56784		G3UY38	1.73364	15.2482	1.79847	0.0926122	0.999765	-4.57319
A0A1Y7VKC5	Methionine synthase reductase	Mtrr	tr|A0A1Y7VKC5|A0A1Y7VKC5_MOUSE Methionine synthase reductase OS=Mus musculus OX=10090 GN=Mtrr PE=1 SV=1;tr|A0A0R4J0G9|A0A0R4J0G9_MOUSE Methionine synthase reductase OS=Mus musculus OX=10090 GN=Mtrr PE=1 SV=1;sp|Q8C1A3|MTRR_MOUSE Methionine synthase reducta	17.628	157	0	0	0	3226700	0	2166500	4894300	0	0	0	0	1899500	15.1744	13.0515	14.5422	22.2277	12.1972	23.2431	22.8663	13.2924	15.0907	14.8383	13.999	21.6948		Q8BZP5	-1.97553	19.5523	-1.96809	0.0681651	0.997541	-4.56785		Q8BZP5	1.16259	15.4093	1.79574	0.0930613	0.999765	-4.57328
A0A1Y7VME9	Kinase D-interacting substrate 220	Kidins220	tr|A0A1Y7VME9|A0A1Y7VME9_MOUSE Kinase D-interacting substrate 220 OS=Mus musculus OX=10090 GN=Kidins220 PE=1 SV=1;tr|E9Q9B7|E9Q9B7_MOUSE Kinase D-interacting substrate 220 OS=Mus musculus OX=10090 GN=Kidins220 PE=1 SV=1;tr|Q80SX9|Q80SX9_MOUSE Kidins220 pro	195.827	1763	12572	0	56827	69270	9398.6	6871.1	59355	50679	3631.6	40053	88504	49535	15.7238	13.2232	16.2302	16.5307	14.734	14.0763	16.3163	16.2498	13.624	16.3672	17.0221	16.2225		E9PUK3	1.43449	16.2361	1.96633	0.0683854	0.997541	-4.5679		E9PUK3	0.951715	23.5734	1.79461	0.0932497	0.999765	-4.57331
A0A1Y7VNT1	Intracellular hyaluronan-binding protein 4	Habp4	tr|A0A1Y7VNT1|A0A1Y7VNT1_MOUSE Intracellular hyaluronan-binding protein 4 OS=Mus musculus OX=10090 GN=Habp4 PE=1 SV=1;sp|Q9JKS5|HABP4_MOUSE Intracellular hyaluronan-binding protein 4 OS=Mus musculus OX=10090 GN=Habp4 PE=1 SV=2;tr|E9QKB2|E9QKB2_MOUSE Intrac	38.148	342	338800	550050	460680	502690	461820	40920	105810	1574300	58437	682340	1060400	1868000	21.2109	22.1362	19.3327	19.4702	21.0065	16.9191	17.1745	21.4038	18.2415	20.746	20.7331	21.6697		Q9CPT4	1.24216	23.5942	1.96463	0.0685992	0.997541	-4.56796		Q9CPT4	-2.43287	15.3177	-1.79399	0.0933523	0.999765	-4.57333
A0A1Y7VNZ6	Non-specific serine/threonine protein kinase (EC 2.7.11.1)	Mark3	tr|A0A1Y7VNZ6|A0A1Y7VNZ6_MOUSE Non-specific serine/threonine protein kinase OS=Mus musculus OX=10090 GN=Mark3 PE=1 SV=1;tr|Q9JKE5|Q9JKE5_MOUSE Non-specific serine/threonine protein kinase OS=Mus musculus OX=10090 GN=Mark3 PE=2 SV=1;sp|Q03141|MARK3_MOUSE MA	88.829	797	560870	200620	1775500	2570800	789000	501080	1882300	1338400	403030	628970	1270800	1126300	22.0506	20.4471	21.3328	21.8907	21.8691	20.9104	21.4477	21.1603	21.4509	20.6203	21.0036	20.9105		Q80X31	2.30775	19.9871	1.96452	0.0686126	0.997541	-4.56796		Q80X31	1.01734	13.8474	1.79357	0.0934206	0.999765	-4.57334
A0A286YCB8	Calcium/calmodulin-dependent protein kinase type II subunit gamma (Fragment)	Camk2g	tr|A0A286YCB8|A0A286YCB8_MOUSE Calcium/calmodulin-dependent protein kinase type II subunit gamma (Fragment) OS=Mus musculus OX=10090 GN=Camk2g PE=1 SV=1	24.774	224	179650	0	398360	276080	0	139870	780070	159000	161780	490950	280070	212630	20.1541	13.2077	19.1172	18.5814	13.2524	18.8774	20.1401	17.9648	19.9338	20.2377	18.7436	18.4088		A1L3B8	-0.928782	24.0141	-1.95978	0.0692114	0.997541	-4.56811		A1L3B8	1.66423	17.0981	1.79221	0.0936479	0.999765	-4.57339
A0A286YCI0	Peptide-N(4)-(N-acetyl-beta-glucosaminyl)asparagine amidase	Ngly1	tr|A0A286YCI0|A0A286YCI0_MOUSE Peptide-N(4)-(N-acetyl-beta-glucosaminyl)asparagine amidase OS=Mus musculus OX=10090 GN=Ngly1 PE=1 SV=1;sp|Q9JI78|NGLY1_MOUSE Peptide-N(4)-(N-acetyl-beta-glucosaminyl)asparagine amidase OS=Mus musculus OX=10090 GN=Ngly1 PE=1	68.134	596	0	0	24969	41641	0	0	17672	13404	0	23341	8670.2	8774.7	14.9039	14.1455	15.011	15.7759	13.5649	12.3071	14.5178	14.2548	12.1594	15.5333	13.5504	13.6252		Q3UQ84	1.26715	17.1273	1.94811	0.0707067	0.997541	-4.56848		Q3UQ84	2.06025	15.5734	1.79074	0.0938925	0.999765	-4.57343
A0A286YCI8	Sorbin and SH3 domain-containing protein 1	Sorbs1	tr|A0A286YCI8|A0A286YCI8_MOUSE Sorbin and SH3 domain-containing protein 1 OS=Mus musculus OX=10090 GN=Sorbs1 PE=1 SV=1;sp|Q62417|SRBS1_MOUSE Sorbin and SH3 domain-containing protein 1 OS=Mus musculus OX=10090 GN=Sorbs1 PE=1 SV=2	143.135	1290	164740	41945	399170	436290	8672.4	188210	537790	219250	106960	252300	296470	264460	20.0098	17.8261	19.1202	19.2601	14.6045	19.3503	19.588	18.4468	19.2461	19.2095	18.8286	18.7361		Q6ZQ38	-0.778129	25.2111	-1.93785	0.0720435	0.997541	-4.56881		Q6ZQ38	-2.18371	20.7772	-1.78977	0.0940532	0.999765	-4.57346
A0A286YCT6	Band 4.1-like protein 3 (Fragment)	Epb41l3	tr|A0A286YCT6|A0A286YCT6_MOUSE Band 4.1-like protein 3 (Fragment) OS=Mus musculus OX=10090 GN=Epb41l3 PE=1 SV=1	24.55	223	0	0	32963	31909	0	13788	32397	53601	23686	0	51555	25377	14.6594	15.2496	15.4228	15.3811	14.8858	15.186	15.4175	16.3338	16.7406	13.4347	16.2145	15.2188		B2CSK2	-2.09414	17.6034	-1.93778	0.0720536	0.997541	-4.56881		B2CSK2	-0.716108	22.2274	-1.78962	0.0940784	0.999765	-4.57347
A0A286YCW7	Neuritin (Fragment)	Nrn1	tr|A0A286YCW7|A0A286YCW7_MOUSE Neuritin (Fragment) OS=Mus musculus OX=10090 GN=Nrn1 PE=1 SV=1;sp|Q8CFV4|NRN1_MOUSE Neuritin OS=Mus musculus OX=10090 GN=Nrn1 PE=1 SV=1;tr|A0A286YD56|A0A286YD56_MOUSE Neuritin OS=Mus musculus OX=10090 GN=Nrn1 PE=1 SV=1;tr|D3Z	15.118	140	1521000	1896800	6952800	6589300	198100	5826000	12790000	10305000	1536900	5126400	6353300	7199500	23.7124	24.2094	23.3565	23.2866	19.6433	24.8191	24.2922	24.222	23.6754	23.8605	23.4086	23.6943		Q9JI75	0.622655	20.4569	1.93676	0.0721867	0.997541	-4.56884		Q9JI75	2.48219	16.4643	1.78764	0.0944103	0.999765	-4.57353
A0A286YCW8	Calcium/calmodulin-dependent protein kinase type II subunit gamma (Fragment)	Camk2g	tr|A0A286YCW8|A0A286YCW8_MOUSE Calcium/calmodulin-dependent protein kinase type II subunit gamma (Fragment) OS=Mus musculus OX=10090 GN=Camk2g PE=1 SV=1	30.038	274	383660	692080	1331200	1415200	741480	799370	1853400	791160	970860	715810	1778600	1159200	21.418	22.5209	20.9058	21.0053	21.7691	21.6546	21.4248	20.3717	22.912	20.82	21.506	20.9537		Q921L5	1.25817	15.6373	1.93541	0.0723646	0.997541	-4.56888		Q921L5	2.06026	15.5626	1.78715	0.0944923	0.999765	-4.57354
A0A286YCX6	Trafficking protein particle complex 8	Trappc8	tr|A0A286YCX6|A0A286YCX6_MOUSE Trafficking protein particle complex 8 OS=Mus musculus OX=10090 GN=Trappc8 PE=1 SV=1;tr|E9PWG2|E9PWG2_MOUSE Trafficking protein particle complex 8 OS=Mus musculus OX=10090 GN=Trappc8 PE=1 SV=1;tr|Q8BJI6|Q8BJI6_MOUSE Uncharact	160.911	1437	14114	4303.6	85121	95880	11123	2406.3	78862	73160	0	88937	97321	97269	15.9166	14.0128	16.8293	17.0128	15.0053	12.4047	16.7381	16.8005	14.131	17.5992	17.164	17.2352		Q9D517	-0.757934	21.4333	-1.93521	0.0723919	0.997541	-4.56889		Q9D517	-0.91884	23.8043	-1.78601	0.0946838	0.999765	-4.57358
A0A286YDF2	Vesicle transport through interaction with t-SNAREs homolog 1A	Vti1a	tr|A0A286YDF2|A0A286YDF2_MOUSE Vesicle transport through interaction with t-SNAREs homolog 1A OS=Mus musculus OX=10090 GN=Vti1a PE=1 SV=1;sp|O89116|VTI1A_MOUSE Vesicle transport through interaction with t-SNAREs homolog 1A OS=Mus musculus OX=10090 GN=Vti1a	23.039	197	0	0	116490	218960	250920	261220	57333	360670	0	0	188760	0	13.7854	15.986	17.2944	18.2376	20.024	19.8726	16.2649	19.1934	15.1209	14.0379	18.154	12.3719		D3Z0L4	-1.03167	23.5357	-1.93456	0.0724772	0.997541	-4.56891		D3Z0L4	-2.10234	14.6183	-1.78589	0.0947025	0.999765	-4.57358
A0A286YDH6	Calcium-dependent secretion activator 1	Cadps	tr|A0A286YDH6|A0A286YDH6_MOUSE Calcium-dependent secretion activator 1 OS=Mus musculus OX=10090 GN=Cadps PE=1 SV=1	97.154	867	131410	143570	424760	1770000	132640	327910	304080	1209900	296970	581960	1123900	1253100	19.6332	19.8868	19.2123	21.3371	18.9973	20.2349	18.7416	21.0089	20.9433	20.5003	20.82	21.0706		K3W4R2	-0.884087	19.3461	-1.93385	0.0725718	0.997541	-4.56893		K3W4R2	1.8507	24.6936	1.78567	0.094741	0.999765	-4.57359
A0A286YDI8	Sec24-related gene family, member C (S. cerevisiae)	Sec24c	tr|A0A286YDI8|A0A286YDI8_MOUSE Sec24-related gene family, member C (S. cerevisiae) OS=Mus musculus OX=10090 GN=Sec24c PE=1 SV=1;tr|Q80U83|Q80U83_MOUSE MKIAA0079 protein (Fragment) OS=Mus musculus OX=10090 GN=Sec24c PE=2 SV=1;tr|Q3V222|Q3V222_MOUSE Uncharac	111.613	1020	347490	269350	1629000	1723600	226330	570200	1737900	989160	571700	743890	1613300	2094900	21.2531	20.9405	21.2051	21.2977	19.8579	21.1163	21.3292	20.7067	22.0319	20.8794	21.3602	21.8418		Q3TCJ7	-1.85091	15.4408	-1.9338	0.0725777	0.997541	-4.56893		Q3TCJ7	-1.0039	23.1914	-1.78248	0.0952776	0.999765	-4.57369
A0A286YDL2	Metal transporter CNNM1	Cnnm1	tr|A0A286YDL2|A0A286YDL2_MOUSE Metal transporter CNNM1 OS=Mus musculus OX=10090 GN=Cnnm1 PE=1 SV=1;tr|B0EVI6|B0EVI6_MOUSE Ancient conserved domain protein 1 OS=Mus musculus OX=10090 GN=Cnnm1 PE=2 SV=1	106.1	972	10164	0	221100	342250	0	13547	379450	239570	8172.8	96897	415310	245860	15.3697	13.5132	18.2444	18.9	14.099	15.1579	19.0703	18.5797	14.9721	17.7316	19.3323	18.6267		Q8BGH7	2.84805	22.8019	1.93367	0.0725952	0.997541	-4.56894		Q8BGH7	-1.68306	19.0231	-1.78108	0.0955144	0.999765	-4.57373
A0A286YDU2	Ataxin-2 (Fragment)	Atxn2	tr|A0A286YDU2|A0A286YDU2_MOUSE Ataxin-2 (Fragment) OS=Mus musculus OX=10090 GN=Atxn2 PE=1 SV=1	43.063	402	26804	0	80969	72293	0	44528	57420	37547	36748	0	57796	52996	16.985	11.6124	16.7551	16.594	15.463	17.0538	16.2671	15.7999	17.4705	15.2112	16.3853	16.3239		Q8CBY0	2.60891	15.4248	1.93346	0.072623	0.997541	-4.56895		Q8CBY0	0.993624	16.9396	1.78102	0.0955247	0.999765	-4.57373
A0A286YDU3	AP complex subunit sigma	Ap3s1	tr|A0A286YDU3|A0A286YDU3_MOUSE AP complex subunit sigma OS=Mus musculus OX=10090 GN=Ap3s1 PE=1 SV=1	18.772	162	128080	0	800640	384440	0	252710	830570	637160	0	575900	787890	634810	19.5905	14.8401	20.1521	19.0724	15.1829	19.8198	20.2332	20.047	15.9427	20.4841	20.2892	20.0501		Q8R502	1.58003	15.0494	1.93308	0.0726738	0.997541	-4.56896		Q8R502	-2.1326	18.9152	-1.77919	0.0958342	0.999765	-4.57379
A0A286YE25	Spastin (EC 5.6.1.1)	Spast	tr|A0A286YE25|A0A286YE25_MOUSE Spastin OS=Mus musculus OX=10090 GN=Spast PE=1 SV=1;sp|Q9QYY8|SPAST_MOUSE Spastin OS=Mus musculus OX=10090 GN=Spast PE=1 SV=3;tr|A0A286YCJ4|A0A286YCJ4_MOUSE Spastin (Fragment) OS=Mus musculus OX=10090 GN=Spast PE=1 SV=1	66.385	613	0	44828	566510	405230	35191	24243	468330	187420	0	120240	309450	229070	15.6002	17.9374	19.6393	19.1505	16.8603	16.0851	19.3827	18.2115	13.1973	18.0649	18.8927	18.5205		O55033	-0.821255	21.5367	-1.93283	0.0727069	0.997541	-4.56897		O55033	-1.88823	15.9256	-1.77659	0.0962758	0.999765	-4.57387
A0A286YEB7	40S ribosomal protein S24	Rps24	tr|A0A286YEB7|A0A286YEB7_MOUSE 40S ribosomal protein S24 OS=Mus musculus OX=10090 GN=Rps24 PE=1 SV=1;tr|Q9D7P1|Q9D7P1_MOUSE 40S ribosomal protein S24 OS=Mus musculus OX=10090 GN=Rps24 PE=2 SV=1;tr|Q9CY61|Q9CY61_MOUSE 40S ribosomal protein S24 OS=Mus muscul	13.605	118	1128200	1776100	2956800	4581300	3746900	2181300	2658800	5672800	2570700	6686600	9398300	8911100	23.2148	24.0993	22.0889	22.7476	24.3783	23.2539	21.9604	23.3266	24.5304	24.2708	23.9937	24.0144		Q80ZM5	1.38487	18.1983	1.93276	0.0727164	0.997541	-4.56897		Q80ZM5	0.715735	19.6543	1.77613	0.0963546	0.999765	-4.57388
A0A2C9F2A2	Ras and Rab interactor 1	Rin1	tr|A0A2C9F2A2|A0A2C9F2A2_MOUSE Ras and Rab interactor 1 OS=Mus musculus OX=10090 GN=Rin1 PE=1 SV=1;sp|Q921Q7|RIN1_MOUSE Ras and Rab interactor 1 OS=Mus musculus OX=10090 GN=Rin1 PE=1 SV=1	84.314	774	260050	72855	1216500	1157500	388780	287220	992590	706010	204780	680700	661300	724250	20.7702	18.7507	20.7722	20.7072	20.7292	20.0238	20.4978	20.2009	20.3256	20.7423	20.0275	20.2479		Q8VD37	-0.741499	23.2464	-1.93243	0.0727594	0.997541	-4.56898		Q8VD37	-1.88993	17.2449	-1.77191	0.0970764	0.999765	-4.57402
A0A2C9F2C1	Synaptotagmin-7	Syt7	tr|A0A2C9F2C1|A0A2C9F2C1_MOUSE Synaptotagmin-7 OS=Mus musculus OX=10090 GN=Syt7 PE=1 SV=1;tr|A0A286YCU4|A0A286YCU4_MOUSE Synaptotagmin-7 OS=Mus musculus OX=10090 GN=Syt7 PE=1 SV=1;sp|Q9R0N7|SYT7_MOUSE Synaptotagmin-7 OS=Mus musculus OX=10090 GN=Syt7 PE=1 S	68.297	611	493210	341750	2227400	2201900	365630	1803200	2649800	1530600	796040	1684200	2370600	1350200	21.8364	21.3392	21.669	21.6609	20.6304	22.9506	21.9554	21.3616	22.5821	22.1414	21.9354	21.1826		Q8K3X4	1.38658	16.1258	1.93197	0.0728202	0.997541	-4.56899		Q8K3X4	-0.665364	28.8815	-1.7713	0.0971808	0.999765	-4.57403
A0A2I3BQP6	Calcium/calmodulin-dependent protein kinase type II subunit gamma	Camk2g	tr|A0A2I3BQP6|A0A2I3BQP6_MOUSE Calcium/calmodulin-dependent protein kinase type II subunit gamma OS=Mus musculus OX=10090 GN=Camk2g PE=1 SV=1	63.24	565	283720	177500	25767	30541	145100	255440	69656	0	307660	433540	61810	0	20.9153	20.242	15.0577	15.3161	19.1419	19.8369	16.5539	12.6672	21.0021	20.0456	16.4856	12.9424		Q80XU3	-1.08284	24.5471	-1.92918	0.0731919	0.997541	-4.56908		Q80XU3	0.7251	25.3743	1.77084	0.0972606	0.999765	-4.57405
A0A2I3BRK6	Transcription and mRNA export factor ENY2 (Enhancer of yellow 2 transcription factor homolog)	Eny2	tr|A0A2I3BRK6|A0A2I3BRK6_MOUSE Transcription and mRNA export factor ENY2 OS=Mus musculus OX=10090 GN=Eny2 PE=1 SV=1;sp|Q9JIX0|ENY2_MOUSE Transcription and mRNA export factor ENY2 OS=Mus musculus OX=10090 GN=Eny2 PE=1 SV=1	10.984	96	290950	0	1377800	600070	1190100	358790	228830	178230	199910	1271900	2174200	771080	20.9572	15.0479	20.9568	19.7328	22.5311	20.3782	18.3195	18.1361	20.2856	21.7078	21.8061	20.3419		Q6ZQK4	-1.55597	19.7429	-1.92781	0.0733754	0.997541	-4.56912		Q6ZQK4	0.816034	20.0373	1.76966	0.0974642	0.999765	-4.57409
A0A2I3BRL8	Predicted gene 7324	Gm7324	tr|A0A2I3BRL8|A0A2I3BRL8_MOUSE Predicted gene 7324 OS=Mus musculus OX=10090 GN=Gm7324 PE=4 SV=1;sp|Q91VM5|RMXL1_MOUSE RNA binding motif protein, X-linked-like-1 OS=Mus musculus OX=10090 GN=Rbmxl1 PE=2 SV=1;tr|A2AFI4|A2AFI4_MOUSE RNA-binding motif protein,	42.179	388	203250	38521	136730	94566	0	182290	462330	55408	31354	61928	50054	55920	20.3597	17.6834	17.5319	16.9923	12.3759	19.2994	19.3636	16.3836	17.2067	17.0402	16.1704	16.4045		Q8BKC8	-1.59356	15.6752	-1.92664	0.0735318	0.997541	-4.56916		Q8BKC8	-2.43362	19.4766	-1.7696	0.0974734	0.999765	-4.57409
A0A2I3BRS9	MAPK-interacting and spindle-stabilizing protein-like (Fragment)	Mapk1ip1l	tr|A0A2I3BRS9|A0A2I3BRS9_MOUSE MAPK-interacting and spindle-stabilizing protein-like (Fragment) OS=Mus musculus OX=10090 GN=Mapk1ip1l PE=1 SV=1;sp|Q8BH93|MISSL_MOUSE MAPK-interacting and spindle-stabilizing protein-like OS=Mus musculus OX=10090 GN=Mapk1ip1	13.698	139	0	837700	4156100	2004200	0	1557100	3922200	4387500	0	2429900	2870800	5707600	14.661	22.8407	22.5937	21.5214	13.4819	22.7169	22.5376	22.9412	14.8515	22.7075	22.2214	23.3459		Q3UHY7	3.95948	18.3566	1.92546	0.0736903	0.997541	-4.5692		Q3UHY7	-1.93685	20.2415	-1.76769	0.0978041	0.999765	-4.57415
A0A2I3BRT5	Tuberin	Tsc2	tr|A0A2I3BRT5|A0A2I3BRT5_MOUSE Tuberin OS=Mus musculus OX=10090 GN=Tsc2 PE=1 SV=1;tr|Q7TT21|Q7TT21_MOUSE Tuberin OS=Mus musculus OX=10090 GN=Tsc2 PE=1 SV=1;tr|Q3TCQ7|Q3TCQ7_MOUSE Uncharacterized protein OS=Mus musculus OX=10090 GN=Tsc2 PE=2 SV=1;tr|A0A2I3B	194.012	1741	18521	18838	136970	165540	53865	43692	186310	122620	10280	192380	211280	112440	16.3692	16.4855	17.5345	17.8228	17.5459	17.0236	18.0144	17.5751	15.3533	18.7908	18.3224	17.4527		B2KGA7	1.07362	20.7964	1.9253	0.073711	0.997541	-4.5692		B2KGA7	1.72157	18.3779	1.76419	0.0984097	0.999765	-4.57426
A0A2I3BRW0	Signal peptidase complex subunit 1	Spcs1	tr|A0A2I3BRW0|A0A2I3BRW0_MOUSE Signal peptidase complex subunit 1 OS=Mus musculus OX=10090 GN=Spcs1 PE=1 SV=1;sp|Q9D958|SPCS1_MOUSE Signal peptidase complex subunit 1 OS=Mus musculus OX=10090 GN=Spcs1 PE=2 SV=3	11.777	102	0	0	1722300	605960	0	0	1199200	1706300	0	380650	1535800	825770	13.362	12.9526	21.2877	19.7473	13.2383	13.3208	20.7785	21.5246	15.3538	19.8447	21.2867	20.4448		G3X9N3	1.90345	16.9933	1.92172	0.0741936	0.997541	-4.56932		G3X9N3	0.930775	22.258	1.76188	0.0988112	0.999765	-4.57433
A0A2I3BS49	Mitochondrial import inner membrane translocase subunit Tim23	Timm23	tr|A0A2I3BS49|A0A2I3BS49_MOUSE Mitochondrial import inner membrane translocase subunit Tim23 OS=Mus musculus OX=10090 GN=Timm23 PE=1 SV=1;tr|Q9CXU4|Q9CXU4_MOUSE Mitochondrial import inner membrane translocase subunit TIM23 OS=Mus musculus OX=10090 GN=Gm102	20.75	197	159930	82590	761900	1017200	658330	481740	1178300	2330800	0	657500	1172200	1398600	19.9604	18.9607	20.0786	20.5155	21.5775	20.8477	20.7524	21.9924	14.6154	20.6888	20.8829	21.2355		Q6P2L7	2.12347	16.7164	1.91859	0.0746174	0.997541	-4.56942		Q6P2L7	1.0258	15.895	1.76093	0.0989769	0.999765	-4.57436
A0A2K6EDK3	NudC domain-containing protein 1	Nudcd1	tr|A0A2K6EDK3|A0A2K6EDK3_MOUSE NudC domain-containing protein 1 OS=Mus musculus OX=10090 GN=Nudcd1 PE=1 SV=1;sp|Q6PIP5|NUDC1_MOUSE NudC domain-containing protein 1 OS=Mus musculus OX=10090 GN=Nudcd1 PE=1 SV=2;tr|Q8BJK0|Q8BJK0_MOUSE Uncharacterized protein	66.606	581	0	0	126130	131150	0	20001	80168	8415.5	0	32004	99044	91749	14.3362	13.1105	17.4122	17.4774	13.5303	15.7786	16.7625	13.5566	15.5226	16.0208	17.1902	17.1475		Q8CGA4	2.68575	21.6837	1.91721	0.0748049	0.997541	-4.56946		Q8CGA4	-0.902391	22.5798	-1.75985	0.0991668	0.999765	-4.57439
A0A2R8VHU8	Calcium-binding and coiled-coil domain-containing protein 1 (Fragment)	Calcoco1	tr|A0A2R8VHU8|A0A2R8VHU8_MOUSE Calcium-binding and coiled-coil domain-containing protein 1 (Fragment) OS=Mus musculus OX=10090 GN=Calcoco1 PE=1 SV=1;tr|E9Q7U2|E9Q7U2_MOUSE Calcium-binding and coiled-coil domain-containing protein 1 OS=Mus musculus OX=10090	60.786	533	145290	45393	1332900	1290500	152440	475520	1751800	1225100	464420	490920	1336300	1092400	19.8005	17.9584	20.9077	20.8685	19.2214	20.827	21.3411	21.0276	21.6865	20.2376	21.0787	20.8647		Q9D6L8	2.87428	15.9645	1.91646	0.0749062	0.997541	-4.56948		Q9D6L8	-2.46395	21.1848	-1.75958	0.0992141	0.999765	-4.5744
A0A2R8VHV8	Protein kinase C-binding protein NELL2	Nell2	tr|A0A2R8VHV8|A0A2R8VHV8_MOUSE Protein kinase C-binding protein NELL2 OS=Mus musculus OX=10090 GN=Nell2 PE=1 SV=1;sp|Q61220|NELL2_MOUSE Protein kinase C-binding protein NELL2 OS=Mus musculus OX=10090 GN=Nell2 PE=1 SV=3;tr|Q8BM06|Q8BM06_MOUSE Protein kinase	90.087	806	26259	86536	97067	97163	10096	37622	172910	98303	39187	106280	344550	245660	16.9508	19.0389	17.024	17.0325	14.8493	16.7853	17.9036	17.2436	17.5773	17.8743	19.0532	18.6254		E9Q1E4	-1.90732	19.1333	-1.91366	0.0752882	0.997541	-4.56957		E9Q1E4	1.80788	20.1003	1.75428	0.100144	0.999765	-4.57456
A0A2R8VI79	RNA binding protein fox-1 homolog 1	Rbfox1	tr|A0A2R8VI79|A0A2R8VI79_MOUSE RNA binding protein fox-1 homolog OS=Mus musculus OX=10090 GN=Rbfox1 PE=1 SV=1;tr|A0A2R8VK79|A0A2R8VK79_MOUSE RNA binding protein fox-1 homolog OS=Mus musculus OX=10090 GN=Rbfox1 PE=1 SV=1;sp|Q9JJ43|RFOX1_MOUSE RNA binding pr	38.527	358	0	0	882180	0	620770	0	210340	0	760110	648300	1222500	587620	14.9292	14.2267	20.2959	12.9164	21.4829	13.5386	18.1945	12.9125	22.5053	20.667	20.9457	19.9342		P13745	-2.36225	15.7932	-1.91173	0.0755527	0.997541	-4.56963		P13745	2.19981	14.6774	1.75206	0.100537	0.999765	-4.57463
A0A2R8VK70	Leukocyte surface antigen CD47	Cd47	tr|A0A2R8VK70|A0A2R8VK70_MOUSE Leukocyte surface antigen CD47 OS=Mus musculus OX=10090 GN=Cd47 PE=1 SV=1;tr|A0A2R8VJU9|A0A2R8VJU9_MOUSE Leukocyte surface antigen CD47 OS=Mus musculus OX=10090 GN=Cd47 PE=1 SV=1;tr|Q3U967|Q3U967_MOUSE Uncharacterized protein	35.077	321	0	0	3881400	3699400	0	241840	3691500	2786100	207090	699420	2370400	2667800	12.0388	15.8221	22.4923	22.4304	12.615	19.7498	22.4476	22.26	20.3442	20.7842	21.9352	22.2046		R7RU63	1.71829	15.0284	1.91131	0.0756111	0.997541	-4.56965		R7RU63	-0.79345	20.1893	-1.75204	0.10054	0.999765	-4.57463
A0A2R8W6I7	Predicted gene, 49510	Gm49510	tr|A0A2R8W6I7|A0A2R8W6I7_MOUSE Uncharacterized protein OS=Mus musculus OX=10090 GN=Gm49510 PE=4 SV=1	65.322	596	0	27625	229080	164690	23057	86398	191840	120450	14796	112200	98536	46094	14.2759	17.1266	18.2969	17.8151	16.1793	18.1098	18.0578	17.5483	15.9586	17.9581	17.1825	16.1145		A2RSJ4	-0.800361	18.4564	-1.91042	0.0757336	0.997541	-4.56968		A2RSJ4	-2.7486	17.9494	-1.75197	0.100553	0.999765	-4.57463
A0A2R8W6P0	Leukocyte surface antigen CD47	Cd47	tr|A0A2R8W6P0|A0A2R8W6P0_MOUSE Leukocyte surface antigen CD47 OS=Mus musculus OX=10090 GN=Cd47 PE=1 SV=1;tr|A0A2R8VI94|A0A2R8VI94_MOUSE Leukocyte surface antigen CD47 OS=Mus musculus OX=10090 GN=Cd47 PE=1 SV=1;tr|D3Z187|D3Z187_MOUSE Leukocyte surface antig	37.296	342	7651200	8847100	29360000	24575000	13951000	13379000	19408000	14931000	6316900	15693000	20894000	20379000	26.4035	26.7884	25.4921	25.2388	26.4955	26.1437	24.9113	24.7782	26.0246	25.5883	25.1876	25.2557		Q9R1P0	0.828433	25.3067	1.90811	0.0760514	0.997541	-4.56975		Q9R1P0	-2.03697	20.3958	-1.75105	0.100716	0.999765	-4.57466
A0A2R8W6S4	Protein kinase C and casein kinase substrate in neurons protein 2 (Fragment)	Pacsin2	tr|A0A2R8W6S4|A0A2R8W6S4_MOUSE Protein kinase C and casein kinase substrate in neurons protein 2 (Fragment) OS=Mus musculus OX=10090 GN=Pacsin2 PE=1 SV=1	31.276	272	675870	830170	1949700	1746600	650000	651740	2137900	1068100	1142900	688090	738600	643110	22.3613	22.8256	21.4715	21.3174	21.557	21.3293	21.6367	20.8219	23.1832	20.759	20.1927	20.0696		P97825	2.5448	20.9402	1.90577	0.0763751	0.997541	-4.56982		P97825	-1.17115	17.788	-1.75014	0.100877	0.999765	-4.57469
A0A338P6B7	Tetratricopeptide repeat protein 23-like	Ttc23l	tr|A0A338P6B7|A0A338P6B7_MOUSE MCG18320, isoform CRA_b OS=Mus musculus OX=10090 GN=Ttc23l PE=4 SV=1;sp|A6H6E9|TT23L_MOUSE Tetratricopeptide repeat protein 23-like OS=Mus musculus OX=10090 GN=Ttc23l PE=2 SV=1	50.831	453	26327	15449	29849	115820	36929	13149	84670	100700	0	31696	60198	88873	16.9551	16.1533	15.2757	17.293	16.9379	15.1104	16.8436	17.2797	13.6299	16.0058	16.4461	17.0997		Q3U0B3	-1.93225	16.4013	-1.90538	0.0764294	0.997541	-4.56983		Q3U0B3	-2.28498	15.7866	-1.7495	0.10099	0.999765	-4.57471
A0A338P6E5	Disks large homolog 4	Dlg4	tr|A0A338P6E5|A0A338P6E5_MOUSE Disks large homolog 4 OS=Mus musculus OX=10090 GN=Dlg4 PE=1 SV=1	73.849	664	3152700	778460	8031900	9506700	2579700	5040700	10653000	6448200	2367600	3438300	5381900	7004800	24.9266	22.7179	23.5704	23.8303	23.7771	24.5885	24.0208	23.5188	24.3936	23.2436	23.1606	23.6532		Q6P5I1	-2.62843	20.5059	-1.90284	0.0767817	0.997541	-4.56991		Q6P5I1	1.70809	16.6752	1.74922	0.10104	0.999765	-4.57472
A0A338P6I9	Uncharacterized protein		tr|A0A338P6I9|A0A338P6I9_MOUSE Uncharacterized protein OS=Mus musculus OX=10090 PE=4 SV=1	6.771	59	452460	66885	2065400	2673800	895870	629950	1506600	3333500	485140	1247700	1258000	1955800	21.6928	18.6075	21.557	21.9489	22.0737	21.2751	21.1172	22.5291	21.759	21.6781	20.9885	21.7387		Q9D3P8	0.989728	20.9917	1.90226	0.0768624	0.997541	-4.56993		Q9D3P8	-0.967737	17.778	-1.74604	0.101607	0.999765	-4.57482
A0A338P6J0	Disks large homolog 2	Dlg2	tr|A0A338P6J0|A0A338P6J0_MOUSE Disks large homolog 2 OS=Mus musculus OX=10090 GN=Dlg2 PE=1 SV=1;sp|Q91XM9|DLG2_MOUSE Disks large homolog 2 OS=Mus musculus OX=10090 GN=Dlg2 PE=1 SV=2;tr|E9Q2L2|E9Q2L2_MOUSE Disks large homolog 2 OS=Mus musculus OX=10090 GN=D	111.123	994	1324300	756720	4053100	4042000	1683100	1351900	4243700	2412100	1623100	2103500	2574400	1935900	23.4817	22.6705	22.5565	22.5618	23.0893	22.4917	22.6545	22.0438	23.7661	22.4847	22.0586	21.7233		G3UVU6	-2.15428	15.3164	-1.89848	0.0773917	0.997541	-4.57005		G3UVU6	0.692106	22.3447	1.74599	0.101616	0.999765	-4.57482
A0A338P6K2	Myosin-11	Myh11	tr|A0A338P6K2|A0A338P6K2_MOUSE Myosin-11 OS=Mus musculus OX=10090 GN=Myh11 PE=1 SV=1;tr|E9QPE7|E9QPE7_MOUSE Myosin-11 OS=Mus musculus OX=10090 GN=Myh11 PE=1 SV=2;tr|Q69ZX3|Q69ZX3_MOUSE MKIAA0866 protein (Fragment) OS=Mus musculus OX=10090 GN=Myh11 PE=2 SV=	227.87	1979	361030	98442	437280	475730	835630	160520	488920	366320	114410	231700	415020	368180	21.3167	19.2548	19.2554	19.3884	21.9616	19.0968	19.4466	19.2167	19.3581	19.078	19.3313	19.2326		Q91WK1	1.7589	19.3368	1.89725	0.0775642	0.997541	-4.57009		Q91WK1	0.992025	22.4911	1.7401	0.102673	0.999765	-4.575
A0A338P6P6	Arf-GAP with coiled-coil, ANK repeat and PH domain-containing protein 2	Acap2	tr|A0A338P6P6|A0A338P6P6_MOUSE Arf-GAP with coiled-coil, ANK repeat and PH domain-containing protein 2 OS=Mus musculus OX=10090 GN=Acap2 PE=1 SV=1;sp|Q6ZQK5|ACAP2_MOUSE Arf-GAP with coiled-coil, ANK repeat and PH domain-containing protein 2 OS=Mus musculus	91.15	805	227220	58756	858550	1121500	294080	321520	1150300	830380	472720	585140	1038200	1211400	20.5454	18.3905	20.2556	20.6603	20.2796	20.2035	20.7167	20.4443	21.7159	20.5087	20.7015	21.0198		A0A0R4J018	2.19128	19.2817	1.89566	0.0777886	0.997541	-4.57014		A0A0R4J018	-1.68319	17.6921	-1.73937	0.102805	0.999765	-4.57502
A0A338P735	Sphingomyelin phosphodiesterase 4	Smpd4	tr|A0A338P735|A0A338P735_MOUSE Sphingomyelin phosphodiesterase 4 OS=Mus musculus OX=10090 GN=Smpd4 PE=1 SV=1;tr|A0A338P7L1|A0A338P7L1_MOUSE Sphingomyelin phosphodiesterase 4 OS=Mus musculus OX=10090 GN=Smpd4 PE=1 SV=1;tr|A0A338P6S3|A0A338P6S3_MOUSE Sphingo	57.075	499	60668	0	130620	135180	34530	40337	84701	86660	20716	21571	100410	90972	18.3457	14.5123	17.4641	17.5223	16.8298	16.8963	16.8442	17.0545	16.5179	15.4115	17.2107	17.1347		B2RXM2	-0.871985	24.3277	-1.89291	0.0781767	0.997541	-4.57023		B2RXM2	1.65141	17.3323	1.73465	0.10366	0.999765	-4.57517
A0A338P769	Septin 5	Sept5	tr|A0A338P769|A0A338P769_MOUSE Septin-5 OS=Mus musculus OX=10090 GN=Sept5 PE=1 SV=1;tr|A0A338P6R8|A0A338P6R8_MOUSE Uncharacterized protein OS=Mus musculus OX=10090 PE=3 SV=1	43.816	378	51210000	83563000	130100000	121820000	90637000	87751000	115000000	88748000	40034000	103870000	122820000	152280000	29.5703	30.549	27.699	27.6131	29.5094	29.1403	27.5525	27.4517	29.0935	28.5071	27.8345	28.2738		Q6P9S0	-1.01338	19.7156	-1.89092	0.0784579	0.997541	-4.57029		Q6P9S0	-0.975709	22.9531	-1.73114	0.1043	0.999765	-4.57528
A0A338P7E7	Deleted.		tr|A0A338P7E7|A0A338P7E7_MOUSE Phosphodiesterase OS=Mus musculus OX=10090 GN=Pde10a PE=1 SV=1;tr|F8WHK3|F8WHK3_MOUSE Phosphodiesterase OS=Mus musculus OX=10090 GN=Pde10a PE=1 SV=1;tr|Q7TPG1|Q7TPG1_MOUSE Phosphodiesterase (Fragment) OS=Mus musculus OX=10090	0		0	0	22910	141450	1385200	110460	31303	23816	35586	45409	172510	120830	14.3675	13.886	14.8835	17.5895	22.7756	18.5013	15.3665	15.117	17.4171	16.5611	18.0194	17.5606		B7ZMP1	-1.3513	18.6676	-1.89073	0.0784849	0.997541	-4.5703		B7ZMP1	0.916091	21.063	1.72569	0.105301	0.999765	-4.57544
A0AUN0	Sec23ip protein (Fragment)	Sec23ip	tr|A0AUN0|A0AUN0_MOUSE Sec23ip protein (Fragment) OS=Mus musculus OX=10090 GN=Sec23ip PE=2 SV=1;tr|Q4G0C0|Q4G0C0_MOUSE Sec23 interacting protein OS=Mus musculus OX=10090 GN=Sec23ip PE=2 SV=1;tr|G3X928|G3X928_MOUSE SEC23-interacting protein OS=Mus musculus	95.117	842	260150	119320	848090	1515300	110320	167440	762310	551960	110970	673250	777480	850840	20.7709	19.5769	20.2374	21.1067	18.7005	19.164	20.1059	19.8317	19.3073	20.7253	20.2694	20.4896		A0A087WRC6	3.31495	16.6361	1.88993	0.0785998	0.997541	-4.57032		A0A087WRC6	-2.40758	15.66	-1.72425	0.105565	0.999765	-4.57549
A0ELI5	Uncharacterized protein	Edc3	tr|A0ELI5|A0ELI5_MOUSE Uncharacterized protein OS=Mus musculus OX=10090 GN=Edc3 PE=1 SV=1;sp|Q8K2D3|EDC3_MOUSE Enhancer of mRNA-decapping protein 3 OS=Mus musculus OX=10090 GN=Edc3 PE=1 SV=1	55.957	508	0	21437	181170	148710	23323	0	40662	56004	0	64938	0	117680	13.7859	16.7019	17.9491	17.6638	16.1978	13.6861	15.7548	16.3996	13.7019	17.1135	12.9822	17.521		Q8BS40	2.60976	18.6927	1.8871	0.0790019	0.997541	-4.57041		Q8BS40	-2.46043	16.3136	-1.71837	0.106657	0.999765	-4.57567
A0JLQ7	Pcid2 protein (Fragment)	Pcid2	tr|A0JLQ7|A0JLQ7_MOUSE Pcid2 protein (Fragment) OS=Mus musculus OX=10090 GN=Pcid2 PE=2 SV=2;sp|Q8BFV2|PCID2_MOUSE PCI domain-containing protein 2 OS=Mus musculus OX=10090 GN=Pcid2 PE=1 SV=1	46.001	398	274680	125640	0	165430	0	52928	288480	101550	0	115070	0	115420	20.8614	19.6633	13.422	17.8218	15.711	17.3291	18.6634	17.2923	15.6476	17.9971	12.9679	17.4919		Q8CHW4	1.13736	20.2339	1.88608	0.0791485	0.997541	-4.57044		Q8CHW4	1.22969	14.8002	1.71683	0.106944	0.999765	-4.57572
A0JLV3	Histone H2B (Fragment)	Hist1h2bj	tr|A0JLV3|A0JLV3_MOUSE Histone H2B (Fragment) OS=Mus musculus OX=10090 GN=Hist1h2bj PE=2 SV=1;tr|B2RVD5|B2RVD5_MOUSE Histone H2B OS=Mus musculus OX=10090 GN=Hist1h2bk PE=2 SV=1;tr|B2RTK3|B2RTK3_MOUSE Histone H2B OS=Mus musculus OX=10090 GN=Hist1h2bm PE=1 S	13.579	123	5995800	9169300	25534000	15262000	10412000	7246100	16378000	28297000	8154800	9527000	19697000	15484000	25.9974	26.8483	25.2851	24.5323	26.0243	25.1667	24.6593	25.7372	26.449	24.8176	25.0994	24.8435		Q8BUY8	-1.08795	14.9034	-1.88411	0.0794311	0.997541	-4.57051		Q8BUY8	0.677562	23.5324	1.715	0.107287	0.999765	-4.57577
A0JNY7	Eukaryotic translation initiation factor 4, gamma 2	Eif4g2	tr|A0JNY7|A0JNY7_MOUSE Eukaryotic translation initiation factor 4, gamma 2 OS=Mus musculus OX=10090 GN=Eif4g2 PE=2 SV=1;tr|G3XA17|G3XA17_MOUSE Eukaryotic translation initiation factor 4 gamma 2 OS=Mus musculus OX=10090 GN=Eif4g2 PE=1 SV=1;sp|Q62448|IF4G2_M	102.133	906	296920	91374	1160500	1312900	197830	337650	1547200	1119500	324580	439030	1392000	974840	20.9911	19.13	20.7024	20.894	19.6411	20.2815	21.1567	20.8924	21.0911	20.065	21.1397	20.6938		Q9R1V7	0.855287	22.339	1.88354	0.0795121	0.997541	-4.57052		Q9R1V7	0.512498	22.0614	1.71286	0.10769	0.999765	-4.57584
A0JNZ1	Phosphatidylinositol 4,5-bisphosphate 3-kinase catalytic subunit (EC 2.7.1.153)	Pik3cb	tr|A0JNZ1|A0JNZ1_MOUSE Phosphatidylinositol 4,5-bisphosphate 3-kinase catalytic subunit OS=Mus musculus OX=10090 GN=Pik3cb PE=2 SV=1;sp|Q8BTI9|PK3CB_MOUSE Phosphatidylinositol 4,5-bisphosphate 3-kinase catalytic subunit beta isoform OS=Mus musculus OX=1009	119.637	1046	15497	0	5258.7	33296	19108	31349	259900	7397.8	66319	6913.5	229480	24033	16.0723	15.497	12.7017	15.4442	15.8768	16.4946	18.5085	13.3633	18.4517	13.6542	18.4459	15.1372		Q8BFY9	-1.33837	18.936	-1.8831	0.0795766	0.997541	-4.57054		Q8BFY9	-0.912227	20.5165	-1.71122	0.107997	0.999765	-4.57589
A0MNP4	CDW13/WDR61	Wdr61	tr|A0MNP4|A0MNP4_MOUSE CDW13/WDR61 OS=Mus musculus OX=10090 GN=Wdr61 PE=1 SV=1;sp|Q9ERF3|WDR61_MOUSE WD repeat-containing protein 61 OS=Mus musculus OX=10090 GN=Wdr61 PE=1 SV=1;tr|Q8BVQ0|Q8BVQ0_MOUSE WD repeat-containing protein 61 OS=Mus musculus OX=10090	33.773	305	184880	195210	713000	927110	128140	202420	602410	333290	387860	318960	360610	348940	20.2019	20.4013	19.9802	20.378	18.9417	19.4663	19.7564	19.075	21.3871	19.5716	19.1213	19.1521		Q3TL79	-0.799195	24.7066	-1.8821	0.0797196	0.997541	-4.57057		Q3TL79	-0.983758	19.6213	-1.71038	0.108156	0.999765	-4.57591
A0PJ46	Prpf39 protein (Fragment)	Prpf39	tr|A0PJ46|A0PJ46_MOUSE Prpf39 protein (Fragment) OS=Mus musculus OX=10090 GN=Prpf39 PE=2 SV=1;tr|E9QJV4|E9QJV4_MOUSE Pre-mRNA-processing factor 39 OS=Mus musculus OX=10090 GN=Prpf39 PE=1 SV=1;tr|A0A1Y7VM45|A0A1Y7VM45_MOUSE Pre-mRNA-processing factor 39 (Fr	50.152	426	0	0	43361	71463	0	0	30950	34890	0	0	44468	26518	14.5369	14.6202	15.8293	16.5769	13.4254	13.1155	15.3497	15.6898	13.8399	14.0626	15.9935	15.2848		Q78XF5	3.3086	17.6531	1.87979	0.0800525	0.997541	-4.57064		Q78XF5	-0.698278	21.1561	-1.71008	0.108212	0.999765	-4.57592
A0PJ90	Nub1 protein (Fragment)	Nub1	tr|A0PJ90|A0PJ90_MOUSE Nub1 protein (Fragment) OS=Mus musculus OX=10090 GN=Nub1 PE=2 SV=1;tr|Q3UYM1|Q3UYM1_MOUSE RIKEN cDNA 6330412F12, isoform CRA_e OS=Mus musculus OX=10090 GN=Nub1 PE=1 SV=1;sp|P54729|NUB1_MOUSE NEDD8 ultimate buster 1 OS=Mus musculus OX	49.93	427	37542	32583	223550	112640	34496	42091	179370	49199	0	55638	61905	58091	17.5462	17.4031	18.2607	17.2517	16.8282	16.9641	17.958	16.2053	14.1456	16.8748	16.4879	16.4616		B2RXQ4	-1.0922	14.2298	-1.87957	0.0800853	0.997541	-4.57065		B2RXQ4	1.68253	16.5463	1.70623	0.108942	0.999765	-4.57604
A0PJL3	Sarm1 protein (Fragment)	Sarm1	tr|A0PJL3|A0PJL3_MOUSE Sarm1 protein (Fragment) OS=Mus musculus OX=10090 GN=Sarm1 PE=2 SV=1;sp|Q6PDS3|SARM1_MOUSE Sterile alpha and TIR motif-containing protein 1 OS=Mus musculus OX=10090 GN=Sarm1 PE=1 SV=1	77.296	704	228130	173100	927030	1417200	117110	519110	1275300	677130	269000	526640	872020	482600	20.5521	20.2	20.3694	21.0074	18.7967	20.9668	20.8698	20.1382	20.7789	20.346	20.4409	19.6387		Q9DCT2	1.04992	26.1268	1.87304	0.0810342	0.997541	-4.57085		Q9DCT2	-0.691046	25.8522	-1.70594	0.108998	0.999765	-4.57605
A0PK78	Coiled-coil domain containing 25	Ccdc25	tr|A0PK78|A0PK78_MOUSE Coiled-coil domain containing 25 OS=Mus musculus OX=10090 GN=Ccdc25 PE=1 SV=1;sp|Q78PG9|CCD25_MOUSE Coiled-coil domain-containing protein 25 OS=Mus musculus OX=10090 GN=Ccdc25 PE=1 SV=1	24.48	208	191410	26777	935130	883020	303630	23586	618090	1184200	40515	273990	733100	1350600	20.2597	17.0744	20.3823	20.3057	20.3311	16.0413	19.7946	20.9767	17.6327	19.3369	20.1815	21.1831		Q9DB32	1.22328	19.6531	1.87265	0.0810916	0.997541	-4.57087		Q9DB32	-0.714421	25.7043	-1.70369	0.109426	0.999765	-4.57612
A0ZV96	Organic solute carrier protein 1 isoform (Protein OSCP1)	Oscp1	tr|A0ZV96|A0ZV96_MOUSE Organic solute carrier protein 1 isoform OS=Mus musculus OX=10090 GN=Oscp1 PE=1 SV=1;tr|A2A8Y5|A2A8Y5_MOUSE Organic solute carrier 1 (Fragment) OS=Mus musculus OX=10090 GN=Oscp1 PE=1 SV=1;sp|Q8BHW2|OSCP1_MOUSE Protein OSCP1 OS=Mus mu	44.547	389	520840	522830	1291100	680680	449830	784990	948730	1178400	319820	318470	1142800	985850	21.9272	22.0512	20.8605	19.9197	20.9642	21.6256	20.4307	20.9693	21.0665	19.5692	20.845	20.7107		E9QNY8	-1.54722	17.2479	-1.87064	0.0813857	0.997541	-4.57093		E9QNY8	1.47804	16.4529	1.70071	0.109994	0.999765	-4.57621
A1BN54	Alpha actinin 1a (Alpha-actinin-1)	Actn1	tr|A1BN54|A1BN54_MOUSE Alpha actinin 1a OS=Mus musculus OX=10090 GN=Actn1 PE=1 SV=1	102.72	887	38452	6967.1	152840	229080	15986	46989	151250	20337	67563	29838	128410	48269	17.5861	14.8196	17.697	18.3046	15.5894	17.1395	17.7049	14.8802	18.4826	15.9125	17.5783	16.1837		Q9QXA5	-1.0909	21.0398	-1.86687	0.0819412	0.997541	-4.57105		Q9QXA5	0.932222	17.407	1.69791	0.110532	0.999765	-4.5763
A1ILG8	Chorein	Vps13c	tr|A1ILG8|A1ILG8_MOUSE Chorein OS=Mus musculus OX=10090 GN=Vps13c PE=2 SV=1;sp|Q8BX70|VP13C_MOUSE Vacuolar protein sorting-associated protein 13C OS=Mus musculus OX=10090 GN=Vps13c PE=1 SV=2	420.089	3748	163170	96779	437010	639030	214080	179090	762360	463340	162040	418430	816130	528050	19.9938	19.2263	19.2545	19.8261	19.7683	19.2712	20.106	19.5691	19.9365	19.9908	20.3419	19.7738		Q99JW1	1.82178	16.6752	1.86566	0.0821202	0.997541	-4.57109		Q99JW1	0.66384	22.1876	1.69554	0.110988	0.999765	-4.57637
A1L146	Lzts1 protein (Fragment)	Lzts1	tr|A1L146|A1L146_MOUSE Lzts1 protein (Fragment) OS=Mus musculus OX=10090 GN=Lzts1 PE=2 SV=1;tr|A0PJT4|A0PJT4_MOUSE Leucine zipper, putative tumor suppressor 1 OS=Mus musculus OX=10090 GN=Lzts1 PE=2 SV=1;sp|P60853|LZTS1_MOUSE Leucine zipper putative tumor s	67.232	598	61821	31853	108060	22860	0	112080	0	37130	21268	0	95940	0	18.3771	17.3651	17.183	14.8864	13.4287	18.5245	12.732	15.7831	16.5616	14.4905	17.1426	14.699		P61458	2.29268	20.5994	1.86296	0.0825203	0.997541	-4.57117		P61458	0.652858	20.0509	1.69511	0.111072	0.999765	-4.57638
A1L151	G protein-coupled receptor 37-like 1	Gpr37l1	tr|A1L151|A1L151_MOUSE G protein-coupled receptor 37-like 1 OS=Mus musculus OX=10090 GN=Gpr37l1 PE=2 SV=1;sp|Q99JG2|G37L1_MOUSE G-protein coupled receptor 37-like 1 OS=Mus musculus OX=10090 GN=Gpr37l1 PE=1 SV=2	38.32	348	1337100	767430	2710200	3192400	855440	1676300	3286200	3169900	956250	1638400	5072300	3023200	23.4978	22.694	21.9598	22.2118	21.9993	22.8344	22.2749	22.4536	22.8868	22.0988	23.072	22.3922		Q8R066	0.717992	19.0745	1.86195	0.0826693	0.997541	-4.5712		Q8R066	-0.603331	22.3885	-1.69448	0.111194	0.999765	-4.5764
A1L338	Rap guanine nucleotide exchange factor (GEF) 1 (Rapgef1 protein)	Rapgef1	tr|A1L338|A1L338_MOUSE Rapgef1 protein OS=Mus musculus OX=10090 GN=Rapgef1 PE=2 SV=1;tr|Q3UHC1|Q3UHC1_MOUSE Rap guanine nucleotide exchange factor (GEF) 1 OS=Mus musculus OX=10090 GN=Rapgef1 PE=1 SV=1;tr|Q3UGX8|Q3UGX8_MOUSE Rap guanine nucleotide exchange	132.02	1185	58353	0	201810	241530	65525	77117	226040	119820	31577	70789	145670	223610	18.2809	13.3902	18.109	18.3831	17.8615	17.9288	18.3013	17.5405	17.2185	17.2468	17.7667	18.4843		Q9QXK3	0.989434	20.2533	1.86121	0.0827796	0.997541	-4.57123		Q9QXK3	0.714689	19.9158	1.69383	0.111319	0.999765	-4.57642
A1L361	TANK-binding kinase 1	Tbk1	tr|A1L361|A1L361_MOUSE TANK-binding kinase 1 OS=Mus musculus OX=10090 GN=Tbk1 PE=1 SV=1;sp|Q9WUN2|TBK1_MOUSE Serine/threonine-protein kinase TBK1 OS=Mus musculus OX=10090 GN=Tbk1 PE=1 SV=1;tr|Q3THP3|Q3THP3_MOUSE Uncharacterized protein OS=Mus musculus OX=1	83.425	729	0	0	20060	37673	0	21289	63859	72556	0	34522	84719	18320	12.1176	13.3125	14.6865	15.6273	14.1315	15.8781	16.4249	16.788	15.5478	16.1377	16.9568	14.7299		P60603	2.39159	21.0574	1.86109	0.0827983	0.997541	-4.57123		P60603	0.87288	19.3119	1.69318	0.111446	0.999765	-4.57644
A1L3B8	Proteasome (Prosome, macropain) 26S subunit, non-ATPase, 7	Psmd7	tr|A1L3B8|A1L3B8_MOUSE Proteasome (Prosome, macropain) 26S subunit, non-ATPase, 7 OS=Mus musculus OX=10090 GN=Psmd7 PE=1 SV=1;sp|P26516|PSMD7_MOUSE 26S proteasome non-ATPase regulatory subunit 7 OS=Mus musculus OX=10090 GN=Psmd7 PE=1 SV=2	36.54	321	3806600	3334400	7797100	15319000	4216300	3523000	4341600	6239800	2031100	5731100	8159300	8923400	25.2406	25.1542	23.5264	24.5379	24.5683	24.0177	22.6884	23.4695	24.1388	24.0327	23.7824	24.0165		D3YVQ5	0.683653	20.5653	1.85888	0.0831276	0.997541	-4.5713		D3YVQ5	-1.62916	19.7535	-1.69299	0.111481	0.999765	-4.57645
A1L3S7	Gatad2b protein (Transcriptional repressor p66-beta)	Gatad2b	tr|A1L3S7|A1L3S7_MOUSE Gatad2b protein OS=Mus musculus OX=10090 GN=Gatad2b PE=1 SV=1;sp|Q8VHR5|P66B_MOUSE Transcriptional repressor p66-beta OS=Mus musculus OX=10090 GN=Gatad2b PE=1 SV=1;tr|Q69ZQ5|Q69ZQ5_MOUSE MKIAA1150 protein (Fragment) OS=Mus musculus O	63.639	578	132380	193580	581690	606470	75988	559050	521730	325010	311350	222220	189770	108920	19.6455	20.3873	19.6785	19.7485	18.1001	21.0848	19.543	19.0372	21.0219	19.0135	18.1619	17.4049		B1APX2	2.5114	16.0276	1.8584	0.0832003	0.997541	-4.57132		B1APX2	-2.12391	23.0134	-1.69026	0.112011	0.999765	-4.57653
A1YZC5	ZFP206 isoform 2	Zscan10	tr|A1YZC5|A1YZC5_MOUSE ZFP206 isoform 2 OS=Mus musculus OX=10090 GN=Zscan10 PE=2 SV=1;tr|D3YVM1|D3YVM1_MOUSE Zinc finger and SCAN domain-containing protein 10 (Fragment) OS=Mus musculus OX=10090 GN=Zscan10 PE=1 SV=1;tr|D3Z3Z6|D3Z3Z6_MOUSE Zinc finger and S	28.436	255	103140	0	164190	123790	0	0	109370	120700	0	191040	127470	74802	19.2297	13.3175	17.8032	17.3917	14.1716	14.6369	17.2236	17.5514	13.99	18.78	17.5673	16.841		Q3TEG0	-1.89197	16.0267	-1.85733	0.0833593	0.997541	-4.57135		Q3TEG0	1.34742	17.5716	1.68663	0.112719	0.999765	-4.57664
A2A4A1	Deleted.		tr|A2A4A1|A2A4A1_MOUSE DnaJ homolog subfamily C member 24 OS=Mus musculus OX=10090 GN=Dnajc24 PE=1 SV=1;sp|Q91ZF0|DJC24_MOUSE DnaJ homolog subfamily C member 24 OS=Mus musculus OX=10090 GN=Dnajc24 PE=1 SV=4;tr|F7CGC9|F7CGC9_MOUSE DnaJ homolog subfamily C m	0		14685	65379	82637	76970	281100	28419	82795	140660	106000	52872	97920	353470	15.9826	18.5694	16.7854	16.687	20.2069	16.3383	16.8104	17.781	19.2312	16.7961	17.1732	19.1715		Q8BU30	-0.717049	20.8701	-1.85533	0.0836608	0.997541	-4.57141		Q8BU30	-1.50714	21.7332	-1.68373	0.113289	0.999765	-4.57673
A2A543	Voltage-dependent L-type calcium channel subunit beta-1	Cacnb1	tr|A2A543|A2A543_MOUSE Voltage-dependent L-type calcium channel subunit beta-1 OS=Mus musculus OX=10090 GN=Cacnb1 PE=1 SV=1;tr|I2FKE4|I2FKE4_MOUSE Voltage dependent calcium channel, beta1 subunit, variant5 OS=Mus musculus OX=10090 GN=Cacnb1 PE=2 SV=1;sp|Q8	65.482	597	1208300	827670	2261100	2304700	944960	1972300	3155300	1883300	1260900	1950300	1699600	1739300	23.329	22.8205	21.6912	21.7286	22.1596	23.0935	22.2146	21.6726	23.3465	22.368	21.4381	21.5626		Q925J6	1.27466	17.2914	1.8551	0.0836949	0.997541	-4.57142		Q925J6	-2.361	17.6845	-1.68209	0.11361	0.999765	-4.57678
A2A547	Ribosomal protein L19	Rpl19	tr|A2A547|A2A547_MOUSE Ribosomal protein L19 OS=Mus musculus OX=10090 GN=Rpl19 PE=1 SV=1;tr|Q5I0T8|Q5I0T8_MOUSE Ribosomal protein L19 OS=Mus musculus OX=10090 GN=Rpl19 PE=1 SV=1;sp|P84099|RL19_MOUSE 60S ribosomal protein L19 OS=Mus musculus OX=10090 GN=Rpl	23.248	194	12415000	8279300	24921000	19592000	22008000	10787000	21640000	24099000	9821200	22633000	20874000	22306000	27.2098	26.6773	25.249	24.9028	27.2297	25.8006	25.0729	25.4963	26.7581	26.1539	25.1861	25.3913		Q60520	-1.75605	14.6459	-1.85492	0.0837219	0.997541	-4.57142		Q60520	1.17593	19.3701	1.68143	0.11374	0.999765	-4.5768
A2A5N2	Tyrosine 3-monooxygenase/tryptophan 5-monooxygenase activation protein, beta polypeptide	Ywhab	tr|A2A5N2|A2A5N2_MOUSE Tyrosine 3-monooxygenase/tryptophan 5-monooxygenase activation protein, beta polypeptide OS=Mus musculus OX=10090 GN=Ywhab PE=2 SV=1;sp|Q9CQV8|1433B_MOUSE 14-3-3 protein beta/alpha OS=Mus musculus OX=10090 GN=Ywhab PE=1 SV=3;tr|A2A5N	28.086	246	165710000	140520000	320120000	383160000	359820000	335050000	312180000	426980000	210560000	308600000	308660000	431230000	31.5265	31.4194	29.0339	29.3126	31.73	31.2748	29.035	29.8081	31.8524	30.1888	29.2116	29.8359		Q7TNR6	2.17567	16.8779	1.8546	0.0837704	0.997541	-4.57143		Q7TNR6	-0.914543	19.939	-1.68077	0.113872	0.999765	-4.57682
A2A5R2	Brefeldin A-inhibited guanine nucleotide-exchange protein 2 (Brefeldin A-inhibited GEP 2) (ADP-ribosylation factor guanine nucleotide-exchange factor 2)	Arfgef2	sp|A2A5R2|BIG2_MOUSE Brefeldin A-inhibited guanine nucleotide-exchange protein 2 OS=Mus musculus OX=10090 GN=Arfgef2 PE=1 SV=1;tr|Q3U5C3|Q3U5C3_MOUSE Uncharacterized protein (Fragment) OS=Mus musculus OX=10090 GN=Arfgef2 PE=2 SV=1	202.24	1792	396850	190470	1208100	1271400	423370	185950	837270	1224000	241090	660720	1317000	1016900	21.4743	20.3602	20.762	20.8464	20.8665	19.3311	20.2451	21.0263	20.5969	20.6963	21.057	20.7572		A0A0R4J0W7	-0.751424	18.8747	-1.85429	0.0838166	0.997541	-4.57144		A0A0R4J0W7	-3.45244	18.3566	-1.67889	0.114244	0.999765	-4.57688
A2A5R8	Double-stranded RNA-binding protein Staufen homolog 1	Stau1	tr|A2A5R8|A2A5R8_MOUSE Double-stranded RNA-binding protein Staufen homolog 1 OS=Mus musculus OX=10090 GN=Stau1 PE=1 SV=1;tr|Q9DBE7|Q9DBE7_MOUSE Double-stranded RNA-binding protein Staufen homolog 1 OS=Mus musculus OX=10090 GN=Stau1 PE=1 SV=1;tr|A2A5S3|A2A5	53.747	485	56079	0	286750	237910	541400	0	330900	215150	97843	219480	319190	95652	18.2147	12.9802	18.6298	18.3607	21.2626	12.3295	18.8671	18.4185	19.0981	18.9943	18.939	17.21		Q9D1M8	-1.18519	14.8932	-1.8538	0.0838907	0.997541	-4.57146		Q9D1M8	1.4132	15.7605	1.67601	0.114815	0.999765	-4.57696
A2A690	Protein TANC2 (Tetratricopeptide repeat, ankyrin repeat and coiled-coil domain-containing protein 2)	Tanc2	sp|A2A690|TANC2_MOUSE Protein TANC2 OS=Mus musculus OX=10090 GN=Tanc2 PE=1 SV=1;tr|F6VP19|F6VP19_MOUSE Protein TANC2 (Fragment) OS=Mus musculus OX=10090 GN=Tanc2 PE=1 SV=1	220.263	1994	25415	33957	3328200	2710900	137670	1026000	3150500	353960	8945.9	1118100	2251500	2905300	16.8963	17.4722	22.2643	21.9694	19.0572	22.0522	22.2123	19.1652	15.1223	21.5087	21.8583	22.3325		Q8K1A6	-1.00801	19.7692	-1.85189	0.0841788	0.997541	-4.57152		Q8K1A6	0.811583	20.3685	1.67322	0.115369	0.999765	-4.57705
A2A699	Protein FAM171A2	Fam171a2	sp|A2A699|F1712_MOUSE Protein FAM171A2 OS=Mus musculus OX=10090 GN=Fam171a2 PE=1 SV=1	87.487	822	404610	74290	391750	396760	151660	148320	555470	397090	180590	235930	665300	329200	21.5066	18.7834	19.0924	19.1192	19.2131	18.9708	19.636	19.3377	20.1166	19.1059	20.0365	19.0647		Q4U2R1	-1.93356	13.0024	-1.85179	0.0841947	0.997541	-4.57152		Q4U2R1	-0.726384	25.3067	-1.67306	0.115401	0.999765	-4.57705
A2A6U3	Septin 9	Sept9	tr|A2A6U3|A2A6U3_MOUSE Septin-9 OS=Mus musculus OX=10090 GN=Sept9 PE=1 SV=1;sp|Q80UG5|SEPT9_MOUSE Septin-9 OS=Mus musculus OX=10090 GN=Sept9 PE=1 SV=1;tr|Q3TDR9|Q3TDR9_MOUSE Uncharacterized protein OS=Mus musculus OX=10090 GN=Sept9 PE=2 SV=1	63.773	565	3361000	3319300	9010200	7753700	3460400	4455600	8181300	5472200	1179300	4680800	8393700	6070100	25.0332	25.1466	23.7408	23.528	24.2501	24.3919	23.629	23.2726	23.2353	23.72	23.8247	23.4383		Q6NV83	-1.45962	15.0522	-1.85025	0.0844274	0.997541	-4.57157		Q6NV83	2.01738	18.4159	1.67157	0.115699	0.999765	-4.5771
A2A7S7	Tyrosine--tRNA ligase (EC 6.1.1.1) (Tyrosyl-tRNA synthetase)	Yars	tr|A2A7S7|A2A7S7_MOUSE Tyrosine--tRNA ligase OS=Mus musculus OX=10090 GN=Yars PE=1 SV=1;sp|Q91WQ3|SYYC_MOUSE Tyrosine--tRNA ligase, cytoplasmic OS=Mus musculus OX=10090 GN=Yars PE=1 SV=3	63.002	564	3298200	5465100	9647000	10531000	4343000	4916600	11743000	6150700	3793000	5550500	10751000	5957500	25.0018	25.9816	23.842	23.982	24.616	24.5487	24.1654	23.4479	25.1769	23.9832	24.1946	23.4102		Q6NXJ0	-1.51659	15.5844	-1.85024	0.0844284	0.997541	-4.57157		Q6NXJ0	-2.54297	18.707	-1.66974	0.116067	0.999765	-4.57715
A2A7Z4	Transcription factor BTF3	Btf3l4	tr|A2A7Z4|A2A7Z4_MOUSE Transcription factor BTF3 OS=Mus musculus OX=10090 GN=Btf3l4 PE=1 SV=1;sp|Q9CQH7|BT3L4_MOUSE Transcription factor BTF3 homolog 4 OS=Mus musculus OX=10090 GN=Btf3l4 PE=1 SV=1;tr|Q78IG7|Q78IG7_MOUSE Transcription factor BTF3 (Fragment)	17.271	158	3098700	0	6162000	18861000	3542200	3732600	4101600	33029000	2203300	19709000	31705000	23231000	24.8978	13.5985	23.1775	24.8464	24.2878	24.1098	22.604	25.9691	24.2741	25.9402	25.8108	25.4523		Q05CA9	-2.34573	17.7098	-1.85007	0.0844549	0.997541	-4.57158		Q05CA9	-2.01646	15.1356	-1.66919	0.116178	0.999765	-4.57717
A2A848	Peroxisomal acyl-coenzyme A oxidase 1 (Fragment)	Acox1	tr|A2A848|A2A848_MOUSE Peroxisomal acyl-coenzyme A oxidase 1 (Fragment) OS=Mus musculus OX=10090 GN=Acox1 PE=1 SV=1;tr|Q8C168|Q8C168_MOUSE Acyl-coenzyme A oxidase OS=Mus musculus OX=10090 PE=2 SV=1;sp|Q9R0H0|ACOX1_MOUSE Peroxisomal acyl-coenzyme A oxidase	70.031	625	37387	187530	348190	228490	108780	53502	250680	146550	69746	106850	226620	184740	17.5393	20.3341	18.9176	18.3008	18.6779	17.3463	18.4549	17.8425	18.5355	17.8826	18.4271	18.1978		Q924T2	1.81821	19.393	1.84591	0.0850882	0.997541	-4.57171		Q924T2	-1.18187	19.3566	-1.66823	0.116369	0.999765	-4.5772
A2A8V8	Serine/arginine repetitive matrix protein 1	Srrm1	tr|A2A8V8|A2A8V8_MOUSE Serine/arginine repetitive matrix protein 1 OS=Mus musculus OX=10090 GN=Srrm1 PE=1 SV=1;tr|A2A8V9|A2A8V9_MOUSE Serine/arginine repetitive matrix protein 1 OS=Mus musculus OX=10090 GN=Srrm1 PE=1 SV=1;tr|E9PUK6|E9PUK6_MOUSE Serine/argi	102.66	909	15632	0	143570	27984	30835	8916	121530	42036	0	75601	18854	69286	16.0867	12.3493	17.6042	15.1864	16.6475	14.4914	17.3801	15.9693	14.4443	17.3483	14.7113	16.7261		Q80U48	-3.42505	16.5311	-1.84542	0.0851622	0.997541	-4.57172		Q80U48	0.846686	16.0242	1.66729	0.116559	0.999765	-4.57723
A2A9C3	KICSTOR complex protein SZT2 (Seizure threshold 2 protein) (Transcript increased in glutamate resistance) (TIGR)	Szt2	sp|A2A9C3|SZT2_MOUSE KICSTOR complex protein SZT2 OS=Mus musculus OX=10090 GN=Szt2 PE=1 SV=1;tr|Q6ZQA5|Q6ZQA5_MOUSE MKIAA0467 protein (Fragment) OS=Mus musculus OX=10090 GN=mKIAA0467 PE=4 SV=2	377.627	3431	0	49923	5025.5	2607.6	0	0	1317	0	926.43	0	1719.4	0	12.8754	18.1177	12.6344	11.6666	9.8504	13.527	10.6632	13.4135	11.3536	12.9666	11.1327	14.1436		Q5EBQ2	0.892363	29.8102	1.84471	0.0852708	0.997541	-4.57174		Q5EBQ2	-2.53209	18.57	-1.66597	0.116826	0.999765	-4.57727
A2A9I0	Golgi SNAP receptor complex member 2	Gosr2	tr|A2A9I0|A2A9I0_MOUSE Golgi SNAP receptor complex member 2 OS=Mus musculus OX=10090 GN=Gosr2 PE=1 SV=1;sp|O35166|GOSR2_MOUSE Golgi SNAP receptor complex member 2 OS=Mus musculus OX=10090 GN=Gosr2 PE=1 SV=2	19.572	165	97171	310030	486990	732190	448130	79474	698890	825760	275100	198370	591170	542330	19.1304	21.176	19.415	20.0279	20.9581	17.9767	19.977	20.4359	20.8162	18.8381	19.86	19.8138		A0MNP4	-0.930509	19.7323	-1.8436	0.0854415	0.997541	-4.57178		A0MNP4	-2.23274	15.5215	-1.6659	0.11684	0.999765	-4.57727
A2A9W3	MIF4G domain-containing protein	Mif4gd	tr|A2A9W3|A2A9W3_MOUSE MIF4G domain-containing protein OS=Mus musculus OX=10090 GN=Mif4gd PE=1 SV=1;sp|Q3UBZ5|MI4GD_MOUSE MIF4G domain-containing protein OS=Mus musculus OX=10090 GN=Mif4gd PE=1 SV=1;tr|A2A9W1|A2A9W1_MOUSE MIF4G domain-containing protein (F	23.312	203	0	0	45908	36138	0	16255	135330	56651	78113	0	223370	48931	14.4096	14.679	15.9139	15.5656	15.0686	15.4482	17.5398	16.4169	18.7238	12.7086	18.4055	16.2041		P70444	1.00262	19.939	1.84264	0.0855884	0.997541	-4.57181		P70444	-0.690364	13.6965	-1.66586	0.116847	0.999765	-4.57727
A2AA71	Protein transport protein Sec24A	Sec24a	tr|A2AA71|A2AA71_MOUSE Protein transport protein Sec24A OS=Mus musculus OX=10090 GN=Sec24a PE=1 SV=1;sp|Q3U2P1|SC24A_MOUSE Protein transport protein Sec24A OS=Mus musculus OX=10090 GN=Sec24a PE=1 SV=1	118.654	1089	0	0	8022.2	77356	11463	34739	80257	24847	0	23367	54206	53617	15.4321	12.1507	13.3278	16.6944	15.0538	16.6582	16.7642	15.1806	14.3862	15.535	16.2895	16.3414		Q3TIH8	-1.80268	16.2882	-1.84236	0.0856318	0.997541	-4.57182		Q3TIH8	-0.89347	31.8284	-1.66508	0.117006	0.999765	-4.5773
A2AA85	SUZ domain-containing protein 1 (Fragment)	Szrd1	tr|A2AA85|A2AA85_MOUSE SUZ domain-containing protein 1 (Fragment) OS=Mus musculus OX=10090 GN=Szrd1 PE=1 SV=1;sp|Q6NXN1|SZRD1_MOUSE SUZ domain-containing protein 1 OS=Mus musculus OX=10090 GN=Szrd1 PE=1 SV=1	16.277	146	0	0	764030	454460	99490	49000	182170	566880	0	262500	332680	387110	13.7304	15.9275	20.0827	19.3206	18.5341	17.2062	17.981	19.8717	14.3259	19.2707	19.0008	19.3079		Q8CDZ5	-1.79374	13.6617	-1.84156	0.0857548	0.997541	-4.57184		Q8CDZ5	-2.27314	17.3816	-1.66277	0.117473	0.999765	-4.57737
A2AAE1	Transmembrane protein KIAA1109 (Fragile site-associated protein homolog)	Kiaa1109	sp|A2AAE1|K1109_MOUSE Transmembrane protein KIAA1109 OS=Mus musculus OX=10090 GN=Kiaa1109 PE=1 SV=4;tr|F6YAT5|F6YAT5_MOUSE RIKEN cDNA 4932438A13 gene (Fragment) OS=Mus musculus OX=10090 GN=4932438A13Rik PE=1 SV=1;tr|A2AB97|A2AB97_MOUSE RIKEN cDNA 4932438A1	555.365	5005	9194.3	1148.9	46883	20835	7570.5	3565.2	40622	23397	3070.1	63752	108100	46864	15.2026	11.8011	15.9451	14.7489	14.3856	13.031	15.7534	15.0904	13.3449	17.0851	17.321	16.1393		Q8C2E7	1.08705	17.1173	1.83921	0.0861168	0.997541	-4.57192		Q8C2E7	-1.37488	19.7486	-1.66264	0.117499	0.999765	-4.57737
A2AB60	Formin-like protein 1	Fmnl1	tr|A2AB60|A2AB60_MOUSE Formin-like 1, isoform CRA_c OS=Mus musculus OX=10090 GN=Fmnl1 PE=1 SV=1;tr|Q3TY82|Q3TY82_MOUSE Uncharacterized protein OS=Mus musculus OX=10090 GN=Fmnl1 PE=2 SV=1	121.541	1090	0	0	0	46411	0	0	12786	19975	7633.6	7231.7	17798	35357	15.2167	12.2021	14.0729	15.9367	15.2668	13.3186	14.0374	14.8532	14.8587	13.7237	14.6252	15.7165		Z4YKT6	0.929169	21.0127	1.83913	0.0861292	0.997541	-4.57192		Z4YKT6	2.35666	16.1017	1.66259	0.117509	0.999765	-4.57737
A2ACL9	Neuronal pentraxin 1 (Nptx1 protein)	Nptx1	tr|A2ACL9|A2ACL9_MOUSE Neuronal pentraxin 1 OS=Mus musculus OX=10090 GN=Nptx1 PE=1 SV=1;sp|Q62443|NPTX1_MOUSE Neuronal pentraxin-1 OS=Mus musculus OX=10090 GN=Nptx1 PE=1 SV=1;tr|Q3UST4|Q3UST4_MOUSE Uncharacterized protein (Fragment) OS=Mus musculus OX=1009	47.117	432	2264400	4594800	7022300	11377000	2282700	7754900	18870000	9167400	2987800	8571800	10903000	9698400	24.3753	25.6911	23.3713	24.0966	23.5801	25.2748	24.8696	24.0465	24.7803	24.6544	24.2156	24.1414		B2RPZ7	1.02609	18.9118	1.83712	0.0864387	0.997541	-4.57198		B2RPZ7	-0.991873	21.7979	-1.66242	0.117543	0.999765	-4.57738
A2AD03	Rab proteins geranylgeranyltransferase component A	Chm	tr|A2AD03|A2AD03_MOUSE Rab proteins geranylgeranyltransferase component A OS=Mus musculus OX=10090 GN=Chm PE=1 SV=1;tr|Q3UR39|Q3UR39_MOUSE Rab proteins geranylgeranyltransferase component A OS=Mus musculus OX=10090 GN=Chm PE=1 SV=1;tr|Q8CBI2|Q8CBI2_MOUSE R	73.664	662	329300	95639	976640	1343200	607750	468290	1422300	869670	243370	819470	1155200	1386700	21.1635	19.2064	20.4467	20.9279	21.4488	20.8026	21.0317	20.5136	20.6125	21.0289	20.8611	21.2226		Q9D3B1	-1.89405	19.4354	-1.83688	0.0864769	0.997541	-4.57199		Q9D3B1	-0.776878	21.2319	-1.66222	0.117585	0.999765	-4.57738
A2ADY9	Protein DDI1 homolog 2 (EC 3.4.23.-)	Ddi2	sp|A2ADY9|DDI2_MOUSE Protein DDI1 homolog 2 OS=Mus musculus OX=10090 GN=Ddi2 PE=1 SV=1	44.591	399	136770	913470	326040	834370	1158400	165820	174540	134990	741920	316420	1121000	1860800	19.6998	22.9857	18.8202	20.2217	22.4876	19.1485	17.9175	17.7193	22.4651	19.5592	20.8162	21.664		Q9D1H8	1.1476	20.831	1.83537	0.086711	0.997541	-4.57204		Q9D1H8	-2.07434	18.8314	-1.66159	0.117713	0.999765	-4.5774
A2AE27	AMP deaminase (EC 3.5.4.6)	Ampd2	tr|A2AE27|A2AE27_MOUSE AMP deaminase OS=Mus musculus OX=10090 GN=Ampd2 PE=1 SV=1;sp|Q9DBT5|AMPD2_MOUSE AMP deaminase 2 OS=Mus musculus OX=10090 GN=Ampd2 PE=1 SV=1	94.696	824	862000	670580	2460400	4305700	668520	1380600	3305700	2641000	2065600	1502000	3915600	2802900	22.7665	22.4681	21.8165	22.6555	21.6023	22.5252	22.2837	22.1798	24.1668	21.9646	22.6853	22.2787		Q9R0S3	-1.55747	14.599	-1.83419	0.0868939	0.997541	-4.57207		Q9R0S3	2.04565	16.0732	1.6613	0.117771	0.999765	-4.57741
A2AEC2	Transcription elongation factor A protein-like 3 (Fragment)	Tceal3	tr|A2AEC2|A2AEC2_MOUSE Transcription elongation factor A protein-like 3 (Fragment) OS=Mus musculus OX=10090 GN=Tceal3 PE=1 SV=1;sp|Q8R0A5|TCAL3_MOUSE Transcription elongation factor A protein-like 3 OS=Mus musculus OX=10090 GN=Tceal3 PE=1 SV=2	19.926	176	15307000	15436000	47591000	31186000	28710000	18499000	26211000	29799000	22450000	26249000	21792000	36716000	27.5587	27.7205	26.2081	25.5922	27.6579	26.6599	25.3574	25.8147	28.1321	26.3828	25.2505	26.1392		A0AUN0	-0.972435	19.9927	-1.83311	0.0870616	0.997541	-4.57211		A0AUN0	-1.68192	20.1765	-1.66118	0.117795	0.999765	-4.57741
A2AEE7	Cadherin EGF LAG seven-pass G-type receptor 2 (Flamingo homolog)	Celsr2	tr|A2AEE7|A2AEE7_MOUSE Cadherin EGF LAG seven-pass G-type receptor 2 OS=Mus musculus OX=10090 GN=Celsr2 PE=1 SV=1;sp|Q9R0M0|CELR2_MOUSE Cadherin EGF LAG seven-pass G-type receptor 2 OS=Mus musculus OX=10090 GN=Celsr2 PE=1 SV=2;tr|Q5DU39|Q5DU39_MOUSE MKIAA0	316.986	2919	1133	1853.1	24136	31296	7429.2	5608.7	48327	44283	0	16795	40684	24145	11.7149	12.6017	14.9607	15.3523	14.3553	13.7529	16.0112	16.0474	13.689	15.025	15.8606	15.1442		Q9CXI0	0.782554	21.1051	1.83242	0.0871692	0.997541	-4.57213		Q9CXI0	0.971285	20.6064	1.66099	0.117834	0.999765	-4.57742
A2AEG6	Neuronal membrane glycoprotein M6-b	Gpm6b	tr|A2AEG6|A2AEG6_MOUSE Glycoprotein m6b, isoform CRA_g OS=Mus musculus OX=10090 GN=Gpm6b PE=1 SV=1;sp|P35803|GPM6B_MOUSE Neuronal membrane glycoprotein M6-b OS=Mus musculus OX=10090 GN=Gpm6b PE=1 SV=2;tr|Q3US81|Q3US81_MOUSE Glycoprotein m6b, isoform CRA_f	36.197	328	31080000	29125000	82266000	102580000	37095000	38622000	88647000	75447000	33768000	61375000	80892000	81431000	28.7385	28.7838	27.0195	27.3581	28.0706	27.8327	27.1662	27.2082	28.8106	27.6945	27.2104	27.3345		Q8VC30	-2.31966	17	-1.83095	0.0873992	0.997541	-4.57218		Q8VC30	1.74891	14.9985	1.65972	0.118092	0.999765	-4.57746
A2AER7	Pqbp1 protein	Pqbp1	tr|A2AER7|A2AER7_MOUSE Pqbp1 protein OS=Mus musculus OX=10090 GN=Pqbp1 PE=1 SV=1;sp|Q91VJ5|PQBP1_MOUSE Polyglutamine-binding protein 1 OS=Mus musculus OX=10090 GN=Pqbp1 PE=1 SV=1;tr|A2AER8|A2AER8_MOUSE Polyglutamine-binding protein 1 (Fragment) OS=Mus musc	30.597	263	0	0	593340	924970	119100	120210	0	1277600	0	427950	169310	769750	13.2696	14.7691	19.7079	20.3746	18.8239	18.636	14.916	21.0906	13.9051	20.0256	17.9915	20.3393		Q8R035	2.17567	19.3162	1.83046	0.0874761	0.997541	-4.57219		Q8R035	-0.753529	22.339	-1.65945	0.118148	0.999765	-4.57747
A2AEW8	GRIP1-associated protein 1 (Gripap1 protein)	Gripap1	tr|A2AEW8|A2AEW8_MOUSE GRIP1-associated protein 1 OS=Mus musculus OX=10090 GN=Gripap1 PE=1 SV=1;tr|A2AEW9|A2AEW9_MOUSE GRIP1-associated protein 1 OS=Mus musculus OX=10090 GN=Gripap1 PE=1 SV=1;sp|Q8VD04|GRAP1_MOUSE GRIP1-associated protein 1 OS=Mus musculus	95.914	837	1804200	561340	4080600	4301100	1513000	1620600	4179800	4985700	2246300	2012000	4237500	3406200	23.9969	22.1703	22.5665	22.654	22.9177	22.7805	22.632	23.1329	24.3062	22.4161	22.8033	22.5712		Q7TPM6	-0.98455	21.8621	-1.82859	0.0877696	0.997541	-4.57225		Q7TPM6	3.06078	15.7825	1.65809	0.118425	0.999765	-4.57751
A2AF33	Thymosin beta	Tmsb15b1	tr|A2AF33|A2AF33_MOUSE Thymosin beta OS=Mus musculus OX=10090 GN=Tmsb15b1 PE=1 SV=1	5.249	45	227550	211480	1684000	709060	608300	0	681490	600210	0	547140	595670	1206200	20.5478	20.5354	21.2544	19.9803	21.4502	14.3366	19.9395	19.9574	13.322	20.405	19.8713	21.0134		P57784	2.04908	19.5041	1.82431	0.0884428	0.997541	-4.57238		P57784	3.08358	19.5104	1.65503	0.119051	0.999765	-4.5776
A2AFI8	RalBP1-associated Eps domain-containing protein 2 (Reps2 protein)	Reps2	tr|A2AFI8|A2AFI8_MOUSE RalBP1-associated Eps domain-containing protein 2 OS=Mus musculus OX=10090 GN=Reps2 PE=1 SV=1;tr|B9EI38|B9EI38_MOUSE RalBP1-associated Eps domain-containing protein 2 OS=Mus musculus OX=10090 GN=Reps2 PE=1 SV=1;tr|B1AV20|B1AV20_MOUSE	70.484	647	97511	18880	535180	513460	73728	166360	446720	63929	85445	54109	315150	89363	19.1362	16.4892	19.5549	19.5016	18.0515	19.1537	19.3126	16.5981	18.8729	16.8318	18.9199	17.1079		Q5XG69	-0.83646	22.3073	-1.82425	0.088453	0.997541	-4.57239		Q5XG69	0.659076	22.6076	1.65384	0.119296	0.999765	-4.57764
A2AFQ9	Gem-associated protein 5	Gemin5	tr|A2AFQ9|A2AFQ9_MOUSE Gem-associated protein 5 OS=Mus musculus OX=10090 GN=Gemin5 PE=1 SV=1;sp|Q8BX17|GEMI5_MOUSE Gem-associated protein 5 OS=Mus musculus OX=10090 GN=Gemin5 PE=1 SV=2;tr|E9PUU4|E9PUU4_MOUSE Gem-associated protein 5 OS=Mus musculus OX=1009	166.521	1501	0	0	29993	39949	15630	3399.7	18170	13603	6138.3	3764.2	35115	34018	12.2277	14.6478	15.2828	15.7143	15.5532	12.9553	14.559	14.2769	14.4963	12.7153	15.6407	15.6586		B1AXZ4	-1.0684	20.1823	-1.82176	0.0888464	0.997541	-4.57246		B1AXZ4	0.857233	24.4067	1.65318	0.119431	0.999765	-4.57766
A2AG30	DnaJ homolog subfamily B member 5	Dnajb5	tr|A2AG30|A2AG30_MOUSE DnaJ (Hsp40) homolog, subfamily B, member 5, isoform CRA_a OS=Mus musculus OX=10090 GN=Dnajb5 PE=1 SV=1;tr|Q3TY13|Q3TY13_MOUSE Uncharacterized protein OS=Mus musculus OX=10090 GN=Dnajb5 PE=2 SV=1;sp|O89114|DNJB5_MOUSE DnaJ homolog su	43.018	382	363530	220390	1179200	302030	262410	412080	781930	357990	187750	87527	815310	345590	21.3282	20.6045	20.7261	18.7146	20.0961	20.5989	20.1436	19.1822	20.1813	17.5745	20.3404	19.1376		Q9CR16	-0.747688	25.3125	-1.81898	0.0892885	0.997541	-4.57255		Q9CR16	1.83061	16.4241	1.65314	0.11944	0.999765	-4.57766
A2AG50	MAP7 domain-containing protein 2	Map7d2	sp|A2AG50|MA7D2_MOUSE MAP7 domain-containing protein 2 OS=Mus musculus OX=10090 GN=Map7d2 PE=1 SV=1;tr|A2AG51|A2AG51_MOUSE MAP7 domain-containing protein 2 (Fragment) OS=Mus musculus OX=10090 GN=Map7d2 PE=1 SV=2	86.05	781	1034800	256860	2494900	2101400	480430	425380	1698000	1177000	1085600	733560	620490	812770	23.0708	20.861	21.8371	21.5916	21.0701	20.6495	21.2948	20.9675	23.0977	20.8578	19.9323	20.421		Q3TNG2	-0.969828	20.6878	-1.81827	0.0894028	0.997541	-4.57257		Q3TNG2	-1.5193	17.0385	-1.65285	0.119499	0.999765	-4.57767
A2AGL3	Ryanodine receptor 3 (RYR-3) (RyR3) (Brain ryanodine receptor-calcium release channel) (Brain-type ryanodine receptor) (Type 3 ryanodine receptor)	Ryr3	sp|A2AGL3|RYR3_MOUSE Ryanodine receptor 3 OS=Mus musculus OX=10090 GN=Ryr3 PE=1 SV=1;tr|A0A140LJK7|A0A140LJK7_MOUSE Ryanodine receptor 3 OS=Mus musculus OX=10090 GN=Ryr3 PE=1 SV=1;tr|A0A140LJF7|A0A140LJF7_MOUSE Ryanodine receptor 3 OS=Mus musculus OX=10090	551.328	4863	0	0	13457	14459	0	36669	22574	7977.7	2558.7	10171	11453	10132	14.5306	13.203	14.0947	14.207	15.4618	16.7444	14.8812	13.4765	13.042	14.2504	13.9664	13.841		Q62086	-1.22	19.7779	-1.81719	0.0895744	0.997541	-4.57261		Q62086	1.37062	14.9491	1.65226	0.11962	0.999765	-4.57768
A2AGS6	Tumor protein p53-inducible protein 11 (Fragment)	Trp53i11	tr|A2AGS6|A2AGS6_MOUSE Tumor protein p53-inducible protein 11 (Fragment) OS=Mus musculus OX=10090 GN=Trp53i11 PE=1 SV=1;sp|Q4QQM4|P5I11_MOUSE Tumor protein p53-inducible protein 11 OS=Mus musculus OX=10090 GN=Trp53i11 PE=1 SV=1	9.597	87	532660	253500	2695700	1852500	2058500	431370	1223000	1556600	75817	1073900	1947300	1020700	21.9646	20.8389	21.9519	21.4047	23.4136	20.6718	20.8076	21.3868	18.6742	21.4464	21.6414	20.7628		Q3UTK6	-1.82871	18.0593	-1.81683	0.0896317	0.997541	-4.57262		Q3UTK6	-1.32532	15.8121	-1.64795	0.120511	0.999765	-4.57781
A2AHG0	Leucine zipper putative tumor suppressor 3 (ProSAP-interacting protein 1) (ProSAPiP1)	Lzts3	sp|A2AHG0|LZTS3_MOUSE Leucine zipper putative tumor suppressor 3 OS=Mus musculus OX=10090 GN=Lzts3 PE=1 SV=1	74.986	700	48272	0	58882	70408	0	130510	124340	9945.9	44042	14222	31274	0	17.965	13.8014	16.2829	16.5548	12.5267	18.767	17.4141	13.8072	17.7714	14.7682	15.4675	11.1676		Q6NVE5	-1.39039	18.3552	-1.81649	0.0896873	0.997541	-4.57263		Q6NVE5	1.02965	20.1321	1.64581	0.120954	0.999765	-4.57788
A2AHJ7	Diacylglycerol kinase (DAG kinase) (EC 2.7.1.107)	Dgkz	tr|A2AHJ7|A2AHJ7_MOUSE Diacylglycerol kinase OS=Mus musculus OX=10090 GN=Dgkz PE=1 SV=1;sp|Q80UP3|DGKZ_MOUSE Diacylglycerol kinase zeta OS=Mus musculus OX=10090 GN=Dgkz PE=1 SV=2;tr|A2AHK0|A2AHK0_MOUSE Diacylglycerol kinase OS=Mus musculus OX=10090 GN=Dgkz	105.9	946	70786	55051	323570	586690	160120	184430	436080	233110	124930	229950	402300	267090	18.6027	18.2814	18.8089	19.6994	19.3005	19.318	19.2768	18.5387	19.5042	19.0663	19.2848	18.751		Q6PGL7	-0.802375	19.485	-1.81555	0.0898367	0.997541	-4.57266		Q6PGL7	-0.989382	21.9135	-1.64431	0.121267	0.999765	-4.57792
A2AHQ7	Phosphorylase b kinase regulatory subunit	Phka2	tr|A2AHQ7|A2AHQ7_MOUSE Phosphorylase b kinase regulatory subunit OS=Mus musculus OX=10090 GN=Phka2 PE=1 SV=1;sp|Q8BWJ3|KPB2_MOUSE Phosphorylase b kinase regulatory subunit alpha, liver isoform OS=Mus musculus OX=10090 GN=Phka2 PE=1 SV=1	133.807	1191	0	0	42037	47356	7326.8	3712.9	38593	20632	0	0	22296	28658	14.0075	12.3466	15.7833	15.9666	14.3329	13.0957	15.6773	14.9018	15.2952	13.1781	14.9619	15.4013		Q8CH77	-1.57722	16.4529	-1.81484	0.0899519	0.997541	-4.57268		Q8CH77	-1.20621	17.3683	-1.64287	0.121569	0.999765	-4.57797
A2AHW8	GTPase-activating Rap/Ran-GAP domain-like protein 3	Garnl3	tr|A2AHW8|A2AHW8_MOUSE GTPase-activating Rap/Ran-GAP domain-like protein 3 OS=Mus musculus OX=10090 GN=Garnl3 PE=1 SV=1;sp|Q3V0G7|GARL3_MOUSE GTPase-activating Rap/Ran-GAP domain-like protein 3 OS=Mus musculus OX=10090 GN=Garnl3 PE=1 SV=1	111.002	997	0	0	9343.4	0	24479	0	9460.6	0	8669.4	0	62988	14039	13.8232	14.1099	13.5538	12.7711	16.2757	12.3636	13.5902	13.2217	15.0701	13.8368	16.5138	14.3305		Q9DAT5	1.77609	16.0419	1.8143	0.0900371	0.997541	-4.5727		Q9DAT5	0.739733	21.722	1.64219	0.121709	0.999765	-4.57799
A2AHX9	Bcl-2-like protein 1 (Fragment)	Bcl2l1	tr|A2AHX9|A2AHX9_MOUSE Bcl-2-like protein 1 (Fragment) OS=Mus musculus OX=10090 GN=Bcl2l1 PE=1 SV=1;tr|Q9QWX2|Q9QWX2_MOUSE Bcl-2-like protein 1 (Fragment) OS=Mus musculus OX=10090 GN=Bcl2l1 PE=1 SV=1;tr|Q5HZH3|Q5HZH3_MOUSE Bcl2-like 1 OS=Mus musculus OX=10	17.127	154	183100	584630	1736900	2621300	844900	754230	3546800	1949800	829930	1779400	2071400	1840600	20.1858	22.2383	21.3002	21.9195	21.9794	21.562	22.3882	21.7247	22.6514	22.2263	21.7337	21.6476		B2RSV4	-0.720683	17.5712	-1.81378	0.0901206	0.997541	-4.57271		B2RSV4	0.859116	15.2247	1.64195	0.12176	0.999765	-4.578
A2AI21	Glutamate receptor ionotropic, NMDA 1	Grin1	tr|A2AI21|A2AI21_MOUSE Glutamate receptor ionotropic, NMDA 1 OS=Mus musculus OX=10090 GN=Grin1 PE=1 SV=1;tr|A2AI20|A2AI20_MOUSE Glutamate receptor ionotropic, NMDA 1 OS=Mus musculus OX=10090 GN=Grin1 PE=1 SV=1;sp|P35438|NMDZ1_MOUSE Glutamate receptor ionot	108.017	959	316290	51621	906340	1243300	16295	261320	1328000	511490	262080	393040	852130	463180	21.0964	18.1737	20.3359	20.8132	15.6203	19.8732	20.9299	19.7174	20.7356	19.8941	20.4064	19.5771		Q8BTR5	2.35586	18.0131	1.81348	0.0901698	0.997541	-4.57272		Q8BTR5	1.63623	19.1333	1.64167	0.12182	0.999765	-4.578
A2AI89	Phosphorylase b kinase regulatory subunit	Phka1	tr|A2AI89|A2AI89_MOUSE Phosphorylase b kinase regulatory subunit OS=Mus musculus OX=10090 GN=Phka1 PE=1 SV=1;tr|A2AI88|A2AI88_MOUSE Phosphorylase b kinase regulatory subunit OS=Mus musculus OX=10090 GN=Phka1 PE=1 SV=1;tr|A2AI87|A2AI87_MOUSE Phosphorylase b	135.604	1211	31168	133860	406800	326210	48258	109290	302210	259100	87802	131340	717850	238990	17.2363	19.7695	19.1483	18.8288	17.3689	18.4843	18.7324	18.6973	18.9181	18.2013	20.1501	18.5841		E9QJS0	2.85912	18.8683	1.81266	0.0903008	0.997541	-4.57275		E9QJS0	1.99084	14.9411	1.63815	0.122558	0.999765	-4.57811
A2AIH8	Pirin (Fragment)	Pir	tr|A2AIH8|A2AIH8_MOUSE Pirin (Fragment) OS=Mus musculus OX=10090 GN=Pir PE=1 SV=1;sp|Q9D711|PIR_MOUSE Pirin OS=Mus musculus OX=10090 GN=Pir PE=1 SV=1;tr|Q8BNL6|Q8BNL6_MOUSE Uncharacterized protein OS=Mus musculus OX=10090 PE=2 SV=1;tr|Q8C1Y5|Q8C1Y5_MOUSE U	27.943	253	0	0	223370	153550	47769	26865	267100	124840	0	55074	283330	82743	13.7437	14.1962	18.2595	17.7113	17.3525	16.2487	18.5491	17.602	13.3951	16.8591	18.7609	16.9924		Q3UVS6	0.976997	15.4222	1.81211	0.0903908	0.997541	-4.57277		Q3UVS6	2.35861	18.2217	1.63694	0.122812	0.999765	-4.57815
A2AIL4	NADH dehydrogenase (ubiquinone) complex I, assembly factor 6	Ndufaf6	sp|A2AIL4|NDUF6_MOUSE NADH dehydrogenase (ubiquinone) complex I, assembly factor 6 OS=Mus musculus OX=10090 GN=Ndufaf6 PE=1 SV=1	38.362	333	0	0	57945	184810	0	71418	208580	331570	0	55242	49435	143470	13.0249	15.2229	16.2591	17.9861	12.2906	17.8065	18.182	19.0672	14.2704	16.8638	16.1518	17.8184		Q3TIU4	1.61294	18.1742	1.81063	0.0906281	0.997541	-4.57281		Q3TIU4	-2.30148	15.876	-1.63575	0.123063	0.999765	-4.57818
A2AIR9	Voltage-dependent N-type calcium channel subunit alpha	Cacna1b	tr|A2AIR9|A2AIR9_MOUSE Voltage-dependent N-type calcium channel subunit alpha OS=Mus musculus OX=10090 GN=Cacna1b PE=1 SV=1;sp|O55017|CAC1B_MOUSE Voltage-dependent N-type calcium channel subunit alpha-1B OS=Mus musculus OX=10090 GN=Cacna1b PE=1 SV=1;tr|A2A	261.289	2325	33427	33617	153940	125760	30563	43338	224460	134470	9089.3	91803	247080	93869	17.3528	17.4554	17.7076	17.4152	16.6332	17.0106	18.2909	17.7135	15.1488	17.6482	18.5563	17.1818		A0A286YCI0	-1.29794	14.468	-1.81037	0.0906708	0.997541	-4.57282		A0A286YCI0	-1.98309	17.0934	-1.63554	0.123106	0.999765	-4.57819
A2AJ26	ATP-binding cassette sub-family A member 2	Abca2	tr|A2AJ26|A2AJ26_MOUSE ATP-binding cassette sub-family A member 2 OS=Mus musculus OX=10090 GN=Abca2 PE=1 SV=1;sp|P41234|ABCA2_MOUSE ATP-binding cassette sub-family A member 2 OS=Mus musculus OX=10090 GN=Abca2 PE=1 SV=4;tr|Q6ZPZ4|Q6ZPZ4_MOUSE MKIAA1062 prot	270.525	2433	0	0	34587	63670	9944.9	7843.6	65335	37266	4254.4	28252	103920	17092	12.5685	12.9086	15.4941	16.4056	14.825	14.2872	16.4588	15.7886	13.8871	15.8282	17.262	14.6257		Q05BF0	2.1731	20.8406	1.80946	0.0908174	0.997541	-4.57285		Q05BF0	0.846537	20.0176	1.63461	0.123304	0.999765	-4.57822
A2AJ72	Far upstream element (FUSE)-binding protein 3	Fubp3	tr|A2AJ72|A2AJ72_MOUSE Far upstream element (FUSE)-binding protein 3 OS=Mus musculus OX=10090 GN=Fubp3 PE=1 SV=1;tr|Q3TIX6|Q3TIX6_MOUSE Far upstream element (FUSE)-binding protein 3 OS=Mus musculus OX=10090 GN=Fubp3 PE=1 SV=1;tr|Q3ULP9|Q3ULP9_MOUSE Unchara	61.447	569	0	0	194250	328020	34841	57385	129580	132430	53089	102400	211780	105770	13.4858	14.4267	18.0524	18.837	16.8442	17.4579	17.4753	17.6906	18.0819	17.8169	18.3259	17.3609		Q5CZY5	-0.832743	18.4581	-1.80921	0.0908577	0.997541	-4.57286		Q5CZY5	-1.93113	16.0977	-1.63036	0.124205	0.999765	-4.57835
A2AJA9	Apical junction component 1 homolog	Ajm1	sp|A2AJA9|AJM1_MOUSE Apical junction component 1 homolog OS=Mus musculus OX=10090 GN=Ajm1 PE=1 SV=1	107.186	974	42105	0	75256	151290	0	136200	181240	51969	56643	82716	180990	68320	17.7373	14.8788	16.6466	17.6893	14.2092	18.835	17.9734	16.2875	18.1896	17.4872	18.0911	16.705		A2AGL3	1.13212	14.1567	1.80776	0.0910926	0.997541	-4.5729		A2AGL3	-0.937343	18.5349	-1.62976	0.124333	0.999765	-4.57836
A2AJH3	Glycylpeptide N-tetradecanoyltransferase (EC 2.3.1.97)	Nmt2	tr|A2AJH3|A2AJH3_MOUSE Glycylpeptide N-tetradecanoyltransferase OS=Mus musculus OX=10090 GN=Nmt2 PE=1 SV=1;tr|Q3THR4|Q3THR4_MOUSE Glycylpeptide N-tetradecanoyltransferase OS=Mus musculus OX=10090 GN=Nmt2 PE=1 SV=1;sp|O70311|NMT2_MOUSE Glycylpeptide N-tetra	56.984	498	99012	219870	573170	472790	377710	84751	439410	344310	0	467240	615100	430960	19.1617	20.6006	19.6566	19.3792	20.6827	18.0792	19.2881	19.1238	15.7358	20.1612	19.9193	19.4689		Q9EQQ9	-0.697594	21.0735	-1.80466	0.0915977	0.997541	-4.573		Q9EQQ9	-2.02076	15.7213	-1.62924	0.124445	0.999765	-4.57838
A2AKH4	Synaptosomal-associated protein	Snap23	tr|A2AKH4|A2AKH4_MOUSE Synaptosomal-associated protein OS=Mus musculus OX=10090 GN=Snap23 PE=1 SV=1;sp|O09044|SNP23_MOUSE Synaptosomal-associated protein 23 OS=Mus musculus OX=10090 GN=Snap23 PE=1 SV=1;tr|Q9D3L3|Q9D3L3_MOUSE Synaptosomal-associated protein	23.261	210	221950	155550	590690	1232400	86028	321510	998500	697630	48723	335190	726010	831960	20.5063	20.021	19.7012	20.8002	18.3	20.2035	20.5066	20.183	17.9393	19.6482	20.167	20.456		Q3V0T8	0.735099	21.5645	1.80358	0.0917732	0.997541	-4.57303		Q3V0T8	1.54074	14.9324	1.62812	0.124684	0.999765	-4.57841
A2AKI5	Integrin alpha-V	Itgav	tr|A2AKI5|A2AKI5_MOUSE Integrin alpha-V OS=Mus musculus OX=10090 GN=Itgav PE=1 SV=1;tr|A0A0F7IQ06|A0A0F7IQ06_MOUSE Alpha v integrin OS=Mus musculus OX=10090 GN=Itgav PE=2 SV=1;sp|P43406|ITAV_MOUSE Integrin alpha-V OS=Mus musculus OX=10090 GN=Itgav PE=1 SV=	111.512	1008	296020	125230	1106900	1447800	150060	286890	1084500	756780	340870	499650	1013200	969170	20.986	19.6579	20.6323	21.0391	19.196	20.0219	20.6292	20.3051	21.1725	20.2648	20.6651	20.6851		Q3URU9	0.661622	22.937	1.8033	0.091819	0.997541	-4.57304		Q3URU9	0.812543	20.607	1.6258	0.125179	0.999765	-4.57848
A2AKU9	ATP synthase subunit gamma	Atp5c1	tr|A2AKU9|A2AKU9_MOUSE ATP synthase subunit gamma OS=Mus musculus OX=10090 GN=Atp5c1 PE=1 SV=1	32.771	297	0	0	0	136870	0	466120	0	0	50136	111460	95516	0	12.6942	12.4797	14.5221	17.5407	13.0554	20.7952	14.9012	12.6274	17.9868	17.9478	17.136	14.4704		Q3UKA1	-1.01678	19.8902	-1.8031	0.0918517	0.997541	-4.57305		Q3UKA1	-2.7981	24.3054	-1.62573	0.125194	0.999765	-4.57849
A2ALF0	DnaJ homolog subfamily C member 8	Dnajc8	tr|A2ALF0|A2ALF0_MOUSE DnaJ homolog subfamily C member 8 OS=Mus musculus OX=10090 GN=Dnajc8 PE=1 SV=1;tr|A2ALF3|A2ALF3_MOUSE DnaJ homolog subfamily C member 8 OS=Mus musculus OX=10090 GN=Dnajc8 PE=1 SV=1;tr|A2ALF2|A2ALF2_MOUSE DnaJ (Hsp40) homolog, subfami	25.835	219	399780	929400	3676500	2068700	2306600	748040	1908700	3586100	1538700	2027500	4227000	3302200	21.4866	23.0147	22.4119	21.5684	23.5969	21.5488	21.4684	22.6387	23.6774	22.4279	22.7996	22.5247		P46737	1.19087	18.5717	1.8024	0.0919663	0.997541	-4.57307		P46737	0.66208	24.9194	1.62571	0.125198	0.999765	-4.57849
A2ALL9	Calcium-transporting ATPase (EC 7.2.2.10)	Atp2b3	tr|A2ALL9|A2ALL9_MOUSE Calcium-transporting ATPase OS=Mus musculus OX=10090 GN=Atp2b3 PE=1 SV=1;tr|Q0VF54|Q0VF54_MOUSE Calcium-transporting ATPase OS=Mus musculus OX=10090 GN=Atp2b3 PE=2 SV=1;tr|Q8C048|Q8C048_MOUSE Calcium-transporting ATPase OS=Mus muscul	128.739	1173	6196500	3586600	15455000	16870000	3918600	5460100	13631000	10674000	5496200	8385400	14918000	12478000	26.0522	25.2763	24.5407	24.6809	24.4504	24.7158	24.3868	24.2748	25.7933	24.6204	24.6841	24.5196		Q8K4F5	1.35405	20.1142	1.80202	0.0920295	0.997541	-4.57308		Q8K4F5	-2.06647	20.9437	-1.62545	0.125254	0.999765	-4.57849
A2ALP5	FYVE, RhoGEF and PH domain-containing protein 1	Fgd1	tr|A2ALP5|A2ALP5_MOUSE FYVE, RhoGEF and PH domain-containing protein 1 OS=Mus musculus OX=10090 GN=Fgd1 PE=1 SV=1;sp|P52734|FGD1_MOUSE FYVE, RhoGEF and PH domain-containing protein 1 OS=Mus musculus OX=10090 GN=Fgd1 PE=1 SV=2;tr|Q3UG32|Q3UG32_MOUSE Unchara	89.006	791	0	0	291640	10576	0	0	23669	0	0	6129.4	0	15074	13.1303	14.7357	18.6549	13.7432	12.4276	16.3647	14.9515	15.2468	14.3524	13.4683	14.4819	14.4372		Q3UUG6	-0.943116	21.1731	-1.802	0.0920318	0.997541	-4.57308		Q3UUG6	2.87052	17.2167	1.62484	0.125386	0.999765	-4.57851
A2ALR8	Ubiquitin carboxyl-terminal hydrolase 48 (Fragment)	Usp48	tr|A2ALR8|A2ALR8_MOUSE Ubiquitin carboxyl-terminal hydrolase 48 (Fragment) OS=Mus musculus OX=10090 GN=Usp48 PE=1 SV=1;tr|A2ALR9|A2ALR9_MOUSE Ubiquitin carboxyl-terminal hydrolase 48 OS=Mus musculus OX=10090 GN=Usp48 PE=1 SV=1;sp|Q3V0C5|UBP48_MOUSE Ubiquit	72.684	631	18709	0	24819	29034	0	13215	48667	14013	0	0	23192	15267	16.3861	14.8434	15.0021	15.241	15.1817	15.1184	16.0216	14.3215	14.5067	13.433	15.0208	14.4563		Q6A037	-1.01164	14.381	-1.80118	0.0921671	0.997541	-4.57311		Q6A037	1.15911	15.3056	1.62478	0.125398	0.999765	-4.57851
A2ALS5	Rap1 GTPase-activating protein 1 (Rap1GAP) (Rap1GAP1) (ARPP-90)	Rap1gap	sp|A2ALS5|RPGP1_MOUSE Rap1 GTPase-activating protein 1 OS=Mus musculus OX=10090 GN=Rap1gap PE=1 SV=2;tr|A2ALS4|A2ALS4_MOUSE Rap1 GTPase-activating protein 1 OS=Mus musculus OX=10090 GN=Rap1gap PE=1 SV=1	73.433	663	2011200	613080	5408600	5728700	4416300	1216700	5028900	5116400	2242900	2377900	4611700	5124200	24.1778	22.3179	22.9842	23.079	24.643	22.3238	22.9065	23.1717	24.3037	22.6741	22.9298	23.184		Q3THK3	-2.0661	17.8004	-1.80008	0.0923476	0.997541	-4.57314		Q3THK3	1.76205	17.6428	1.62438	0.125483	0.999765	-4.57853
A2ALS7	Rap1 GTPase-activating protein 1 (Fragment)	Rap1gap	tr|A2ALS7|A2ALS7_MOUSE Rap1 GTPase-activating protein 1 (Fragment) OS=Mus musculus OX=10090 GN=Rap1gap PE=1 SV=1	43.394	405	0	0	385150	520320	128050	102720	326500	276860	0	166670	247340	238380	13.7595	13.8654	19.0672	19.5213	18.9406	18.3855	18.8472	18.7967	14.4502	18.5692	18.5579	18.5803		Q5EBQ0	0.699031	26.1728	1.79966	0.0924152	0.997541	-4.57315		Q5EBQ0	0.627235	21.255	1.6213	0.126147	0.999765	-4.57862
A2ALU4	Protein Shroom2 (Protein Apxl)	Shroom2	sp|A2ALU4|SHRM2_MOUSE Protein Shroom2 OS=Mus musculus OX=10090 GN=Shroom2 PE=1 SV=1;tr|A7TU71|A7TU71_MOUSE Protein Shroom2 OS=Mus musculus OX=10090 GN=Shroom2 PE=1 SV=1	164.703	1481	232510	311300	464960	592260	233040	218310	637600	494380	334700	364060	672670	487540	20.5837	21.1829	19.3464	19.7134	19.9049	19.5867	19.8407	19.6664	21.1421	19.7758	20.053	19.654		A3KMF1	1.69627	18.2734	1.79939	0.0924599	0.997541	-4.57316		A3KMF1	1.42143	14.7274	1.62096	0.126219	0.999765	-4.57863
A2AM67	Vascular SH2 domain-containing protein	Sh2d5	tr|A2AM67|A2AM67_MOUSE Vascular SH2 domain-containing protein OS=Mus musculus OX=10090 GN=Sh2d5 PE=1 SV=1;sp|Q8JZW5|SH2D5_MOUSE SH2 domain-containing protein 5 OS=Mus musculus OX=10090 GN=Sh2d5 PE=1 SV=3	47.38	429	103350	0	440550	259140	196640	86948	330690	64376	30851	101270	577720	168300	19.2331	15.9813	19.2664	18.4874	19.6314	18.12	18.8661	16.6086	17.1798	17.7998	19.8256	18.0579		A0A0G2JFV4	-3.15679	15.7865	-1.79834	0.092633	0.997541	-4.57319		A0A0G2JFV4	1.90704	20.6518	1.61988	0.126453	0.999765	-4.57866
A2AM95	Emerin	Emd	tr|A2AM95|A2AM95_MOUSE Emerin OS=Mus musculus OX=10090 GN=Emd PE=4 SV=1;sp|O08579|EMD_MOUSE Emerin OS=Mus musculus OX=10090 GN=Emd PE=1 SV=1;tr|I7HJS1|I7HJS1_MOUSE Emerin OS=Mus musculus OX=10090 GN=Emd PE=1 SV=1;tr|Q3THM8|Q3THM8_MOUSE Emerin OS=Mus muscul	29.436	259	895420	1627900	4236000	6789200	2712200	1949600	3511500	7785100	911120	3705000	5016100	6392500	22.8298	23.9534	22.6219	23.3309	23.8578	23.075	22.3734	23.8014	22.8065	23.359	23.0554	23.5159		Q8VEB6	2.05823	15.5272	1.79831	0.092638	0.997541	-4.5732		Q8VEB6	-0.785671	24.9108	-1.61654	0.127176	0.999765	-4.57876
A2AMH5	Choline transporter-like protein 1	Slc44a1	tr|A2AMH5|A2AMH5_MOUSE Choline transporter-like protein 1 OS=Mus musculus OX=10090 GN=Slc44a1 PE=1 SV=1	73.045	656	349320	310170	1491600	2189400	167980	409600	2326700	1681500	525560	825920	1698600	1862400	21.2618	21.1768	21.0745	21.6525	19.3777	20.5893	21.7624	21.5026	21.892	21.041	21.4372	21.6652		Q91Z38	-0.745274	21.4848	-1.79593	0.0930303	0.997541	-4.57327		Q91Z38	1.22009	14.6789	1.61557	0.127388	0.999765	-4.57879
A2AMY5	Ubiquitin-associated protein 2	Ubap2	tr|A2AMY5|A2AMY5_MOUSE Ubiquitin-associated protein 2 OS=Mus musculus OX=10090 GN=Ubap2 PE=1 SV=1;sp|Q91VX2|UBAP2_MOUSE Ubiquitin-associated protein 2 OS=Mus musculus OX=10090 GN=Ubap2 PE=1 SV=1	117.835	1131	24415	30719	1869100	51206	15828	33521	72921	31867	37519	0	27049	643810	16.8295	17.3044	21.409	16.0825	15.5734	16.6014	16.6219	15.5539	17.505	11.4991	15.2507	20.0712		Q9CQM8	1.19708	23.6707	1.79493	0.0931956	0.997541	-4.5733		Q9CQM8	1.35611	20.9636	1.615	0.12751	0.999765	-4.57881
A2AMZ4	NADH dehydrogenase [ubiquinone] 1 alpha subcomplex assembly factor 8	Ndufaf8	sp|A2AMZ4|NDUF8_MOUSE NADH dehydrogenase [ubiquinone] 1 alpha subcomplex assembly factor 8 OS=Mus musculus OX=10090 GN=Ndufaf8 PE=1 SV=1;tr|A0A087WQY7|A0A087WQY7_MOUSE NADH dehydrogenase [ubiquinone] 1 alpha subcomplex assembly factor 8 OS=Mus musculus OX=	7.785	74	0	0	550910	0	492770	0	312030	309480	0	0	540960	315640	15.2092	14.8012	19.5979	13.103	21.111	11.8989	18.7799	18.9638	12.9663	14.2255	19.7273	19.0016		Q8C0M2	3.32289	18.6107	1.79491	0.0931999	0.997541	-4.5733		Q8C0M2	-2.12972	15.5842	-1.61436	0.12765	0.999765	-4.57883
A2AN08	E3 ubiquitin-protein ligase UBR4 (EC 2.3.2.27) (N-recognin-4) (RING-type E3 ubiquitin transferase UBR4) (Zinc finger UBR1-type protein 1) (p600)	Ubr4	sp|A2AN08|UBR4_MOUSE E3 ubiquitin-protein ligase UBR4 OS=Mus musculus OX=10090 GN=Ubr4 PE=1 SV=1	572.29	5180	137170	44483	538490	599850	171090	138880	538650	459350	82040	370490	480230	323600	19.7047	17.9244	19.5641	19.7323	19.4072	18.8661	19.5904	19.5562	18.8053	19.8029	19.5494	19.039		Q3UYN7	1.57878	15.3477	1.79448	0.0932705	0.997541	-4.57331		Q3UYN7	-1.86246	17.6773	-1.61285	0.127979	0.999765	-4.57887
A2ANL9	Teneurin-1	Tenm1	tr|A2ANL9|A2ANL9_MOUSE Teneurin-1 OS=Mus musculus OX=10090 GN=Tenm1 PE=1 SV=1;tr|A2ANM0|A2ANM0_MOUSE Odd Oz/ten-m homolog 1 (Drosophila) OS=Mus musculus OX=10090 GN=Tenm1 PE=2 SV=1;sp|Q9WTS4|TEN1_MOUSE Teneurin-1 OS=Mus musculus OX=10090 GN=Tenm1 PE=1 SV=1	304.859	2724	4349.4	0	24888	25809	6054	9761.5	31485	36874	0	13918	48191	22685	13.9557	11.4248	15.0062	15.0664	14.0256	14.6358	15.3751	15.7728	14.823	14.7348	16.1137	15.0506		Q91W29	2.40532	16.3629	1.79274	0.0935592	0.997541	-4.57337		Q91W29	1.06817	18.9127	1.61262	0.12803	0.999765	-4.57888
A2AP32	NADH dehydrogenase [ubiquinone] 1 beta subcomplex subunit 6	Ndufb6	tr|A2AP32|A2AP32_MOUSE NADH dehydrogenase [ubiquinone] 1 beta subcomplex subunit 6 OS=Mus musculus OX=10090 GN=Ndufb6 PE=1 SV=1;tr|A2AP31|A2AP31_MOUSE MCG9810 OS=Mus musculus OX=10090 GN=Ndufb6 PE=1 SV=1;sp|Q3UIU2|NDUB6_MOUSE NADH dehydrogenase [ubiquinone	11.742	97	6687000	7357800	17711000	25278000	22820000	8845500	19479000	36822000	6347000	19250000	30829000	44454000	26.1791	26.4797	24.7427	25.2807	27.2881	25.4844	24.9167	26.1322	26.0325	25.9038	25.7689	26.4261		A2AT37	-1.51126	14.5192	-1.79136	0.093789	0.997541	-4.57341		A2AT37	0.937931	18.411	1.6111	0.128362	0.999765	-4.57892
A2AP78	High mobility group protein B3 (Fragment)	Hmgb3	tr|A2AP78|A2AP78_MOUSE High mobility group protein B3 (Fragment) OS=Mus musculus OX=10090 GN=Hmgb3 PE=1 SV=1;tr|Q544R9|Q544R9_MOUSE High mobility group box 3 OS=Mus musculus OX=10090 GN=Hmgb3 PE=1 SV=1;sp|O54879|HMGB3_MOUSE High mobility group protein B3 O	18.311	159	346100	293880	2201400	603930	2078500	203720	1105700	2086600	323370	0	135160	506780	21.2464	21.0865	21.6516	19.7423	23.4292	19.4765	20.658	21.8264	21.0849	13.8178	17.6548	19.7121		F8WIK0	-0.848447	21.6475	-1.79119	0.0938174	0.997541	-4.57342		F8WIK0	1.03768	15.7683	1.61077	0.128434	0.999765	-4.57893
A2AP93	Mitogen-activated protein kinase kinase kinase 7	Map3k7	tr|A2AP93|A2AP93_MOUSE Mitogen-activated protein kinase kinase kinase 7 OS=Mus musculus OX=10090 GN=Map3k7 PE=1 SV=1;tr|A2AP92|A2AP92_MOUSE Mitogen-activated protein kinase kinase kinase 7 OS=Mus musculus OX=10090 GN=Map3k7 PE=1 SV=1;tr|Q543B5|Q543B5_MOUSE	53.75	491	0	0	42558	22840	0	0	48891	0	73961	0	62997	51828	15.0795	14.3556	15.8016	14.8851	13.8707	14.4309	16.0284	14.0377	18.633	12.9388	16.5141	16.2904		Q9D338	1.67281	18.4741	1.79118	0.0938179	0.997541	-4.57342		Q9D338	-0.927896	24.1632	-1.61064	0.128462	0.999765	-4.57894
A2API5	Low-density lipoprotein receptor-related protein 1B	Lrp1b	tr|A2API5|A2API5_MOUSE Low-density lipoprotein receptor-related protein 1B OS=Mus musculus OX=10090 GN=Lrp1b PE=1 SV=2;sp|Q9JI18|LRP1B_MOUSE Low-density lipoprotein receptor-related protein 1B OS=Mus musculus OX=10090 GN=Lrp1b PE=1 SV=1;tr|E9Q202|E9Q202_MO	513.574	4599	780.48	2663.3	15078	26623	3469.6	2452.6	25071	15876	1133.6	12290	41263	9208.3	11.0941	13.2092	14.2633	15.1124	13.129	12.435	15.037	14.5087	11.689	14.5427	15.8818	13.6976		Q3U8Y1	2.15363	18.9917	1.79065	0.0939069	0.997541	-4.57343		Q3U8Y1	0.842951	18.4132	1.61041	0.128514	0.999765	-4.57895
A2APX8	Sodium channel protein type 1 subunit alpha (Sodium channel protein brain I subunit alpha) (Sodium channel protein type I subunit alpha) (Voltage-gated sodium channel subunit alpha Nav1.1)	Scn1a	sp|A2APX8|SCN1A_MOUSE Sodium channel protein type 1 subunit alpha OS=Mus musculus OX=10090 GN=Scn1a PE=1 SV=1	228.8	2009	50709	67548	134310	169940	75992	53459	278730	126350	40247	24369	235960	111540	18.047	18.624	17.5054	17.8617	18.1002	17.345	18.6124	17.6201	17.6217	15.5998	18.4875	17.4406		Q3UFK0	1.61806	18.6074	1.78908	0.0941688	0.997541	-4.57348		Q3UFK0	0.782136	18.3386	1.60979	0.128649	0.999765	-4.57896
A2APY7	Arginine-hydroxylase NDUFAF5, mitochondrial (EC 1.-.-.-) (NADH dehydrogenase [ubiquinone] 1 alpha subcomplex assembly factor 5) (Putative methyltransferase NDUFAF5) (EC 2.1.1.-)	Ndufaf5	sp|A2APY7|NDUF5_MOUSE Arginine-hydroxylase NDUFAF5, mitochondrial OS=Mus musculus OX=10090 GN=Ndufaf5 PE=1 SV=1	38.405	343	146100	190140	380610	713670	37669	145750	247160	824530	153770	625110	324810	638560	19.8097	20.3573	19.0496	19.9899	16.9699	18.943	18.4339	20.4337	19.8495	20.6107	18.9651	20.059		Q8BXA0	1.21794	14.8271	1.78883	0.0942116	0.997541	-4.57349		Q8BXA0	1.00335	17.7595	1.60776	0.129094	0.999765	-4.57902
A2AQ17	Complex I intermediate-associated protein 30, mitochondrial	Ndufaf1	tr|A2AQ17|A2AQ17_MOUSE Complex I intermediate-associated protein 30, mitochondrial OS=Mus musculus OX=10090 GN=Ndufaf1 PE=1 SV=1;sp|Q9CWX2|CIA30_MOUSE Complex I intermediate-associated protein 30, mitochondrial OS=Mus musculus OX=10090 GN=Ndufaf1 PE=1 SV=2	37.783	328	37981	69851	1174400	315200	234600	169800	704610	923810	109810	216150	622760	536960	17.5656	18.6802	20.72	18.7779	19.9157	19.1863	19.9891	20.6042	19.2898	18.9707	19.9378	19.7989		P54830	1.77009	19.1172	1.78822	0.0943126	0.997541	-4.57351		P54830	1.58877	16.8153	1.60735	0.129184	0.999765	-4.57904
A2AQ19	RNA polymerase-associated protein RTF1 homolog	Rtf1	sp|A2AQ19|RTF1_MOUSE RNA polymerase-associated protein RTF1 homolog OS=Mus musculus OX=10090 GN=Rtf1 PE=1 SV=1;tr|Q3UXG8|Q3UXG8_MOUSE Uncharacterized protein (Fragment) OS=Mus musculus OX=10090 GN=Rtf1 PE=2 SV=1	80.797	715	45805	0	221090	145380	15715	0	84789	26106	72838	47009	163790	181280	17.8776	15.5643	18.2443	17.6302	15.5619	11.4377	16.8457	15.2547	18.6076	16.6145	17.9419	18.1694		Q545Q8	0.572169	23.5425	1.78562	0.0947482	0.997541	-4.57359		Q545Q8	3.27031	24.9087	1.60704	0.129253	0.999765	-4.57905
A2AQ25	Sickle tail protein (Enhancer trap locus 4)	Skt	sp|A2AQ25|SKT_MOUSE Sickle tail protein OS=Mus musculus OX=10090 GN=Skt PE=1 SV=1;tr|E9QAU4|E9QAU4_MOUSE Enhancer trap locus 4 OS=Mus musculus OX=10090 GN=Etl4 PE=1 SV=1;tr|Q3UFL8|Q3UFL8_MOUSE Uncharacterized protein OS=Mus musculus OX=10090 GN=Etl4 PE=2 S	213.037	1946	413110	124120	1026700	636110	167210	255890	609530	326070	172070	319770	510020	643760	21.5412	19.643	20.5208	19.8193	19.3703	19.8397	19.7739	19.0421	20.0363	19.5755	19.6393	20.0711		Q8C7D2	1.91811	17.0549	1.78502	0.0948493	0.997541	-4.57361		Q8C7D2	-2.9701	18.6107	-1.60435	0.129847	0.999765	-4.57913
A2AQ45	Formin-binding protein 1	Fnbp1	tr|A2AQ45|A2AQ45_MOUSE Formin-binding protein 1 OS=Mus musculus OX=10090 GN=Fnbp1 PE=1 SV=1;sp|Q80TY0|FNBP1_MOUSE Formin-binding protein 1 OS=Mus musculus OX=10090 GN=Fnbp1 PE=1 SV=2;tr|A2AQ44|A2AQ44_MOUSE Formin-binding protein 1 OS=Mus musculus OX=10090	68.978	591	624040	111020	2263200	1954300	564190	323850	1886400	1367800	605820	1346800	1714800	817640	22.2284	19.4562	21.6926	21.484	21.329	20.215	21.451	21.1929	22.1282	21.7962	21.4514	20.4299		Q8CCS6	-3.58678	17.7961	-1.78488	0.0948739	0.997541	-4.57361		Q8CCS6	-0.743692	20.6273	-1.60391	0.129944	0.999765	-4.57914
A2AQA9	Nebulin	Neb	tr|A2AQA9|A2AQA9_MOUSE Nebulin OS=Mus musculus OX=10090 GN=Neb PE=1 SV=1;tr|E9Q1W3|E9Q1W3_MOUSE Nebulin OS=Mus musculus OX=10090 GN=Neb PE=1 SV=1	800.569	6909	0	0	0	112340	3574.7	5664.7	3984.3	151150	0	76804	84137	11192	13.997	14.7963	13.2678	17.2478	13.1771	13.7687	12.3065	17.8889	14.7269	17.3727	16.9465	13.9904		Q8CA98	2.15821	18.1537	1.78071	0.0955759	0.997541	-4.57374		Q8CA98	2.34881	15.0316	1.60253	0.13025	0.999765	-4.57918
A2AQJ7	Transmembrane protein 87A	Tmem87a	tr|A2AQJ7|A2AQJ7_MOUSE Transmembrane protein 87A OS=Mus musculus OX=10090 GN=Tmem87a PE=1 SV=1;sp|Q8BXN9|TM87A_MOUSE Transmembrane protein 87A OS=Mus musculus OX=10090 GN=Tmem87a PE=1 SV=1;tr|A2AQJ5|A2AQJ5_MOUSE Transmembrane protein 87A OS=Mus musculus OX	57.012	500	0	0	156350	75381	0	0	145250	64423	0	11743	143900	45676	13.9343	14.8746	17.7307	16.6561	12.4627	16.4492	17.6448	16.6097	14.4001	14.4724	17.7485	16.1008		D3Z2Z1	-0.75713	22.3461	-1.78013	0.0956746	0.997541	-4.57376		D3Z2Z1	0.649962	18.5664	1.59975	0.130866	0.999765	-4.57926
A2AQK4	Histamine N-methyltransferase (EC 2.1.1.8)	Hnmt	tr|A2AQK4|A2AQK4_MOUSE Histamine N-methyltransferase OS=Mus musculus OX=10090 GN=Hnmt PE=1 SV=1;sp|Q91VF2|HNMT_MOUSE Histamine N-methyltransferase OS=Mus musculus OX=10090 GN=Hnmt PE=1 SV=1	33.665	295	450920	417520	2342200	2229900	1070400	1643800	2800100	3274500	727910	1549800	1790200	1714800	21.6871	21.6746	21.7435	21.6797	22.3604	22.8032	22.0373	22.5023	22.4334	22.013	21.5157	21.5413		Q5UCA9	2.41807	16.6563	1.77938	0.0958023	0.997541	-4.57378		Q5UCA9	-1.58192	19.1172	-1.59813	0.131229	0.999765	-4.57931
A2AQL0	Serine/threonine kinase 39, STE20/SPS1 homolog (Yeast)	Stk39	tr|A2AQL0|A2AQL0_MOUSE Serine/threonine kinase 39, STE20/SPS1 homolog (Yeast) OS=Mus musculus OX=10090 GN=Stk39 PE=1 SV=1;sp|Q9Z1W9|STK39_MOUSE STE20/SPS1-related proline-alanine-rich protein kinase OS=Mus musculus OX=10090 GN=Stk39 PE=1 SV=1;tr|G1JLS7|G1J	60.32	556	895750	631180	3574900	4041500	602290	434380	4327400	3848200	781650	677740	3876200	3000700	22.8305	22.3667	22.3703	22.5616	21.4342	20.6828	22.6835	22.7445	22.5518	20.7356	22.6702	22.381		Q9JKX6	0.974371	21.0862	1.77783	0.0960648	0.997541	-4.57383		Q9JKX6	0.752691	19.4828	1.59661	0.131568	0.999765	-4.57936
A2AQW2	Formin-like protein 2	Fmnl2	tr|A2AQW2|A2AQW2_MOUSE Formin-like protein 2 OS=Mus musculus OX=10090 GN=Fmnl2 PE=1 SV=2;tr|E9PXE6|E9PXE6_MOUSE Formin-like protein 2 OS=Mus musculus OX=10090 GN=Fmnl2 PE=1 SV=2;tr|F8VPR2|F8VPR2_MOUSE Formin-like protein 2 OS=Mus musculus OX=10090 GN=Fmnl2	123.194	1085	0	0	84219	117380	0	37077	74570	84408	12474	12850	198410	142650	13.6795	15.8851	16.8135	17.3129	13.1629	16.762	16.6551	17.015	15.6749	14.6115	18.2285	17.8098		Q9D0F3	-1.14131	19.9995	-1.77666	0.0962653	0.997541	-4.57387		Q9D0F3	2.08557	14.6214	1.59582	0.131743	0.999765	-4.57938
A2AR81	T-box brain protein 1	Tbr1	tr|A2AR81|A2AR81_MOUSE T-box brain protein 1 OS=Mus musculus OX=10090 GN=Tbr1 PE=1 SV=1;sp|Q64336|TBR1_MOUSE T-box brain protein 1 OS=Mus musculus OX=10090 GN=Tbr1 PE=1 SV=2	44.851	418	0	0	147550	59105	53127	40205	71585	0	65591	0	42193	22377	12.5534	13.6862	17.6448	16.2953	17.5237	16.8911	16.5944	13.9285	18.4334	14.2825	15.9151	15.03		A0A0R4J0T0	1.09821	20.6376	1.77565	0.0964366	0.997541	-4.5739		A0A0R4J0T0	-2.08065	17.3825	-1.59362	0.132236	0.999765	-4.57945
A2ARP1	Inositol hexakisphosphate and diphosphoinositol-pentakisphosphate kinase 1 (EC 2.7.4.21) (EC 2.7.4.24) (Diphosphoinositol pentakisphosphate kinase 1) (Histidine acid phosphatase domain-containing protein 2A) (InsP6 and PP-IP5 kinase 1) (VIP1 homolog)	Ppip5k1	sp|A2ARP1|VIP1_MOUSE Inositol hexakisphosphate and diphosphoinositol-pentakisphosphate kinase 1 OS=Mus musculus OX=10090 GN=Ppip5k1 PE=1 SV=1;tr|B9EHS3|B9EHS3_MOUSE Inositol hexakisphosphate and diphosphoinositol-pentakisphosphate kinase OS=Mus musculus OX	159.923	1436	26988	11107	383560	378320	148470	104080	160670	144490	90450	169680	107000	128050	16.9964	15.6007	19.0611	19.0486	19.1789	18.4065	17.7946	17.8213	18.9675	18.5969	17.3057	17.6477		Q6NS82	2.03321	20.5417	1.77552	0.0964593	0.997541	-4.5739		Q6NS82	-1.79818	17.7289	-1.59327	0.132317	0.999765	-4.57946
A2ARS0	Ankyrin repeat domain-containing protein 63	Ankrd63	sp|A2ARS0|ANR63_MOUSE Ankyrin repeat domain-containing protein 63 OS=Mus musculus OX=10090 GN=Ankrd63 PE=1 SV=1	41.068	390	0	452260	341600	543670	3187600	275630	624780	332740	129020	225940	729730	610390	14.7716	21.8084	18.8893	19.5864	24.1179	19.9581	19.8106	19.0725	19.5578	19.0391	20.1746	19.9912		Q9JM62	2.10053	15.9901	1.77517	0.096518	0.997541	-4.57391		Q9JM62	-1.03565	14.192	-1.59318	0.132335	0.999765	-4.57946
A2ASS6	Titin (EC 2.7.11.1) (Connectin)	Ttn	sp|A2ASS6|TITIN_MOUSE Titin OS=Mus musculus OX=10090 GN=Ttn PE=1 SV=1;tr|E9Q8N1|E9Q8N1_MOUSE Titin OS=Mus musculus OX=10090 GN=Ttn PE=1 SV=1;tr|E9Q8K5|E9Q8K5_MOUSE Titin OS=Mus musculus OX=10090 GN=Ttn PE=1 SV=1	3906.49	35213	439.51	567.16	5199.8	12296	1980.9	6633.2	17129	6790.9	7818.9	2318.6	1137.3	6076.5	10.1375	10.6189	12.685	13.9667	12.2263	14.0202	14.4715	13.2349	14.8985	11.9669	10.515	13.0738		P11352	1.18145	22.3548	1.77451	0.0966307	0.997541	-4.57394		P11352	-2.02549	15.2822	-1.59189	0.132626	0.999765	-4.5795
A2ASW4	Rapgef4 protein	Rapgef4	tr|A2ASW4|A2ASW4_MOUSE Rapgef4 protein OS=Mus musculus OX=10090 GN=Rapgef4 PE=2 SV=1;sp|Q9EQZ6|RPGF4_MOUSE Rap guanine nucleotide exchange factor 4 OS=Mus musculus OX=10090 GN=Rapgef4 PE=1 SV=1;tr|Q571A8|Q571A8_MOUSE MKIAA4040 protein (Fragment) OS=Mus mus	115.491	1011	140760	22360	537070	520140	50858	109400	652970	491050	64583	299850	96844	229470	19.7477	16.7725	19.5601	19.5208	17.4534	18.4859	19.8761	19.6563	18.4077	19.4762	17.1567	18.5231		Q91X72	1.00039	19.2101	1.77425	0.0966755	0.997541	-4.57394		Q91X72	3.65068	18.6457	1.59186	0.132632	0.999765	-4.5795
A2ASZ8	Calcium-binding mitochondrial carrier protein SCaMC-2 (Small calcium-binding mitochondrial carrier protein 2) (Solute carrier family 25 member 25)	Slc25a25	sp|A2ASZ8|SCMC2_MOUSE Calcium-binding mitochondrial carrier protein SCaMC-2 OS=Mus musculus OX=10090 GN=Slc25a25 PE=1 SV=1	52.621	469	280020	181670	1241200	750490	415870	437670	621170	505500	111480	406050	589600	725150	20.8935	20.2809	20.802	20.0645	20.8377	20.6949	19.802	19.6998	19.3149	19.9444	19.856	20.2498		Q6P4S8	-1.22917	13.5955	-1.77378	0.096756	0.997541	-4.57396		Q6P4S8	-0.941715	19.567	-1.59176	0.132655	0.999765	-4.5795
A2AT37	Regulator of nonsense transcripts 2 (Nonsense mRNA reducing factor 2) (Up-frameshift suppressor 2 homolog) (Upf2)	Upf2	tr|A2AT37|A2AT37_MOUSE UPF2 regulator of nonsense transcripts homolog (Yeast) OS=Mus musculus OX=10090 GN=Upf2 PE=1 SV=1	147.553	1269	0	0	39380	82506	0	3044.4	44517	26729	0	12282	4360.1	12890	13.7889	15.908	15.6865	16.79	12.1696	12.7794	15.8893	15.2901	14.1097	14.5417	12.5232	14.2023		P58501	-1.03445	14.1821	-1.76976	0.0974465	0.997541	-4.57408		P58501	0.693242	24.2574	1.58824	0.133451	0.999765	-4.57961
A2ATI9	Golgi reassembly-stacking protein 2	Gorasp2	tr|A2ATI9|A2ATI9_MOUSE Golgi reassembly stacking protein 2, isoform CRA_d OS=Mus musculus OX=10090 GN=Gorasp2 PE=1 SV=1;sp|Q99JX3|GORS2_MOUSE Golgi reassembly-stacking protein 2 OS=Mus musculus OX=10090 GN=Gorasp2 PE=1 SV=3;tr|Q3TG07|Q3TG07_MOUSE Uncharact	45.026	431	1532600	3976800	4967800	4707800	1769900	2599500	5301600	4612500	2791500	3185600	6404500	3896700	23.7251	25.4492	22.8581	22.788	23.1703	23.5334	22.9849	23.0162	24.6673	23.1257	23.4205	22.7731		O35459	2.06052	19.9221	1.76822	0.0977123	0.997541	-4.57413		O35459	-2.14161	17.7599	-1.58796	0.133513	0.999765	-4.57962
A2ATK9	Family with sequence similarity 171, member A1	Fam171a1	tr|A2ATK9|A2ATK9_MOUSE Family with sequence similarity 171, member A1 OS=Mus musculus OX=10090 GN=Fam171a1 PE=1 SV=1;tr|A2ATL0|A2ATL0_MOUSE Family with sequence similarity 171, member A1 OS=Mus musculus OX=10090 GN=Fam171a1 PE=1 SV=1;tr|A2ATL1|A2ATL1_MOUSE	97.963	892	0	8195.8	87820	158560	30607	16922	195300	40433	24834	73371	160340	173300	14.7413	15.0917	16.8755	17.7589	16.6355	15.5123	18.0843	15.911	16.8192	17.3021	17.9101	18.1018		A0A0R4J1H6	-0.911131	19.3119	-1.76737	0.097858	0.997541	-4.57416		A0A0R4J1H6	-1.71428	17.1436	-1.5868	0.133776	0.999765	-4.57965
A2AUD5	Tumor protein D54	Tpd52l2	tr|A2AUD5|A2AUD5_MOUSE Tumor protein D54 OS=Mus musculus OX=10090 GN=Tpd52l2 PE=1 SV=1	25.067	229	2890500	2094200	6492800	7772900	4643600	3931400	4297300	6187600	2898900	3572300	7830900	9425200	24.782	24.3752	23.255	23.5316	24.7238	24.1925	22.6731	23.4569	24.7301	23.3027	23.721	24.0986		A0A338P7E7	2.75849	17.1352	1.76667	0.097979	0.997541	-4.57418		A0A338P7E7	0.6238	22.5648	1.58677	0.133783	0.999765	-4.57965
A2AV25	Fibrinogen C domain-containing protein 1	Fibcd1	sp|A2AV25|FBCD1_MOUSE Fibrinogen C domain-containing protein 1 OS=Mus musculus OX=10090 GN=Fibcd1 PE=2 SV=1	50.602	459	106580	0	174480	29852	0	68433	534790	0	0	18676	180960	0	19.2844	15.428	17.8933	15.2822	13.0733	17.7384	19.5797	14.3889	13.1761	15.1889	18.0909	13.2888		Q4FJM3	-2.04433	18.07	-1.76511	0.0982493	0.997541	-4.57423		Q4FJM3	-0.843459	20.2533	-1.58662	0.133816	0.999765	-4.57966
A2AVJ7	Ribosome-binding protein 1	Rrbp1	tr|A2AVJ7|A2AVJ7_MOUSE Ribosome-binding protein 1 OS=Mus musculus OX=10090 GN=Rrbp1 PE=1 SV=1;sp|Q99PL5|RRBP1_MOUSE Ribosome-binding protein 1 OS=Mus musculus OX=10090 GN=Rrbp1 PE=1 SV=2	158.396	1464	100010	11319	231420	306260	32254	36446	283800	218740	10787	134140	226390	201250	19.1784	15.6324	18.312	18.7352	16.7199	16.7347	18.6391	18.4433	15.4334	18.2339	18.4256	18.3262		Q04750	1.68038	17.7317	1.76501	0.0982674	0.997541	-4.57423		Q04750	0.96761	17.3501	1.58661	0.13382	0.999765	-4.57966
A2AW05	FACT complex subunit SSRP1 (Fragment)	Ssrp1	tr|A2AW05|A2AW05_MOUSE FACT complex subunit SSRP1 (Fragment) OS=Mus musculus OX=10090 GN=Ssrp1 PE=1 SV=1;tr|Q05DR5|Q05DR5_MOUSE FACT complex subunit SSRP1 (Fragment) OS=Mus musculus OX=10090 GN=Ssrp1 PE=2 SV=1;sp|Q08943|SSRP1_MOUSE FACT complex subunit SSR	71.528	623	263040	0	124480	421130	143310	0	106310	78361	28262	366070	76392	288750	20.7893	14.3624	17.3927	19.2076	19.1219	12.0998	17.1815	16.9035	17.0341	19.7843	16.8022	18.868		Q9ERL9	1.55385	15.4225	1.76273	0.0986644	0.997541	-4.5743		Q9ERL9	-0.8889	26.1268	-1.58579	0.134005	0.999765	-4.57968
A2AWF8	Receptor-type tyrosine-protein phosphatase eta	Ptprj	tr|A2AWF8|A2AWF8_MOUSE Receptor-type tyrosine-protein phosphatase eta OS=Mus musculus OX=10090 GN=Ptprj PE=1 SV=1;sp|Q64455|PTPRJ_MOUSE Receptor-type tyrosine-protein phosphatase eta OS=Mus musculus OX=10090 GN=Ptprj PE=1 SV=2;tr|A2AWF9|A2AWF9_MOUSE Recept	128.713	1164	94850	38025	290460	338840	86785	31336	263660	138720	61656	153270	308950	236120	19.0901	17.6617	18.6489	18.8852	18.3141	16.494	18.5299	17.7602	18.3306	18.4398	18.8902	18.566		Q6PEE2	-1.82297	16.9843	-1.76023	0.0990995	0.997541	-4.57438		Q6PEE2	-0.8777	25.7857	-1.58442	0.134316	0.999765	-4.57972
A2AWI7	Endophilin-B2	Sh3glb2	tr|A2AWI7|A2AWI7_MOUSE Endophilin-B2 OS=Mus musculus OX=10090 GN=Sh3glb2 PE=1 SV=1;sp|Q8R3V5|SHLB2_MOUSE Endophilin-B2 OS=Mus musculus OX=10090 GN=Sh3glb2 PE=1 SV=2;tr|B0LDS3|B0LDS3_MOUSE Stimulator of prostatic adenocarcinoma-specific T-cells-1 OS=Mus mus	44.908	404	10012000	14802000	34498000	41985000	15972000	17221000	35881000	27963000	14083000	20846000	37126000	21684000	26.8515	27.6503	25.7311	26.0332	26.7134	26.5459	25.8235	25.7194	27.3571	26.0269	26.0466	25.3489		F8WI64	1.21182	15.1564	1.75826	0.0994447	0.997541	-4.57444		F8WI64	2.01992	19.391	1.58278	0.134691	0.999765	-4.57977
A2AWT6	Nucleolar transcription factor 1	Ubtf	tr|A2AWT6|A2AWT6_MOUSE Nucleolar transcription factor 1 OS=Mus musculus OX=10090 GN=Ubtf PE=1 SV=1;tr|Q9DBH1|Q9DBH1_MOUSE Uncharacterized protein OS=Mus musculus OX=10090 GN=Ubtf PE=2 SV=1;tr|A2AWT7|A2AWT7_MOUSE Nucleolar transcription factor 1 OS=Mus musc	85.01	727	0	0	91026	0	0	18118	55174	66497	29770	52548	42215	70742	15.9482	12.3077	16.9287	14.1352	13.8698	15.6211	16.2079	16.6572	17.1205	16.7866	15.9158	16.7573		F2Z3U3	-1.22914	19.0244	-1.75803	0.0994848	0.997541	-4.57445		F2Z3U3	-2.13949	19.3923	-1.58228	0.134804	0.999765	-4.57979
A2BDN9	Uncharacterized protein	1810030O07Rik	tr|A2BDN9|A2BDN9_MOUSE Uncharacterized protein OS=Mus musculus OX=10090 GN=1810030O07Rik PE=2 SV=1;sp|Q8C5K5|CX038_MOUSE Uncharacterized protein CXorf38 homolog OS=Mus musculus OX=10090 PE=1 SV=1	36.589	320	0	25065	42240	75014	0	0	0	125930	0	0	102990	0	15.9447	16.9638	15.7905	16.6488	14.5496	13.3799	13.2652	17.6151	13.7116	13.9424	17.2486	14.4913		A0A0R4J0M9	-0.636651	21.1162	-1.75676	0.0997071	0.997541	-4.57448		A0A0R4J0M9	-0.996398	17.0204	-1.58212	0.134841	0.999765	-4.57979
A2BDX3	Adenylyltransferase and sulfurtransferase MOCS3 (Molybdenum cofactor synthesis protein 3) [Includes: Molybdopterin-synthase adenylyltransferase (EC 2.7.7.80) (Adenylyltransferase MOCS3) (Sulfur carrier protein MOCS2A adenylyltransferase); Molybdopterin-synthase sulfurtransferase (EC 2.8.1.11) (Sulfur carrier protein MOCS2A sulfurtransferase) (Sulfurtransferase MOCS3)]	Mocs3	sp|A2BDX3|MOCS3_MOUSE Adenylyltransferase and sulfurtransferase MOCS3 OS=Mus musculus OX=10090 GN=Mocs3 PE=1 SV=1	49.375	460	43656	64812	252610	306760	161060	77385	380670	128640	45181	104790	575270	491750	17.7975	18.5548	18.4419	18.7376	19.3099	17.9343	19.0751	17.647	17.8139	17.8525	19.8192	19.6669		Q9Z0H8	-0.672712	22.2644	-1.75551	0.0999283	0.997541	-4.57452		Q9Z0H8	-0.54995	22.0476	-1.58055	0.135199	0.999765	-4.57984
A2BE28	Ribosomal biogenesis protein LAS1L (Protein LAS1 homolog)	Las1l	sp|A2BE28|LAS1L_MOUSE Ribosomal biogenesis protein LAS1L OS=Mus musculus OX=10090 GN=Las1l PE=1 SV=1	89.414	776	0	0	43402	112410	0	9573	59572	50875	85645	14950	63794	131770	15.366	13.9678	15.8307	17.2487	13.1194	14.6047	16.3217	16.2555	18.8768	14.8453	16.5328	17.6907		Q9JLI8	-0.756227	19.8939	-1.75429	0.100143	0.997541	-4.57456		Q9JLI8	-2.38791	16.1252	-1.57862	0.135642	0.999765	-4.57989
A2BE93	Protein SET (Fragment)	Set	tr|A2BE93|A2BE93_MOUSE Protein SET (Fragment) OS=Mus musculus OX=10090 GN=Set PE=1 SV=1;tr|Q5U445|Q5U445_MOUSE cDNA sequence BC085271 OS=Mus musculus OX=10090 GN=BC085271 PE=2 SV=1;tr|Q3T9S3|Q3T9S3_MOUSE SET translocation OS=Mus musculus OX=10090 GN=Set PE	24.924	215	5758000	6608800	15712000	19560000	4668100	7083000	11564000	16057000	5191800	6135000	18311000	20481000	25.93	26.2999	24.5652	24.9003	24.7323	25.1304	24.1426	24.8873	25.6986	24.1379	24.9904	25.2632		Q8R5L1	1.90069	24.9425	1.75382	0.100226	0.997541	-4.57458		Q8R5L1	0.654906	19.5321	1.57857	0.135653	0.999765	-4.5799
A2BGI8	Peptidyl-prolyl cis-trans isomerase (PPIase) (EC 5.2.1.8) (Fragment)	Ppih	tr|A2BGI8|A2BGI8_MOUSE Peptidyl-prolyl cis-trans isomerase (Fragment) OS=Mus musculus OX=10090 GN=Ppih PE=1 SV=1;tr|Q4G0C5|Q4G0C5_MOUSE Peptidyl-prolyl cis-trans isomerase OS=Mus musculus OX=10090 GN=Ppih PE=1 SV=1;tr|Q3UWH9|Q3UWH9_MOUSE Peptidyl-prolyl ci	17.233	158	92647	178450	795410	401170	434130	224910	874860	555780	149910	593070	1289000	1139400	19.051	20.251	20.1424	19.1356	20.9069	19.6341	20.3103	19.842	19.8072	20.5295	21.0249	20.9279		Q8VE70	0.862906	23.3394	1.75377	0.100235	0.997541	-4.57458		Q8VE70	0.760434	17.7988	1.57797	0.135792	0.999765	-4.57991
A2BH40	AT-rich interactive domain-containing protein 1A (ARID domain-containing protein 1A) (BRG1-associated factor 250) (BAF250) (BRG1-associated factor 250a) (BAF250A) (Osa homolog 1) (SWI-like protein) (SWI/SNF complex protein p270) (SWI/SNF-related, matrix-associated, actin-dependent regulator of chromatin subfamily F member 1)	Arid1a	sp|A2BH40|ARI1A_MOUSE AT-rich interactive domain-containing protein 1A OS=Mus musculus OX=10090 GN=Arid1a PE=1 SV=1;tr|E9QAQ7|E9QAQ7_MOUSE AT-rich interactive domain-containing protein 1A OS=Mus musculus OX=10090 GN=Arid1a PE=1 SV=1	242.092	2283	20998	0	119210	103100	24368	0	75053	84983	0	58437	26196	72639	16.5783	14.9347	17.3286	17.1205	16.2684	12.531	16.6647	17.0252	14.7774	16.9506	15.2028	16.797		Q9QZS8	2.53001	15.2375	1.75366	0.100254	0.997541	-4.57458		Q9QZS8	0.702125	22.1466	1.57447	0.136596	0.999765	-4.58002
A2BI12	PC4 and SFRS1-interacting protein	Psip1	tr|A2BI12|A2BI12_MOUSE PC4 and SFRS1-interacting protein OS=Mus musculus OX=10090 GN=Psip1 PE=1 SV=1	36.968	327	31381	0	187280	84704	0	0	0	0	0	0	0	0	17.2476	14.2207	17.9983	16.829	13.1356	12.9409	12.4282	12.7642	14.8211	12.7731	15.3381	15.3322		Q99LC3	-0.876191	26.6496	-1.75244	0.10047	0.997541	-4.57462		Q99LC3	0.666181	26.2719	1.57282	0.136979	0.999765	-4.58007
A2CG20	Proline-rich transmembrane protein 1	Prrt1	tr|A2CG20|A2CG20_MOUSE Proline-rich transmembrane protein 1 OS=Mus musculus OX=10090 GN=Prrt1 PE=1 SV=1;sp|O35449|PRRT1_MOUSE Proline-rich transmembrane protein 1 OS=Mus musculus OX=10090 GN=Prrt1 PE=1 SV=1	31.389	306	8898000	10757000	16530000	29872000	3008600	24609000	25953000	12162000	4585600	22149000	23262000	10966000	26.655	27.1157	24.6404	25.5283	24.0248	27.1146	25.3427	24.4705	25.4923	26.1205	25.348	24.3258		Q2M4I1	-1.93029	15.8833	-1.7487	0.101133	0.997541	-4.57473		Q2M4I1	1.7481	18.7457	1.57066	0.137479	0.999765	-4.58013
A2CG49	Kalirin (EC 2.7.11.1) (Protein Duo) (Serine/threonine-protein kinase with Dbl- and pleckstrin homology domain)	Kalrn	sp|A2CG49|KALRN_MOUSE Kalirin OS=Mus musculus OX=10090 GN=Kalrn PE=1 SV=1;tr|F6QYT9|F6QYT9_MOUSE Kalirin (Fragment) OS=Mus musculus OX=10090 GN=Kalrn PE=1 SV=1	337	2964	71272	85719	287940	376520	15529	56275	343530	259090	82173	183430	252300	188550	18.6141	19.023	18.636	19.0415	15.5427	17.4268	18.9227	18.6972	18.808	18.7172	18.5875	18.2284		H7BWY8	-2.24939	15.3505	-1.74836	0.101193	0.997541	-4.57474		H7BWY8	-1.30826	20.013	-1.57034	0.137552	0.999765	-4.58014
A2RRJ6	Mib1 protein	Mib1	tr|A2RRJ6|A2RRJ6_MOUSE Mib1 protein OS=Mus musculus OX=10090 GN=Mib1 PE=2 SV=1;sp|Q80SY4|MIB1_MOUSE E3 ubiquitin-protein ligase MIB1 OS=Mus musculus OX=10090 GN=Mib1 PE=1 SV=1;tr|F6ZBL2|F6ZBL2_MOUSE E3 ubiquitin-protein ligase MIB1 (Fragment) OS=Mus muscul	110.088	1006	56252	0	32426	77912	0	19552	77244	27448	18603	35715	33887	169770	18.2198	12.1771	15.3985	16.705	14.5486	15.7425	16.7074	15.3299	16.3391	16.1902	15.5875	18.071		Q9CRC9	1.76937	20.1765	1.74756	0.101336	0.997541	-4.57477		Q9CRC9	0.65879	20.3704	1.57009	0.137611	0.999765	-4.58015
A2RRK3	Slk protein	Slk	tr|A2RRK3|A2RRK3_MOUSE Slk protein OS=Mus musculus OX=10090 GN=Slk PE=2 SV=1;sp|O54988|SLK_MOUSE STE20-like serine/threonine-protein kinase OS=Mus musculus OX=10090 GN=Slk PE=1 SV=2	137.713	1202	1383400	1134300	2870100	3449400	2689900	1291500	2783100	1749100	1603800	2703900	2700400	2342100	23.5545	23.3483	22.0448	22.3267	23.8445	22.4189	22.0283	21.5617	23.7463	22.8725	22.13	22.0092		Q8VI68	-1.6565	18.2909	-1.74745	0.101356	0.997541	-4.57477		Q8VI68	1.18694	19.521	1.56916	0.137828	0.999765	-4.58017
A2RS22	Coronin	Coro1b	tr|A2RS22|A2RS22_MOUSE Coronin OS=Mus musculus OX=10090 GN=Coro1b PE=1 SV=1;sp|Q9WUM3|COR1B_MOUSE Coronin-1B OS=Mus musculus OX=10090 GN=Coro1b PE=1 SV=1	53.912	484	552480	764930	3029500	3807000	1051900	1284700	3236900	3580400	526680	2071000	2974200	2279800	22.0255	22.6885	22.1249	22.473	22.3323	22.4105	22.2525	22.6363	21.8956	22.4607	22.2743	21.9687		Q50HX0	1.2412	19.0159	1.74722	0.101396	0.997541	-4.57478		Q50HX0	-1.08115	20.6432	-1.56829	0.138029	0.999765	-4.5802
A2RS23	Peptidase D	Pepd	tr|A2RS23|A2RS23_MOUSE Peptidase D OS=Mus musculus OX=10090 GN=Pepd PE=1 SV=1;sp|Q11136|PEPD_MOUSE Xaa-Pro dipeptidase OS=Mus musculus OX=10090 GN=Pepd PE=1 SV=3	55.029	493	166130	503670	1138700	1179400	459180	619960	1857000	853460	401910	718240	2563600	525960	20.0238	21.9887	20.6743	20.735	20.9973	21.2496	21.4276	20.4854	21.4462	20.8252	22.0523	19.7678		Q9CZ28	0.907878	21.7795	1.7471	0.101418	0.997541	-4.57478		Q9CZ28	0.915135	14.1821	1.56563	0.13865	0.999765	-4.58028
A2RS47	Potassium channel tetramerisation domain containing 6	Kctd6	tr|A2RS47|A2RS47_MOUSE Potassium channel tetramerisation domain containing 6 OS=Mus musculus OX=10090 GN=Kctd6 PE=2 SV=1;sp|Q8BNL5|KCTD6_MOUSE BTB/POZ domain-containing protein KCTD6 OS=Mus musculus OX=10090 GN=Kctd6 PE=2 SV=1	27.624	237	0	0	346980	43979	52842	0	227660	893360	0	50558	349520	455430	11.3818	13.6974	18.9125	15.8569	17.515	14.1228	18.3119	20.5539	14.4634	16.7269	19.0746	19.5518		Q9D1H6	1.04403	21.0732	1.74697	0.101441	0.997541	-4.57479		Q9D1H6	-0.961376	20.4009	-1.56547	0.138688	0.999765	-4.58028
A2RS58	V-crk sarcoma virus CT10 oncogene homolog (Avian)-like	Crkl	tr|A2RS58|A2RS58_MOUSE V-crk sarcoma virus CT10 oncogene homolog (Avian)-like OS=Mus musculus OX=10090 GN=Crkl PE=1 SV=1;sp|P47941|CRKL_MOUSE Crk-like protein OS=Mus musculus OX=10090 GN=Crkl PE=1 SV=2;tr|A0A338P675|A0A338P675_MOUSE Crk-like protein (Fragm	33.83	303	1685900	1576300	4606700	6594100	2233300	2334200	2683400	784830	785180	1699500	3127000	1526200	23.8839	23.8994	22.7463	23.2877	23.5449	23.3619	21.9741	20.3597	22.5592	22.1554	22.3492	21.3665		A0A0N4SVA0	1.18367	19.7699	1.74578	0.101654	0.997541	-4.57482		A0A0N4SVA0	0.559048	21.861	1.56511	0.138773	0.999765	-4.58029
A2RS68	Small nuclear ribonucleoprotein 70 (U1)	Snrnp70	tr|A2RS68|A2RS68_MOUSE Small nuclear ribonucleoprotein 70 (U1) OS=Mus musculus OX=10090 GN=Snrnp70 PE=2 SV=1;sp|Q62376|RU17_MOUSE U1 small nuclear ribonucleoprotein 70 kDa OS=Mus musculus OX=10090 GN=Snrnp70 PE=1 SV=2;tr|Q9CR32|Q9CR32_MOUSE Uncharacterized	51.992	448	119160	0	292410	347330	0	1060300	306370	360970	0	169490	0	0	19.4702	14.0193	18.6588	18.9219	14.5177	22.1046	18.7527	19.1947	15.3865	18.5951	14.5917	13.0668		Q8VE97	-0.921519	19.252	-1.74566	0.101676	0.997541	-4.57483		Q8VE97	-3.00048	17.651	-1.56504	0.138788	0.999765	-4.5803
A2RSB1	Nucleosome assembly protein 1-like 4	Nap1l4	tr|A2RSB1|A2RSB1_MOUSE Nucleosome assembly protein 1-like 4 OS=Mus musculus OX=10090 GN=Nap1l4 PE=1 SV=1;sp|Q78ZA7|NP1L4_MOUSE Nucleosome assembly protein 1-like 4 OS=Mus musculus OX=10090 GN=Nap1l4 PE=1 SV=1;tr|B7ZNL2|B7ZNL2_MOUSE Nap1l4 protein OS=Mus mu	42.679	375	7118300	9051100	18922000	17182000	10049000	7110800	12801000	14351000	8676500	8005400	18885000	13354000	26.2833	26.8265	24.8408	24.7081	25.9672	25.1366	24.2935	24.7188	26.5521	24.5488	25.0365	24.6214		Q3UFK1	1.05392	19.688	1.74232	0.102273	0.997541	-4.57493		Q3UFK1	1.51098	15.3212	1.56443	0.138931	0.999765	-4.58031
A2RSF1	COMM domain containing 1	Commd1	tr|A2RSF1|A2RSF1_MOUSE COMM domain containing 1 OS=Mus musculus OX=10090 GN=Commd1 PE=1 SV=1;sp|Q8K4M5|COMD1_MOUSE COMM domain-containing protein 1 OS=Mus musculus OX=10090 GN=Commd1 PE=1 SV=2;tr|Q3UGT3|Q3UGT3_MOUSE Uncharacterized protein OS=Mus musculus	20.996	188	273200	752860	513460	539400	719770	81214	1010400	879710	535790	570880	1859700	489250	20.8524	22.6619	19.4935	19.5747	21.7212	18.0113	20.5242	20.5308	21.9241	20.4706	21.5726	19.6593		Q3TYI5	-0.903567	21.258	-1.74052	0.102597	0.997541	-4.57499		Q3TYI5	0.544746	21.3657	1.56432	0.138957	0.999765	-4.58032
A2RSH4	Sv2c protein (Synaptic vesicle glycoprotein 2C)	Sv2c	tr|A2RSH4|A2RSH4_MOUSE Sv2c protein OS=Mus musculus OX=10090 GN=Sv2c PE=1 SV=1;sp|Q69ZS6|SV2C_MOUSE Synaptic vesicle glycoprotein 2C OS=Mus musculus OX=10090 GN=Sv2c PE=1 SV=2;tr|Q3UVQ0|Q3UVQ0_MOUSE Uncharacterized protein (Fragment) OS=Mus musculus OX=100	76.209	667	25263	0	344760	313650	257550	22557	92621	279820	0	102170	232920	273730	16.8864	15.2297	18.903	18.7706	20.066	15.9703	16.9769	18.8127	13.8429	17.8134	18.4681	18.7878		Q9DC22	-1.31837	15.8616	-1.73988	0.102713	0.997541	-4.57501		Q9DC22	-1.28708	17.5401	-1.5628	0.139312	0.999765	-4.58036
A2RSJ4	UHRF1-binding protein 1-like (Syntaxin-6 Habc-interacting protein of 164 kDa)	Uhrf1bp1l	sp|A2RSJ4|UH1BL_MOUSE UHRF1-binding protein 1-like OS=Mus musculus OX=10090 GN=Uhrf1bp1l PE=1 SV=2	161.94	1457	70183	86099	310110	367260	41836	65150	282660	265840	40609	164680	294190	233790	18.5884	19.0304	18.7459	19.0046	17.1389	17.6601	18.6331	18.7358	17.6366	18.5507	18.8171	18.5511		O35969	1.62516	20.8393	1.73838	0.102983	0.997541	-4.57505		O35969	1.30784	17.2018	1.56263	0.139353	0.999765	-4.58037
A2RSQ0	DENN domain-containing protein 5B (Rab6IP1-like protein)	Dennd5b	sp|A2RSQ0|DEN5B_MOUSE DENN domain-containing protein 5B OS=Mus musculus OX=10090 GN=Dennd5b PE=1 SV=2	144.629	1274	20703	0	137280	106530	0	16146	53823	34433	0	78300	126970	158960	16.5548	13.9531	17.5378	17.169	11.5025	15.4375	16.1711	15.67	14.6837	17.4025	17.5614	17.9722		A2ASS6	1.63621	12.8712	1.73699	0.103235	0.997541	-4.5751		A2ASS6	0.836162	19.7156	1.56025	0.139913	0.999765	-4.58044
A2RSS6	Aspartylglucosaminidase	Aga	tr|A2RSS6|A2RSS6_MOUSE Aspartylglucosaminidase OS=Mus musculus OX=10090 GN=Aga PE=1 SV=1;sp|Q64191|ASPG_MOUSE N(4)-(beta-N-acetylglucosaminyl)-L-asparaginase OS=Mus musculus OX=10090 GN=Aga PE=1 SV=1;tr|B7ZNK6|B7ZNK6_MOUSE Aga protein OS=Mus musculus OX=10	37.022	346	0	0	0	0	66458	10785	0	63926	0	25407	35409	29244	14.099	13.1944	13.3557	12.7314	17.8843	14.7946	13.7982	16.5981	13.3565	15.6643	15.6531	15.4317		Q3TW96	-1.09111	20.4377	-1.7366	0.103306	0.997541	-4.57511		Q3TW96	1.20416	20.8263	1.55874	0.14027	0.999765	-4.58048
A2RSV8	Cytochrome c oxidase subunit IV isoform 1	Cox4i1	tr|A2RSV8|A2RSV8_MOUSE Cytochrome c oxidase subunit IV isoform 1 OS=Mus musculus OX=10090 GN=Cox4i1 PE=1 SV=1;sp|P19783|COX41_MOUSE Cytochrome c oxidase subunit 4 isoform 1, mitochondrial OS=Mus musculus OX=10090 GN=Cox4i1 PE=1 SV=2;tr|M0QWX7|M0QWX7_MOUSE	19.53	169	20801000	20817000	177120000	139960000	99878000	54817000	187130000	191410000	45372000	104880000	164660000	172190000	28.0695	28.2214	28.1564	27.8189	29.6658	28.3906	28.2753	28.6046	29.3015	28.522	28.2726	28.4582		F8WHT3	-1.29096	14.8458	-1.7365	0.103324	0.997541	-4.57511		F8WHT3	1.1857	15.458	1.55709	0.14066	0.999765	-4.58053
A2RSW6	Aminomethyltransferase (EC 2.1.2.10) (Glycine cleavage system T protein)	Amt	tr|A2RSW6|A2RSW6_MOUSE Aminomethyltransferase OS=Mus musculus OX=10090 GN=Amt PE=1 SV=1;sp|Q8CFA2|GCST_MOUSE Aminomethyltransferase, mitochondrial OS=Mus musculus OX=10090 GN=Amt PE=1 SV=1	44.009	403	28132	117300	486230	0	103270	166570	194350	0	0	81736	211420	0	17.0655	19.5483	19.4127	16.0396	18.5942	19.1557	18.0771	13.9787	14.7476	17.4688	18.3234	16.4312		Q9DBR7	-1.00687	21.3336	-1.73618	0.103383	0.997541	-4.57512		Q9DBR7	1.50214	15.1057	1.55434	0.141311	0.999765	-4.58061
A2RSX7	tRNA wybutosine-synthesizing protein 5 (EC 1.14.11.42) (tRNA(Phe) (7-(3-amino-3-carboxypropyl)wyosine(37)-C(2))-hydroxylase)	Tyw5	sp|A2RSX7|TYW5_MOUSE tRNA wybutosine-synthesizing protein 5 OS=Mus musculus OX=10090 GN=Tyw5 PE=2 SV=2;tr|G3UW53|G3UW53_MOUSE RIKEN cDNA 1110034B05, isoform CRA_c (Fragment) OS=Mus musculus OX=10090 GN=Tyw5 PE=1 SV=1	36.633	315	0	24800	72851	140320	0	0	43687	302880	0	79746	92474	122960	13.0816	16.946	16.5985	17.5776	15.492	13.8891	15.8613	18.9315	13.3115	17.4308	17.0877	17.5869		A2BDN9	-1.6345	15.5979	-1.73171	0.104197	0.997541	-4.57526		A2BDN9	-2.68787	20.3193	-1.55415	0.141357	0.999765	-4.58062
A2RT05	LAG1 homolog, ceramide synthase 1	Lass1	tr|A2RT05|A2RT05_MOUSE LAG1 homolog, ceramide synthase 1 OS=Mus musculus OX=10090 GN=Lass1 PE=2 SV=1;sp|P27545|CERS1_MOUSE Ceramide synthase 1 OS=Mus musculus OX=10090 GN=Cers1 PE=1 SV=1	40.1	350	0	0	81325	34512	0	0	20963	0	0	172620	53388	0	13.8636	14.6082	16.7616	15.4974	15.8281	12.7829	14.7713	13.6153	16.1536	18.6234	16.2667	14.9864		Q9CQN7	0.85966	21.3819	1.73107	0.104312	0.997541	-4.57528		Q9CQN7	-1.05445	23.0513	-1.55389	0.141419	0.999765	-4.58063
A2RT28	Methionine-tRNA synthetase 2 (Mitochondrial)	Mars2	tr|A2RT28|A2RT28_MOUSE Methionine-tRNA synthetase 2 (Mitochondrial) OS=Mus musculus OX=10090 GN=Mars2 PE=1 SV=1;sp|Q499X9|SYMM_MOUSE Methionine--tRNA ligase, mitochondrial OS=Mus musculus OX=10090 GN=Mars2 PE=1 SV=2	65.805	586	110660	180750	127310	176870	189220	69153	292950	315900	158970	121510	298650	296700	19.3469	20.2724	17.4261	17.921	19.5695	17.7551	18.6862	18.9946	19.9047	18.0812	18.8396	18.9087		Q6R891	-2.22472	21.9073	-1.73074	0.104373	0.997541	-4.57529		Q6R891	-0.966927	29.098	-1.55324	0.141572	0.999765	-4.58065
A2RTC8	Membrane-associated ring finger (C3HC4) 5	March5	tr|A2RTC8|A2RTC8_MOUSE MCG13921, isoform CRA_b OS=Mus musculus OX=10090 GN=March5 PE=1 SV=1;sp|Q3KNM2|MARH5_MOUSE E3 ubiquitin-protein ligase MARCH5 OS=Mus musculus OX=10090 GN=March5 PE=1 SV=1;tr|A0A0R4J1H0|A0A0R4J1H0_MOUSE E3 ubiquitin-protein ligase MAR	31.232	278	41902	29648	746410	497550	128020	123730	495580	645120	0	333980	482440	371580	17.7292	17.245	20.0481	19.4549	18.9402	18.682	19.4667	20.0656	14.86	19.6427	19.5563	19.2464		E9QNZ2	-1.38431	14.2951	-1.72991	0.104525	0.997541	-4.57531		E9QNZ2	1.89326	20.0007	1.55308	0.14161	0.999765	-4.58065
A2RTH5	Leucine carboxyl methyltransferase 1 (EC 2.1.1.233)	Lcmt1	tr|A2RTH5|A2RTH5_MOUSE Leucine carboxyl methyltransferase 1 OS=Mus musculus OX=10090 GN=Lcmt1 PE=1 SV=1;tr|A0A0U1RNF2|A0A0U1RNF2_MOUSE Leucine carboxyl methyltransferase 1 OS=Mus musculus OX=10090 GN=Lcmt1 PE=1 SV=1	38.192	332	924990	1682800	3966000	5902600	807300	1527900	4802800	3812700	810580	3200500	3929700	4046000	22.884	24.0089	22.5243	23.1234	21.9061	22.6867	22.8382	22.7306	22.6122	23.1329	22.6906	22.8295		Q8R3Y8	-1.44726	14.5346	-1.72846	0.104791	0.997541	-4.57536		Q8R3Y8	0.611608	20.388	1.55285	0.141665	0.999765	-4.58066
A2RTI3	Legumain	Lgmn	tr|A2RTI3|A2RTI3_MOUSE Legumain OS=Mus musculus OX=10090 GN=Lgmn PE=1 SV=1;sp|O89017|LGMN_MOUSE Legumain OS=Mus musculus OX=10090 GN=Lgmn PE=1 SV=1;tr|Q3UE99|Q3UE99_MOUSE Uncharacterized protein (Fragment) OS=Mus musculus OX=10090 GN=Lgmn PE=2 SV=1	49.373	435	17468	31557	418350	221780	228480	50828	341470	1029900	45093	475660	2224400	65751	16.2717	17.3495	19.1898	18.2565	19.8731	17.2646	18.9137	20.7673	17.8106	20.1888	21.8402	16.6475		F8VPU2	-0.71136	20.7444	-1.72609	0.105227	0.997541	-4.57543		F8VPU2	0.810151	20.2728	1.55098	0.142111	0.999765	-4.58071
A2RTT4	Ubiquitin-conjugating enzyme E2N	Ube2n	tr|A2RTT4|A2RTT4_MOUSE MCG4297 OS=Mus musculus OX=10090 GN=Ube2n PE=1 SV=1;sp|P61089|UBE2N_MOUSE Ubiquitin-conjugating enzyme E2 N OS=Mus musculus OX=10090 GN=Ube2n PE=1 SV=1	17.138	152	19735000	19299000	93556000	82809000	57012000	17624000	74528000	108920000	31333000	41735000	96443000	138670000	27.9819	28.0946	27.2102	27.0406	28.7628	26.5827	26.9086	27.7589	28.6862	27.0989	27.4732	28.1333		Q9CXW3	0.870321	25.7509	1.72243	0.105903	0.997541	-4.57554		Q9CXW3	1.05563	18.8555	1.55087	0.142137	0.999765	-4.58072
A2TJV2	Paralemmin-3	Palm3	sp|A2TJV2|PALM3_MOUSE Paralemmin-3 OS=Mus musculus OX=10090 GN=Palm3 PE=1 SV=1	78.788	734	0	0	58690	95894	0	0	74095	18935	0	6218.2	17177	59731	11.617	12.9269	16.2781	17.013	13.5958	11.3472	16.6456	14.773	15.6137	13.4905	14.5721	16.5034		A0A087WRF2	1.62665	14.8733	1.72228	0.105931	0.997541	-4.57555		A0A087WRF2	-1.04904	21.1137	-1.54852	0.142698	0.999765	-4.58078
A2VCP7	Psmf1 protein (Fragment)	Psmf1	tr|A2VCP7|A2VCP7_MOUSE Psmf1 protein (Fragment) OS=Mus musculus OX=10090 GN=Psmf1 PE=2 SV=1;tr|A2AU35|A2AU35_MOUSE Proteasome (Prosome, macropain) inhibitor subunit 1 OS=Mus musculus OX=10090 GN=Psmf1 PE=1 SV=1;sp|Q8BHL8|PSMF1_MOUSE Proteasome inhibitor PI	26.073	238	140660	105320	1519300	1631200	0	593890	1179900	2231500	338330	879560	1241000	1081100	19.7465	19.3679	21.1018	21.216	14.5481	21.1812	20.7544	21.9271	21.16	21.1381	20.9682	20.8491		Q8BWY4	2.4044	15.66	1.72198	0.105987	0.997541	-4.57556		Q8BWY4	-0.763905	21.4017	-1.54558	0.143404	0.999765	-4.58087
A2VDF5	Gria3 protein	Gria3	tr|A2VDF5|A2VDF5_MOUSE Gria3 protein OS=Mus musculus OX=10090 GN=Gria3 PE=2 SV=1	100.438	888	163630	64678	517460	592540	86695	120820	568650	355010	68718	171350	515850	357890	19.9985	18.5513	19.505	19.7141	18.3124	18.6441	19.6708	19.1697	18.5108	18.612	19.6563	19.1901		Q8CFZ0	0.864184	23.0746	1.72088	0.106191	0.997541	-4.57559		Q8CFZ0	2.38658	17.3662	1.54443	0.143683	0.999765	-4.58091
A2VDG1	Eif2c1 protein (Fragment)	Ago1	tr|A2VDG1|A2VDG1_MOUSE Eif2c1 protein (Fragment) OS=Mus musculus OX=10090 GN=Ago1 PE=2 SV=1;sp|Q8CJG1|AGO1_MOUSE Protein argonaute-1 OS=Mus musculus OX=10090 GN=Ago1 PE=1 SV=2;tr|Q8BJP2|Q8BJP2_MOUSE Uncharacterized protein OS=Mus musculus OX=10090 GN=Ago1	96.954	855	0	0	16180	7891.1	0	11351	38463	12894	0	0	35474	0	12.5898	15.0351	14.3678	13.3089	12.208	14.8761	15.6723	14.1966	13.711	14.9311	15.6559	14.2546		Q5SS02	3.67285	18.9118	1.71854	0.106626	0.997541	-4.57566		Q5SS02	1.13604	15.9179	1.54267	0.144107	0.999765	-4.58096
A3KFX0	Cytosolic 5'-nucleotidase 1A (cN1A) (EC 3.1.3.5) (Cytosolic 5'-nucleotidase IA) (cN-IA)	Nt5c1a	sp|A3KFX0|5NT1A_MOUSE Cytosolic 5-nucleotidase 1A OS=Mus musculus OX=10090 GN=Nt5c1a PE=1 SV=1	40.678	365	145880	257520	223340	282790	148520	328900	852840	53299	64986	120030	428670	343590	19.8072	20.8653	18.2593	18.617	19.1794	20.2397	20.2725	16.3254	18.418	18.0622	19.3797	19.1289		Q8CC13	-0.73967	23.7283	-1.71615	0.107071	0.997541	-4.57574		Q8CC13	-1.05004	22.6784	-1.54004	0.144743	0.999765	-4.58103
A3KGA5	Mature T-cell proliferation 1	Cmc4	tr|A3KGA5|A3KGA5_MOUSE Mature T-cell proliferation 1 OS=Mus musculus OX=10090 GN=Cmc4 PE=2 SV=1;sp|Q61908|CMC4_MOUSE Cx9C motif-containing protein 4 OS=Mus musculus OX=10090 GN=Cmc4 PE=2 SV=1	7.743	68	0	0	2040300	1302100	102820	170700	1446600	1060800	31860	142050	612030	1133600	13.2492	14.9822	21.5389	20.8818	18.5871	19.1947	21.0569	20.8116	17.2333	18.3224	19.9118	20.9202		Q8CG72	-0.680226	22.7993	-1.71562	0.107171	0.997541	-4.57575		Q8CG72	1.09411	18.936	1.53943	0.144892	0.999765	-4.58105
A3KGL9	Non-histone chromosomal protein HMG-17	Hmgn2	tr|A3KGL9|A3KGL9_MOUSE Non-histone chromosomal protein HMG-17 OS=Mus musculus OX=10090 GN=Hmgn2 PE=1 SV=1;tr|E9Q2Z4|E9Q2Z4_MOUSE Predicted gene 16494 OS=Mus musculus OX=10090 GN=Gm16494 PE=4 SV=1;tr|Q5BL14|Q5BL14_MOUSE High mobility group nucleosomal bindi	9.726	96	228060	753520	0	0	1541400	668030	0	0	1047700	148070	0	0	20.5516	22.6634	14.327	15.0537	22.9477	21.3686	14.2319	14.5461	23.0386	18.3865	14.7081	14.5096		Q8BPC3	-1.69076	14.6785	-1.71412	0.107452	0.997541	-4.5758		Q8BPC3	-1.04194	19.7896	-1.53587	0.145756	0.999765	-4.58116
A3KGU9	Spectrin alpha chain, non-erythrocytic 1	Sptan1	tr|A3KGU9|A3KGU9_MOUSE Spectrin alpha chain, non-erythrocytic 1 OS=Mus musculus OX=10090 GN=Sptan1 PE=1 SV=2;tr|B9EKJ1|B9EKJ1_MOUSE Spna2 protein OS=Mus musculus OX=10090 GN=Sptan1 PE=2 SV=1;tr|B2RXX6|B2RXX6_MOUSE Spna2 protein OS=Mus musculus OX=10090 GN=	287.603	2498	9877100	5254600	19100000	22612000	6691200	4489900	19091000	18697000	6163200	16764000	16968000	13475000	26.8289	25.9159	24.8547	25.1154	25.3122	24.4041	24.8868	25.1156	25.9837	25.6903	24.8766	24.635		A2RSV8	0.667504	28.5341	1.71301	0.107661	0.997541	-4.57583		A2RSV8	0.669057	20.8537	1.5346	0.146067	0.999765	-4.58119
A3KMD2	RAN binding protein 6	Ranbp6	tr|A3KMD2|A3KMD2_MOUSE RAN binding protein 6 OS=Mus musculus OX=10090 GN=Ranbp6 PE=1 SV=1;sp|Q8BIV3|RNBP6_MOUSE Ran-binding protein 6 OS=Mus musculus OX=10090 GN=Ranbp6 PE=1 SV=3	124.587	1105	36735	0	166510	139000	19408	27718	186080	149110	46890	86529	155770	138100	17.51	15.7734	17.824	17.5636	15.9018	16.2985	18.0125	17.8685	17.8756	17.5568	17.8669	17.7611		Q5QNU0	1.42946	15.7552	1.71251	0.107756	0.997541	-4.57585		Q5QNU0	0.972517	23.5128	1.53163	0.146796	0.999765	-4.58128
A3KMF1	Grik2 protein (Fragment)	Grik2	tr|A3KMF1|A3KMF1_MOUSE Grik2 protein (Fragment) OS=Mus musculus OX=10090 GN=Grik2 PE=2 SV=1;tr|A3KMF0|A3KMF0_MOUSE Grik2 protein (Fragment) OS=Mus musculus OX=10090 GN=Grik2 PE=2 SV=1;sp|P39087|GRIK2_MOUSE Glutamate receptor ionotropic, kainate 2 OS=Mus mu	98.543	874	50895	0	201820	306050	592430	70917	206970	195930	46709	145950	332990	316890	18.0531	13.9699	18.1091	18.7342	21.4076	17.7953	18.1705	18.2781	17.8692	18.3642	19.0022	19.0075		Q9JJZ2	-0.795378	21.6846	-1.71245	0.107767	0.997541	-4.57585		Q9JJZ2	1.4146	16.8549	1.53056	0.147058	0.999765	-4.58131
A3KMF2	Mkl2 protein (Fragment)	Mrtfb	tr|A3KMF2|A3KMF2_MOUSE Mkl2 protein (Fragment) OS=Mus musculus OX=10090 GN=Mkl2 PE=2 SV=1;tr|Q5DTZ3|Q5DTZ3_MOUSE MKIAA1243 protein (Fragment) OS=Mus musculus OX=10090 GN=Mkl2 PE=1 SV=1;sp|P59759|MRTFB_MOUSE Myocardin-related transcription factor B OS=Mus m	117.419	1079	396130	109230	893070	1110600	263170	194730	691460	515110	126170	291330	649810	512500	21.4713	19.4289	20.314	20.6458	20.1008	19.4046	19.9611	19.728	19.5207	19.4317	20.0013	19.7289		Q8BMK4	-0.772665	21.9911	-1.71102	0.108035	0.997541	-4.57589		Q8BMK4	-0.75477	23.8085	-1.52737	0.147843	0.999765	-4.58141
A3KMJ8	Vbp1 protein (Fragment)	Vbp1	tr|A3KMJ8|A3KMJ8_MOUSE Vbp1 protein (Fragment) OS=Mus musculus OX=10090 GN=Vbp1 PE=2 SV=1;sp|P61759|PFD3_MOUSE Prefoldin subunit 3 OS=Mus musculus OX=10090 GN=Vbp1 PE=1 SV=2;tr|Q3TIR6|Q3TIR6_MOUSE Prefoldin subunit 3 OS=Mus musculus OX=10090 GN=Vbp1 PE=1 S	21.963	191	606240	986830	4791500	7979300	3336500	2607500	3749800	7774900	1669200	2272800	5655300	8620800	22.1802	23.1151	22.8046	23.5705	24.1914	23.5383	22.4708	23.7994	23.8127	22.6043	23.2346	23.9647		Q8CC86	-1.74312	18.0825	-1.70878	0.108459	0.997541	-4.57596		Q8CC86	-1.38482	19.4743	-1.52686	0.14797	0.999765	-4.58142
A3KML3	Tyrosine 3-monooxygenase/tryptophan 5-monooxygenase activation protein, theta polypeptide	Ywhaq	tr|A3KML3|A3KML3_MOUSE MCG126220 OS=Mus musculus OX=10090 GN=Ywhaq PE=2 SV=1;sp|P68254|1433T_MOUSE 14-3-3 protein theta OS=Mus musculus OX=10090 GN=Ywhaq PE=1 SV=1;tr|F6VW30|F6VW30_MOUSE 14-3-3 protein theta (Fragment) OS=Mus musculus OX=10090 GN=Ywhaq PE=	27.778	245	45128000	46105000	177430000	242590000	121950000	124060000	164970000	297860000	98800000	131250000	142270000	247680000	29.3597	29.5531	28.159	28.6347	29.9874	29.6919	28.0882	29.2679	30.5948	28.8684	28.0542	29.0038		Q78TU8	2.11182	17.6647	1.70875	0.108464	0.997541	-4.57596		Q78TU8	2.01281	16.8091	1.52626	0.148117	0.999765	-4.58144
A3KMP2	Tetratricopeptide repeat protein 38 (TPR repeat protein 38)	Ttc38	sp|A3KMP2|TTC38_MOUSE Tetratricopeptide repeat protein 38 OS=Mus musculus OX=10090 GN=Ttc38 PE=1 SV=2	52.224	465	77590	141180	301460	421480	111460	132040	0	295140	89055	73773	404170	169280	18.7555	19.8586	18.704	19.2088	18.7171	18.7856	15.2409	18.8926	18.9417	17.3105	19.2917	18.0666		Q80XJ6	1.88863	15.1453	1.7078	0.108643	0.997541	-4.57599		Q80XJ6	-0.817683	20.7593	-1.5258	0.14823	0.999765	-4.58145
A3KN68	Protein tyrosine phosphatase, receptor type, N polypeptide 2	Ptprn2	tr|A3KN68|A3KN68_MOUSE Protein tyrosine phosphatase, receptor type, N polypeptide 2 OS=Mus musculus OX=10090 GN=Ptprn2 PE=2 SV=1;sp|P80560|PTPR2_MOUSE Receptor-type tyrosine-protein phosphatase N2 OS=Mus musculus OX=10090 GN=Ptprn2 PE=1 SV=2;tr|Q3UU93|Q3UU	111.555	1001	11063	61455	301920	168860	89267	52710	295270	571810	12480	80796	374150	165340	15.5108	18.4657	18.7063	17.8522	18.3595	17.3225	18.6979	19.8847	15.6757	17.451	19.1764	18.0313		A0A087WQF0	-0.859624	20.8115	-1.70761	0.10868	0.997541	-4.576		A0A087WQF0	1.51354	16.6393	1.52565	0.148269	0.999765	-4.58146
A3KN70	Dclk1 protein	Dclk1	tr|A3KN70|A3KN70_MOUSE Dclk1 protein OS=Mus musculus OX=10090 GN=Dclk1 PE=2 SV=1;tr|A0A0G2JGQ6|A0A0G2JGQ6_MOUSE Serine/threonine-protein kinase DCLK1 OS=Mus musculus OX=10090 GN=Dclk1 PE=1 SV=1;tr|Q8CHG1|Q8CHG1_MOUSE MKIAA0369 protein (Fragment) OS=Mus mus	82.192	740	29731	0	225040	95574	0	124860	140690	24367	23674	72398	45291	17501	17.1576	14.3685	18.2706	17.0081	13.0434	18.6965	17.5975	15.1513	16.7397	17.2815	16.0209	14.6612		Q3UGY7	-1.25954	19.145	-1.70626	0.108935	0.997541	-4.57604		Q3UGY7	-1.40618	16.3006	-1.52514	0.148394	0.999765	-4.58147
A4FTZ0	YOD1 OTU deubiquitinating enzyme 1 homologue (S. cerevisiae)	Yod1	tr|A4FTZ0|A4FTZ0_MOUSE YOD1 OTU deubiquitinating enzyme 1 homologue (S. cerevisiae) OS=Mus musculus OX=10090 GN=Yod1 PE=2 SV=1;sp|Q8CB27|OTU1_MOUSE Ubiquitin thioesterase OTU1 OS=Mus musculus OX=10090 GN=Yod1 PE=1 SV=1	33.789	303	0	59543	0	0	0	0	29027	0	0	62304	61277	78603	14.5236	18.4128	15.0749	13.7178	14.7808	12.2385	15.2545	13.3201	14.1326	17.0496	16.4727	16.9154		B2RW20	2.17191	15.831	1.7057	0.109042	0.997541	-4.57606		B2RW20	0.782558	22.877	1.52492	0.148449	0.999765	-4.58148
A4FU75	Dagla protein (Fragment)	Dagla	tr|A4FU75|A4FU75_MOUSE Dagla protein (Fragment) OS=Mus musculus OX=10090 GN=Dagla PE=2 SV=1;sp|Q6WQJ1|DGLA_MOUSE Sn1-specific diacylglycerol lipase alpha OS=Mus musculus OX=10090 GN=Dagla PE=1 SV=2	115.243	1043	30958	32257	414190	592260	15946	91787	506280	273340	43728	196800	558220	445550	17.225	17.3862	19.175	19.7134	15.5854	18.2062	19.4984	18.7775	17.7596	18.8259	19.7743	19.5189		E9Q2V5	1.93576	16.5962	1.70354	0.109454	0.997541	-4.57612		E9Q2V5	0.87738	14.6175	1.52488	0.148459	0.999765	-4.58148
A4FUS0	Eif2b3 protein	Eif2b3	tr|A4FUS0|A4FUS0_MOUSE Eif2b3 protein OS=Mus musculus OX=10090 GN=Eif2b3 PE=2 SV=1;tr|A0AUM9|A0AUM9_MOUSE Eif2b3 protein OS=Mus musculus OX=10090 GN=Eif2b3 PE=2 SV=2;tr|B1AUN3|B1AUN3_MOUSE Eukaryotic translation initiation factor 2B, subunit 3 OS=Mus muscu	40.849	365	0	192410	13216	98820	0	197140	131890	22988	291800	111490	0	48251	13.8664	20.3771	14.0679	17.0576	14.3752	19.4242	17.5016	15.064	20.9141	17.9483	13.3385	16.1831		E9Q411	1.02952	14.2639	1.70147	0.109849	0.997541	-4.57619		E9Q411	1.56866	16.6988	1.52455	0.148539	0.999765	-4.58149
A4FUS1	Rps16 protein	Rps16	tr|A4FUS1|A4FUS1_MOUSE MCG123443 OS=Mus musculus OX=10090 GN=Rps16 PE=1 SV=1;sp|P14131|RS16_MOUSE 40S ribosomal protein S16 OS=Mus musculus OX=10090 GN=Rps16 PE=1 SV=4;tr|Q641N3|Q641N3_MOUSE Rps16 protein (Fragment) OS=Mus musculus OX=10090 GN=Rps16 PE=2 S	16.445	146	7116400	8706400	30900000	26956000	8547800	11252000	29511000	31124000	6220500	17781000	31400000	40725000	26.2828	26.7615	25.5679	25.376	25.7066	25.8678	25.5334	25.88	25.999	25.7813	25.7963	26.2947		Q9CQG9	-2.04565	20.0875	-1.69807	0.110501	0.997541	-4.57629		Q9CQG9	0.525456	23.2211	1.52379	0.148728	0.999765	-4.58151
A4FUW1	4932417H02Rik protein (Fragment)	Rptor	tr|A4FUW1|A4FUW1_MOUSE 4932417H02Rik protein (Fragment) OS=Mus musculus OX=10090 GN=Rptor PE=2 SV=1;tr|A2ACM0|A2ACM0_MOUSE Regulatory-associated protein of mTOR OS=Mus musculus OX=10090 GN=Rptor PE=1 SV=1;sp|Q8K4Q0|RPTOR_MOUSE Regulatory-associated protein	149.237	1333	184310	135520	506790	630430	124060	149140	509120	331520	70196	301720	575750	492460	20.1968	19.7901	19.4741	19.806	18.8896	18.9796	19.5067	19.067	18.5462	19.4858	19.8205	19.6691		E9Q421	2.42353	15.2541	1.69764	0.110584	0.997541	-4.5763		E9Q421	0.977935	22.6226	1.52184	0.149214	0.999765	-4.58157
A5A4Z2	TCTEX5 isoform 2	Ppp1r11	tr|A5A4Z2|A5A4Z2_MOUSE TCTEX5 isoform 2 OS=Mus musculus OX=10090 GN=Ppp1r11 PE=2 SV=1;tr|G3UZ30|G3UZ30_MOUSE E3 ubiquitin-protein ligase PPP1R11 (Fragment) OS=Mus musculus OX=10090 GN=Ppp1r11 PE=1 SV=2;tr|A5A4Y9|A5A4Y9_MOUSE E3 ubiquitin-protein ligase PPP	10.99	97	4067400	3052000	15006000	13998000	9796000	2876900	10096000	13764000	3044400	7644500	11819000	14594000	25.351	25.006	24.497	24.4041	25.9261	23.6949	23.9411	24.6561	24.8115	24.4776	24.3362	24.7547		A6H663	-1.40388	14.9743	-1.69747	0.110616	0.997541	-4.57631		A6H663	0.565349	22.7526	1.52045	0.149559	0.999765	-4.58161
A5CVE4	Stromal interaction molecule 2	Stim2	tr|A5CVE4|A5CVE4_MOUSE MCG1293 OS=Mus musculus OX=10090 GN=Stim2 PE=1 SV=1;sp|P83093|STIM2_MOUSE Stromal interaction molecule 2 OS=Mus musculus OX=10090 GN=Stim2 PE=1 SV=2;tr|B7ZN44|B7ZN44_MOUSE Stim2 protein OS=Mus musculus OX=10090 GN=Stim2 PE=2 SV=1;tr|	83.925	746	210270	81357	314860	601330	0	201940	779080	316260	301740	215600	575300	318970	20.4163	18.9355	18.7685	19.7359	15.0504	19.4625	20.1382	18.9963	20.9698	18.9668	19.8193	19.0173		S4R1X1	1.44462	17.713	1.69745	0.110621	0.997541	-4.57631		S4R1X1	-1.66241	15.1541	-1.5187	0.149995	0.999765	-4.58166
A5GZX3	Lactoylglutathione lyase (EC 4.4.1.5) (Glyoxalase I)	Glo1	tr|A5GZX3|A5GZX3_MOUSE Lactoylglutathione lyase OS=Mus musculus OX=10090 GN=Glo1 PE=1 SV=1;sp|Q9CPU0|LGUL_MOUSE Lactoylglutathione lyase OS=Mus musculus OX=10090 GN=Glo1 PE=1 SV=3	20.81	184	7883600	5976200	36478000	44160000	17545000	16414000	32511000	66726000	15923000	21499000	41789000	39404000	26.4534	26.1314	25.8139	26.1081	26.8647	26.4694	25.6771	27.0239	27.5612	26.0745	26.2234	26.2452		A4FUW1	-0.706031	19.3926	-1.69727	0.110655	0.997541	-4.57631		A4FUW1	0.609658	25.2111	1.51829	0.150098	0.999765	-4.58167
A5X3G4	Kinase suppressor of ras 2	Ksr2	tr|A5X3G4|A5X3G4_MOUSE Kinase suppressor of ras 2 OS=Mus musculus OX=10090 GN=Ksr2 PE=2 SV=1;tr|M0QW59|M0QW59_MOUSE Kinase suppressor of Ras 2 OS=Mus musculus OX=10090 GN=Ksr2 PE=1 SV=1;sp|Q3UVC0|KSR2_MOUSE Kinase suppressor of Ras 2 OS=Mus musculus OX=100	107.204	947	0	0	47849	51007	8617.8	65716	34273	7188.6	11491	17563	72068	34370	14.4687	14.0558	15.9753	16.0768	14.5943	17.6739	15.5011	13.3203	15.5384	15.094	16.7151	15.674		A2AA71	1.51295	15.4064	1.69582	0.110934	0.997541	-4.57636		A2AA71	0.575729	18.8028	1.51807	0.150152	0.999765	-4.58168
A6H5Y3	Methionine synthase (EC 2.1.1.13) (5-methyltetrahydrofolate--homocysteine methyltransferase) (Vitamin-B12 dependent methionine synthase) (MS)	Mtr	sp|A6H5Y3|METH_MOUSE Methionine synthase OS=Mus musculus OX=10090 GN=Mtr PE=1 SV=1	139.069	1253	0	4051.6	47501	70139	3645.6	40668	69927	10452	7881.3	0	65282	93228	13.9751	13.9118	15.9645	16.5492	13.2087	16.9093	16.5596	13.8817	14.9117	13.2739	16.5673	17.1715		E9PUC5	-3.32191	17.3748	-1.69504	0.111085	0.997541	-4.57638		E9PUC5	-0.958709	16.5241	-1.51801	0.150169	0.999765	-4.58168
A6H5Z3	Exocyst complex component 6B (Exocyst complex component Sec15B) (SEC15-like protein 2)	Exoc6b	sp|A6H5Z3|EXC6B_MOUSE Exocyst complex component 6B OS=Mus musculus OX=10090 GN=Exoc6b PE=1 SV=1;tr|Q6PCN5|Q6PCN5_MOUSE Exoc6b protein (Fragment) OS=Mus musculus OX=10090 GN=Exoc6b PE=2 SV=1;tr|Q8C1X1|Q8C1X1_MOUSE Uncharacterized protein (Fragment) OS=Mus m	94.13	810	321060	114850	708160	1179300	373390	282980	918020	907310	169020	626890	978890	975470	21.1213	19.513	19.9701	20.7348	20.6642	20.0001	20.3818	20.5772	20.0066	20.6151	20.6136	20.6948		A2AQ17	0.9879	19.6404	1.69135	0.111799	0.997541	-4.5765		A2AQ17	-1.63096	17.0549	-1.5178	0.150221	0.999765	-4.58169
A6H611	Mitochondrial intermediate peptidase (MIP) (EC 3.4.24.59)	Mipep	sp|A6H611|MIPEP_MOUSE Mitochondrial intermediate peptidase OS=Mus musculus OX=10090 GN=Mipep PE=1 SV=1;tr|Q8BLL4|Q8BLL4_MOUSE Uncharacterized protein OS=Mus musculus OX=10090 GN=Mipep PE=2 SV=1;tr|A0A286YDC5|A0A286YDC5_MOUSE Mitochondrial intermediate pept	80.852	711	0	19233	225340	298050	10417	145620	194710	47834	0	67462	131940	36639	16.2831	16.5202	18.2725	18.6949	14.8997	18.9416	18.0798	16.1631	12.2596	17.1724	17.6188	15.77		Q9D1I6	-2.28191	19.6296	-1.68989	0.112084	0.997541	-4.57654		Q9D1I6	0.595222	24.729	1.51631	0.150595	0.999765	-4.58173
A6H624	LysM, putative peptidoglycan-binding, domain containing 1	Lysmd1	tr|A6H624|A6H624_MOUSE LysM, putative peptidoglycan-binding, domain containing 1 OS=Mus musculus OX=10090 GN=Lysmd1 PE=1 SV=1;sp|Q9D0E3|LYSM1_MOUSE LysM and putative peptidoglycan-binding domain-containing protein 1 OS=Mus musculus OX=10090 GN=Lysmd1 PE=1	24.814	226	192460	67460	1300500	622350	186960	170020	1200100	1543700	0	429390	1140100	909170	20.2688	18.6219	20.8712	19.7869	19.5501	19.1884	20.7796	21.3743	12.3258	20.0307	20.8414	20.5892		O88983	0.905527	20.7593	1.68972	0.112117	0.997541	-4.57655		O88983	1.64616	16.9858	1.51592	0.150693	0.999765	-4.58174
A6H630	Damage-control phosphatase ARMT1 (EC 3.1.3.-) (Acidic residue methyltransferase 1) (Protein-glutamate O-methyltransferase) (EC 2.1.1.-) (Sugar phosphate phosphatase ARMT1)	Armt1	sp|A6H630|ARMT1_MOUSE Protein-glutamate O-methyltransferase OS=Mus musculus OX=10090 GN=Armt1 PE=1 SV=1	50.549	439	1038200	735200	4112900	3591000	1735000	1470700	2775500	1732300	548010	962250	3315400	2426400	23.0763	22.6221	22.5782	22.3863	23.1382	22.6259	22.0242	21.5472	21.9616	21.2769	22.4366	22.0622		S4R1B8	1.41301	14.557	1.68959	0.112142	0.997541	-4.57655		S4R1B8	1.11916	15.507	1.5159	0.150698	0.999765	-4.58174
A6H650	RasGEF domain family, member 1A (Rasgef1a protein)	Rasgef1a	tr|A6H650|A6H650_MOUSE MCG133012 OS=Mus musculus OX=10090 GN=Rasgef1a PE=1 SV=1;tr|A0A0N4SVF2|A0A0N4SVF2_MOUSE RasGEF domain family, member 1A OS=Mus musculus OX=10090 GN=Rasgef1a PE=1 SV=1;tr|B7ZNG9|B7ZNG9_MOUSE Rasgef1a protein OS=Mus musculus OX=10090 G	54.877	481	0	43321	101760	130340	0	44609	0	0	0	90031	209930	70504	13.7913	17.8801	17.094	17.4682	13.0051	17.0567	14.3859	15.1793	15.3476	17.6181	18.3128	16.7522		Q9D8C2	2.10736	17.0182	1.68833	0.112387	0.997541	-4.57659		Q9D8C2	1.91972	17	1.51527	0.150854	0.999765	-4.58176
A6H659	Pag1 protein	Pag1	tr|A6H659|A6H659_MOUSE Pag1 protein OS=Mus musculus OX=10090 GN=Pag1 PE=1 SV=1;sp|Q3U1F9|PHAG1_MOUSE Phosphoprotein associated with glycosphingolipid-enriched microdomains 1 OS=Mus musculus OX=10090 GN=Pag1 PE=1 SV=2	46.549	429	63225	19714	196330	80094	48694	0	202890	0	0	54113	117120	0	18.4145	16.5616	18.0682	16.746	17.3834	13.9004	18.1409	13.8263	15.0727	16.8319	17.4407	13.851		Q80YV4	1.4612	18.2353	1.68804	0.112444	0.997541	-4.5766		Q80YV4	-0.908297	22.3795	-1.51482	0.150969	0.999765	-4.58177
A6H663	BCL2-associated athanogene 3	Bag3	tr|A6H663|A6H663_MOUSE BCL2-associated athanogene 3 OS=Mus musculus OX=10090 GN=Bag3 PE=2 SV=1;sp|Q9JLV1|BAG3_MOUSE BAG family molecular chaperone regulator 3 OS=Mus musculus OX=10090 GN=Bag3 PE=1 SV=2;tr|Q3TAM9|Q3TAM9_MOUSE Uncharacterized protein OS=Mus	61.859	577	28320	6738.9	0	51939	0	0	0	49799	0	0	0	24275	17.0766	14.7639	14.2205	16.1036	14.104	13.9603	12.2613	16.2235	14.6493	12.8479	13.8244	15.1522		Q3TGF2	2.1991	18.3938	1.68791	0.11247	0.997541	-4.5766		Q3TGF2	-1.02011	23.446	-1.51464	0.151013	0.999765	-4.58178
A6H6A9	Rab GTPase-activating protein 1-like	Rabgap1l	sp|A6H6A9|RBG1L_MOUSE Rab GTPase-activating protein 1-like OS=Mus musculus OX=10090 GN=Rabgap1l PE=1 SV=1	92.404	815	0	25142	131690	51752	0	345280	114410	64750	0	10734	122120	78980	15.0733	16.9689	17.4762	16.0983	14.3916	20.3171	17.2905	16.6173	13.044	14.3336	17.5032	16.9226		Q60936	-1.2062	19.4927	-1.68547	0.112946	0.997541	-4.57668		Q60936	-0.756136	20.9906	-1.51456	0.151034	0.999765	-4.58178
A6H6H4	Thymosin beta	Tmsb10	tr|A6H6H4|A6H6H4_MOUSE Thymosin beta OS=Mus musculus OX=10090 GN=Tmsb10 PE=1 SV=1;sp|Q6ZWY8|TYB10_MOUSE Thymosin beta-10 OS=Mus musculus OX=10090 GN=Tmsb10 PE=1 SV=3;tr|A0A0N4SVF0|A0A0N4SVF0_MOUSE Thymosin beta-10 OS=Mus musculus OX=10090 GN=Tmsb10 PE=1 SV	5.026	44	12541000	24957000	94007000	41377000	81943000	75173000	34214000	56199000	21861000	63566000	25337000	90761000	27.2267	28.5252	27.2173	26.0116	29.347	28.8938	25.7529	26.7664	28.0879	27.7487	25.4757	27.4973		A6MDD3	-1.70695	13.5572	-1.68433	0.113171	0.997541	-4.57671		A6MDD3	-0.66713	21.5408	-1.5118	0.151729	0.999765	-4.58186
A6H6M8	Coiled-coil domain containing 50	Ccdc50	tr|A6H6M8|A6H6M8_MOUSE Coiled-coil domain containing 50 OS=Mus musculus OX=10090 GN=Ccdc50 PE=2 SV=1;sp|Q810U5|CCD50_MOUSE Coiled-coil domain-containing protein 50 OS=Mus musculus OX=10090 GN=Ccdc50 PE=1 SV=1;tr|F6UK66|F6UK66_MOUSE Coiled-coil domain-conta	35.321	305	0	81927	216530	555260	237060	0	96189	587300	45009	374600	554140	0	16.5118	18.9472	18.2134	19.6177	19.9325	13.2899	17.033	19.9248	17.8075	19.8199	19.7633	16.1847		Q7TSH4	-1.39787	14.38	-1.68403	0.11323	0.997541	-4.57672		Q7TSH4	-5.26422	23.5466	-1.5088	0.152488	0.999765	-4.58195
A6H6S8	BCL2-associated athanogene 4	Bag4	tr|A6H6S8|A6H6S8_MOUSE BCL2-associated athanogene 4 OS=Mus musculus OX=10090 GN=Bag4 PE=1 SV=1;sp|Q8CI61|BAG4_MOUSE BAG family molecular chaperone regulator 4 OS=Mus musculus OX=10090 GN=Bag4 PE=1 SV=2	49.095	457	118290	0	346580	647720	83946	0	725210	604790	182330	634040	518290	175120	19.458	14.0297	18.9108	19.8461	18.2605	13.2542	20.0318	19.9688	20.1326	20.6327	19.6634	18.1175		Q9JKY0	1.055	20.4786	1.68387	0.113261	0.997541	-4.57672		Q9JKY0	0.715668	20.9964	1.50865	0.152524	0.999765	-4.58195
A6MDD3	CD109 antigen	Cd109	tr|A6MDD3|A6MDD3_MOUSE CD109 antigen OS=Mus musculus OX=10090 GN=Cd109 PE=1 SV=1;sp|Q8R422|CD109_MOUSE CD109 antigen OS=Mus musculus OX=10090 GN=Cd109 PE=1 SV=1	161.659	1442	0	0	10516	171290	0	3350.7	3158.6	24200	0	4617	0	3464.2	12.765	15.7137	13.7291	17.8734	13.2185	12.9322	11.9617	15.141	15.0809	13.0307	13.1138	12.2305		Q9JMF0	-1.26512	21.009	-1.68253	0.113524	0.997541	-4.57676		Q9JMF0	1.05944	15.9185	1.5063	0.15312	0.999765	-4.58202
A7E1Z5	Anion exchange protein	Slc4a4	tr|A7E1Z5|A7E1Z5_MOUSE Anion exchange protein OS=Mus musculus OX=10090 GN=Slc4a4 PE=1 SV=1;sp|O88343|S4A4_MOUSE Electrogenic sodium bicarbonate cotransporter 1 OS=Mus musculus OX=10090 GN=Slc4a4 PE=1 SV=2;tr|A2VDF7|A2VDF7_MOUSE Anion exchange protein (Frag	120.465	1070	5598.9	0	13771	57722	0	6625.3	30883	63953	0	27081	32916	14591	14.3764	17.4245	14.1288	16.2602	15.0128	14.0183	15.3465	16.5987	14.7338	15.7628	15.544	14.3883		Q99LG1	-2.41078	15.0116	-1.68225	0.113579	0.997541	-4.57677		Q99LG1	0.590498	20.6325	1.50602	0.153192	0.999765	-4.58203
A7VJ98	Glia maturation factor	Gmfb	tr|A7VJ98|A7VJ98_MOUSE Glia maturation factor beta OS=Mus musculus OX=10090 GN=Gmfb PE=2 SV=1;sp|Q9CQI3|GMFB_MOUSE Glia maturation factor beta OS=Mus musculus OX=10090 GN=Gmfb PE=1 SV=3;tr|Q80X87|Q80X87_MOUSE Glia maturation factor, beta OS=Mus musculus OX	16.722	142	17001000	24255000	57155000	56111000	111140000	32943000	50844000	74673000	37777000	97828000	83247000	85668000	27.7335	28.4774	26.4796	26.4633	29.8379	27.5793	26.341	27.1927	28.997	28.4145	27.2533	27.4106		Q3UE37	-0.794682	21.6796	-1.67692	0.114634	0.997541	-4.57694		Q3UE37	0.838155	23.787	1.50523	0.153393	0.999765	-4.58205
A7VMV2	L-gulonate 3-dehydrogenase (EC 1.1.1.45)	Cryl1	tr|A7VMV2|A7VMV2_MOUSE Crystallin, lamda 1, isoform CRA_a OS=Mus musculus OX=10090 GN=Cryl1 PE=1 SV=1;sp|Q99KP3|CRYL1_MOUSE Lambda-crystallin homolog OS=Mus musculus OX=10090 GN=Cryl1 PE=1 SV=3	35.209	319	833620	3085700	2678600	5599300	2135100	1026700	2051700	6918100	827140	5286500	4880600	3681600	22.7107	25.0244	21.9424	23.0452	23.4724	22.0533	21.5756	23.6243	22.6458	23.908	23.0145	22.6879		Q8VDG5	1.89353	16.5484	1.67331	0.115352	0.997541	-4.57705		Q8VDG5	0.687739	19.3461	1.50436	0.153616	0.999765	-4.58208
A8C1T7	I11E7 protein	Creld1	tr|A8C1T7|A8C1T7_MOUSE Cysteine-rich with EGF-like domains 1 OS=Mus musculus OX=10090 GN=Creld1 PE=1 SV=1;sp|Q91XD7|CREL1_MOUSE Cysteine-rich with EGF-like domain protein 1 OS=Mus musculus OX=10090 GN=Creld1 PE=1 SV=1	45.718	420	722820	1160700	2776600	1953800	852660	1259100	1816500	1049100	434610	977110	2094400	1114600	22.4731	23.3869	21.9957	21.4836	21.9941	22.3784	21.3949	20.795	21.5762	21.3006	21.7502	20.8949		Q3UYR3	2.64782	17.1668	1.67093	0.115827	0.997541	-4.57712		Q3UYR3	-0.885003	27.8231	-1.50432	0.153625	0.999765	-4.58208
A8CVP4	LIM and senescent cell antigen-like-containing domain protein	Lims1	tr|A8CVP4|A8CVP4_MOUSE LIM and senescent cell antigen-like-containing domain protein OS=Mus musculus OX=10090 GN=Lims1 PE=2 SV=1;sp|Q99JW4|LIMS1_MOUSE LIM and senescent cell antigen-like-containing domain protein 1 OS=Mus musculus OX=10090 GN=Lims1 PE=1 SV	37.241	325	0	11740	57682	0	50347	0	119540	185260	0	160140	30749	68289	13.5866	15.6935	16.2524	12.8238	17.4371	13.0979	17.3556	18.1941	15.0731	18.5075	15.4422	16.7043		Q8K394	-0.742139	20.791	-1.66916	0.116183	0.997541	-4.57717		Q8K394	1.10622	15.738	1.50235	0.154128	0.999765	-4.58214
A8DUK4	Beta-globin (Globin a1) (Hemoglobin, beta adult s chain) (Hemoglobin, beta adult t chain)	Hbb-bs	tr|A8DUK4|A8DUK4_MOUSE Beta-globin OS=Mus musculus OX=10090 GN=Hbb-bs PE=1 SV=1;tr|A8DUK7|A8DUK7_MOUSE Beta-globin OS=Mus musculus OX=10090 GN=Hbbt1 PE=3 SV=1;tr|A8DUQ5|A8DUQ5_MOUSE Beta-globin OS=Mus musculus OX=10090 GN=Hbbt1 PE=3 SV=1;tr|A8DUQ1|A8DUQ1_M	15.748	147	66539000	218520000	1950600000	1263300000	1076600000	732960000	2007300000	1540000000	177670000	630040000	1234500000	1627400000	30.0065	32.1589	31.7131	31.082	33.4951	32.522	31.7976	31.7323	31.5701	31.2911	31.2831	31.8289		O35668	1.3347	18.001	1.66569	0.116882	0.997541	-4.57728		O35668	-1.12881	20.1142	-1.50226	0.154152	0.999765	-4.58214
A8IP69	14-3-3 protein gamma subtype	Ywhag	tr|A8IP69|A8IP69_MOUSE 14-3-3 protein gamma subtype OS=Mus musculus OX=10090 GN=Ywhag PE=1 SV=1;sp|P61982|1433G_MOUSE 14-3-3 protein gamma OS=Mus musculus OX=10090 GN=Ywhag PE=1 SV=2	28.303	247	179570000	154780000	560820000	802120000	643900000	359710000	527760000	816060000	223860000	468020000	432680000	499830000	31.6603	31.5813	29.8651	30.4083	32.6672	31.388	29.8145	30.7797	31.9542	30.832	29.7163	30.0574		P59326	0.744182	20.3359	1.66563	0.116893	0.997541	-4.57728		P59326	0.95929	18.3495	1.50172	0.154289	0.999765	-4.58215
A8Y5H7	SEC14-like protein 1	Sec14l1	sp|A8Y5H7|S14L1_MOUSE SEC14-like protein 1 OS=Mus musculus OX=10090 GN=Sec14l1 PE=1 SV=1;tr|Q8BXE6|Q8BXE6_MOUSE Uncharacterized protein OS=Mus musculus OX=10090 GN=Sec14l1 PE=2 SV=1	81.216	715	0	0	123540	165710	32950	36492	81798	38513	0	14127	136510	139470	15.6615	13.6972	17.3815	17.8243	16.7543	16.7367	16.7924	15.838	13.122	14.7578	17.6697	17.7759		Q68EF0	-2.60831	18.5627	-1.66281	0.117465	0.997541	-4.57736		Q68EF0	-1.03519	21.2031	-1.50013	0.154697	0.999765	-4.5822
A8Y5P4	MAP7 domain-containing protein 1	Map7d1	tr|A8Y5P4|A8Y5P4_MOUSE MAP7 domain-containing protein 1 OS=Mus musculus OX=10090 GN=Map7d1 PE=1 SV=1;sp|A2AJI0|MA7D1_MOUSE MAP7 domain-containing protein 1 OS=Mus musculus OX=10090 GN=Map7d1 PE=1 SV=1;tr|A2AJI1|A2AJI1_MOUSE MAP7 domain-containing protein 1	90.092	814	379790	142720	949430	777400	291440	210990	802580	606180	373370	604890	742350	579240	21.4011	19.8768	20.4048	20.1168	20.2651	19.5324	20.1823	19.9722	21.3238	20.56	20.2003	19.9126		Q3UAZ7	2.82623	15.8048	1.66026	0.117983	0.997541	-4.57744		Q3UAZ7	0.993962	22.8786	1.4983	0.155166	0.999765	-4.58225
A9CLV6	Axotomy induced glycoprotein 2	Serinc1	tr|A9CLV6|A9CLV6_MOUSE Axotomy induced glycoprotein 2 OS=Mus musculus OX=10090 GN=Serinc1 PE=1 SV=1;sp|Q9QZI8|SERC1_MOUSE Serine incorporator 1 OS=Mus musculus OX=10090 GN=Serinc1 PE=1 SV=1;tr|E9Q553|E9Q553_MOUSE Serine incorporator 1 OS=Mus musculus OX=10	50.509	453	102500	0	926900	215530	169960	125050	331470	224760	37887	136300	408470	310770	19.2193	13.4084	20.3692	18.2142	19.3966	18.6989	18.8696	18.484	17.5213	18.2586	19.3075	18.9783		Q80ZJ1	0.640946	23.5774	1.65969	0.118099	0.997541	-4.57746		Q80ZJ1	-3.06568	18.3031	-1.497	0.155502	0.999765	-4.58229
A9UGK3	Ran binding protein 10	Ranbp10	tr|A9UGK3|A9UGK3_MOUSE Ran binding protein 10 OS=Mus musculus OX=10090 GN=Ranbp10 PE=2 SV=1;sp|Q6VN19|RBP10_MOUSE Ran-binding protein 10 OS=Mus musculus OX=10090 GN=Ranbp10 PE=1 SV=2;tr|A0A0R4J0G4|A0A0R4J0G4_MOUSE Ran-binding protein 10 OS=Mus musculus OX=	67.188	620	0	63725	196530	126480	49339	266680	134450	85284	83830	156580	199330	54825	15.9314	18.5265	18.0697	17.4236	17.4045	19.9056	17.5301	17.0305	18.8412	18.4728	18.2354	16.3748		Q99KG3	-1.09221	15.6951	-1.65923	0.118192	0.997541	-4.57747		Q99KG3	-0.566974	26.2895	-1.49308	0.156513	0.999765	-4.58241
B0F2B4	Neuroligin 4-like (Neuroligin-4) (NL-4)	Nlgn4l	sp|B0F2B4|NLGN4_MOUSE Neuroligin 4-like OS=Mus musculus OX=10090 GN=Nlgn4l PE=1 SV=1	97.348	945	30581	9282.8	275350	98581	25270	35651	154510	152210	75213	48297	498170	191140	17.2046	15.3002	18.5697	17.054	16.3269	16.6995	17.7365	17.8994	18.6609	16.6563	19.6042	18.2489		Q3UWX7	-0.819985	22.4212	-1.65897	0.118244	0.997541	-4.57748		Q3UWX7	2.23966	15.4098	1.49234	0.156705	0.999765	-4.58243
B0FTY3	NudC-like protein	Nudcd3	tr|B0FTY3|B0FTY3_MOUSE NudC domain containing 3, isoform CRA_a OS=Mus musculus OX=10090 GN=Nudcd3 PE=2 SV=1;sp|Q8R1N4|NUDC3_MOUSE NudC domain-containing protein 3 OS=Mus musculus OX=10090 GN=Nudcd3 PE=1 SV=3;tr|A0A0A0MQL8|A0A0A0MQL8_MOUSE NudC domain-conta	40.89	363	1388000	1708800	2319300	1390800	1020100	708350	2140700	2335600	699630	1698900	2320600	1185200	23.56	24.0346	21.7289	20.9795	22.2829	21.462	21.6387	21.9955	22.3675	22.1548	21.9035	20.987		Q0VDM6	1.33924	17.4217	1.65817	0.118408	0.997541	-4.57751		Q0VDM6	0.86109	13.9897	1.49177	0.156852	0.999765	-4.58244
B0LAE3	Pleiotrophin (Fragment)	Ptn	tr|B0LAE3|B0LAE3_MOUSE Pleiotrophin (Fragment) OS=Mus musculus OX=10090 GN=Ptn PE=2 SV=1;tr|Q9CSX6|Q9CSX6_MOUSE Uncharacterized protein (Fragment) OS=Mus musculus OX=10090 GN=Ptn PE=2 SV=1;sp|P63089|PTN_MOUSE Pleiotrophin OS=Mus musculus OX=10090 GN=Ptn PE	7.692	68	371990	725070	1885800	2203900	275600	581800	813400	997930	301480	3119500	675250	177690	21.3666	22.5989	21.4221	21.6623	20.1751	21.1484	20.2022	20.72	20.9684	23.0933	20.0587	18.1394		Q3U4A0	1.43646	17.2991	1.65783	0.118478	0.997541	-4.57752		Q3U4A0	0.700885	21.2859	1.4899	0.157338	0.999765	-4.5825
B0QZW1	Glutamate receptor 3	Gria3	tr|B0QZW1|B0QZW1_MOUSE Glutamate receptor 3 OS=Mus musculus OX=10090 GN=Gria3 PE=1 SV=1;tr|F2Z488|F2Z488_MOUSE Glutamate receptor 3 OS=Mus musculus OX=10090 GN=Gria3 PE=1 SV=1	100.456	888	288740	24131	774810	925220	155580	194390	1387000	519110	228190	591480	1369000	565660	20.9445	16.9002	20.1035	20.375	19.2542	19.4018	20.9944	19.7396	20.5055	20.5253	21.1148	19.877		Q4G5Y4	-2.18334	15.1197	-1.65646	0.118758	0.997541	-4.57756		Q4G5Y4	-2.08728	17.8121	-1.4889	0.157598	0.999765	-4.58253
B0V2N1	Receptor-type tyrosine-protein phosphatase S (R-PTP-S) (EC 3.1.3.48) (PTPNU-3) (Receptor-type tyrosine-protein phosphatase sigma) (R-PTP-sigma)	Ptprs	sp|B0V2N1|PTPRS_MOUSE Receptor-type tyrosine-protein phosphatase S OS=Mus musculus OX=10090 GN=Ptprs PE=1 SV=1;tr|Q3UNN3|Q3UNN3_MOUSE Uncharacterized protein (Fragment) OS=Mus musculus OX=10090 GN=Ptprs PE=2 SV=1	211.904	1907	587950	298370	1190500	1485400	487550	1533300	2413700	961610	470570	1273600	1430700	1603900	22.1291	21.1118	20.7402	21.0771	21.0938	22.6923	21.8169	20.6644	21.7084	21.7098	21.1807	21.441		Q3U4G8	1.8015	15.0367	1.65642	0.118766	0.997541	-4.57756		Q3U4G8	0.614875	19.8599	1.48791	0.157858	0.999765	-4.58256
B1APT1	Metallophosphoesterase MPPED2 (Metallophosphoesterase domain containing 2) (Fragment)	Mpped2	tr|B1APT1|B1APT1_MOUSE Metallophosphoesterase MPPED2 (Fragment) OS=Mus musculus OX=10090 GN=Mpped2 PE=1 SV=1;tr|B1APT2|B1APT2_MOUSE MCG22892, isoform CRA_a OS=Mus musculus OX=10090 GN=Mpped2 PE=4 SV=1;sp|Q9CZJ0|MPPD2_MOUSE Metallophosphoesterase MPPED2 OS=	32.191	283	43462	67878	186460	183320	117770	81194	180510	259890	90419	76667	242950	236080	17.7901	18.6322	17.9918	17.9741	18.8058	18.0109	17.9674	18.7019	18.9669	17.3699	18.5311	18.5658		Q9ER88	-0.939454	20.1662	-1.65492	0.119073	0.997541	-4.5776		Q9ER88	0.683355	22.2249	1.48731	0.158014	0.999765	-4.58257
B1APX2	RIKEN cDNA 5031439G07 gene	5031439G07Rik	tr|B1APX2|B1APX2_MOUSE RIKEN cDNA 5031439G07 gene OS=Mus musculus OX=10090 GN=5031439G07Rik PE=1 SV=1;sp|Q3UE31|K0930_MOUSE Uncharacterized protein KIAA0930 homolog OS=Mus musculus OX=10090 PE=1 SV=2	50.236	447	0	0	62914	0	38070	57474	287330	8659.8	0	0	271220	116540	14.8757	12.5985	16.3811	12.8034	16.9869	17.4604	18.6575	13.5995	14.9328	14.8676	18.6956	17.5064		C0HK80	2.25181	20.1793	1.65293	0.119483	0.997541	-4.57766		C0HK80	-1.03521	21.3252	-1.48632	0.158271	0.999765	-4.5826
B1AQX6	SRC kinase-signaling inhibitor 1	Srcin1	tr|B1AQX6|B1AQX6_MOUSE SRC kinase-signaling inhibitor 1 OS=Mus musculus OX=10090 GN=Srcin1 PE=1 SV=1;tr|B1AQX7|B1AQX7_MOUSE SRC kinase-signaling inhibitor 1 OS=Mus musculus OX=10090 GN=Srcin1 PE=1 SV=1	126.99	1174	4747.6	0	61967	60524	2698.7	15552	61036	37123	0	17570	46252	23982	14.1016	10.8131	16.3586	16.3305	12.7243	15.3778	16.3578	15.7828	13.1665	15.0946	16.0523	15.134		Q7M739	-0.790649	20.5578	-1.65075	0.119932	0.997541	-4.57773		Q7M739	-0.932095	23.4069	-1.48631	0.158274	0.999765	-4.5826
B1AQX9	SRC kinase-signaling inhibitor 1	Srcin1	tr|B1AQX9|B1AQX9_MOUSE SRC kinase-signaling inhibitor 1 OS=Mus musculus OX=10090 GN=Srcin1 PE=1 SV=1	130.61	1217	6514000	2607100	14670000	11905000	3004800	5041100	10339000	8445500	3785000	6272000	8659500	7606000	26.1355	24.7421	24.4635	24.1639	24.0228	24.5886	23.9764	23.9235	25.1734	24.172	23.8713	23.7767		Q5XPI3	1.65678	15.5991	1.65067	0.119948	0.997541	-4.57773		Q5XPI3	1.49699	15.0212	1.48575	0.158421	0.999765	-4.58262
B1AQZ0	Septin 8	Sept8	tr|B1AQZ0|B1AQZ0_MOUSE Septin-8 OS=Mus musculus OX=10090 GN=Sept8 PE=1 SV=1;sp|Q8CHH9|SEPT8_MOUSE Septin-8 OS=Mus musculus OX=10090 GN=Sept8 PE=1 SV=4;tr|B1AQY9|B1AQY9_MOUSE Septin-8 OS=Mus musculus OX=10090 GN=Sept8 PE=1 SV=1;tr|B7ZC46|B7ZC46_MOUSE Septin	55.874	484	8482900	11899000	29041000	36395000	12774000	13931000	37582000	20776000	11066000	11713000	34630000	23923000	26.5754	27.2847	25.4759	25.8213	26.3536	26.2081	25.8923	25.2737	26.9564	25.1366	25.9426	25.4963		Q3THG9	-0.790193	20.8434	-1.64961	0.120167	0.997541	-4.57776		Q3THG9	-0.850493	21.9398	-1.48564	0.158449	0.999765	-4.58262
B1ART2	Vacuolar protein sorting 13D	Vps13d	tr|B1ART2|B1ART2_MOUSE Vacuolar protein sorting 13D OS=Mus musculus OX=10090 GN=Vps13d PE=1 SV=2;tr|B1ART1|B1ART1_MOUSE Vacuolar protein sorting 13D OS=Mus musculus OX=10090 GN=Vps13d PE=1 SV=1;tr|V9GX23|V9GX23_MOUSE Vacuolar protein sorting 13D (Fragment)	490.969	4390	592.91	0	23470	29373	572.06	4027.9	40283	30080	3655.4	25686	40235	19077	10.6362	15.3143	14.9193	15.2582	10.2259	13.2254	15.7409	15.4673	13.6349	15.6811	15.8441	14.7906		Q9DC29	-5.27467	15.8254	-1.64841	0.120415	0.997541	-4.5778		Q9DC29	-0.976551	19.9829	-1.48459	0.158726	0.999765	-4.58265
B1AS06	Disks large-associated protein 3	Dlgap3	tr|B1AS06|B1AS06_MOUSE Disks large-associated protein 3 OS=Mus musculus OX=10090 GN=Dlgap3 PE=1 SV=1;tr|Q3TY61|Q3TY61_MOUSE Uncharacterized protein OS=Mus musculus OX=10090 GN=Dlgap3 PE=1 SV=1;sp|Q6PFD5|DLGP3_MOUSE Disks large-associated protein 3 OS=Mus m	104.672	966	179790	10668	356320	471870	108640	74056	346010	240430	150170	130160	293390	293980	20.1554	15.5332	18.9519	19.3763	18.6758	17.8643	18.9333	18.5851	19.8101	18.1874	18.813	18.8949		A6H650	-1.65165	16.5479	-1.64775	0.120552	0.997541	-4.57782		A6H650	-0.560418	21.6365	-1.48398	0.158885	0.999765	-4.58267
B1AS29	Glutamate receptor ionotropic, kainate 3 (GluK3) (Glutamate receptor 7) (GluR-7) (GluR7)	Grik3	sp|B1AS29|GRIK3_MOUSE Glutamate receptor ionotropic, kainate 3 OS=Mus musculus OX=10090 GN=Grik3 PE=1 SV=1	104.051	919	0	0	55638	0	24171	12668	69354	52466	0	0	11923	52903	16.5118	13.8205	16.1989	13.698	16.2553	15.051	16.5474	16.3017	15.1189	14.2515	14.0265	16.3212		Q9DBS1	-1.57607	18.4	-1.64688	0.120732	0.997541	-4.57785		Q9DBS1	1.04288	17.0787	1.48296	0.159151	0.999765	-4.5827
B1AS37	Single-stranded DNA-binding protein 3	Ssbp3	tr|B1AS37|B1AS37_MOUSE Single-stranded DNA-binding protein 3 OS=Mus musculus OX=10090 GN=Ssbp3 PE=1 SV=1;sp|Q9D032|SSBP3_MOUSE Single-stranded DNA-binding protein 3 OS=Mus musculus OX=10090 GN=Ssbp3 PE=1 SV=2;tr|A0A1B0GRS0|A0A1B0GRS0_MOUSE Single stranded	38.21	368	164820	56639	903330	675340	226390	99385	444950	558710	0	244310	633670	606980	20.0106	18.329	20.331	19.9081	19.8583	18.333	19.3067	19.8499	14.6302	19.1598	19.9637	19.9828		Q5NCJ0	-1.32654	13.4146	-1.64615	0.120884	0.997541	-4.57787		Q5NCJ0	2.27514	19.2695	1.4829	0.159167	0.999765	-4.5827
B1ASC0	Adhesion G protein-coupled receptor B2	Adgrb2	tr|B1ASC0|B1ASC0_MOUSE Adhesion G protein-coupled receptor B2 OS=Mus musculus OX=10090 GN=Adgrb2 PE=1 SV=2;tr|H7BX92|H7BX92_MOUSE Adhesion G protein-coupled receptor B2 OS=Mus musculus OX=10090 GN=Adgrb2 PE=1 SV=1;tr|H7BX74|H7BX74_MOUSE Adhesion G protein-	160.56	1473	17634	10555	7730.2	49814	0	0	44969	23131	8980	19787	15925	12341	16.2875	15.5153	13.2728	16.0417	13.5501	13.5947	15.9043	15.0733	15.1286	15.2782	14.459	14.137		E9Q6Q8	-0.932569	13.7261	-1.64417	0.121298	0.997541	-4.57793		E9Q6Q8	1.0729	16.2753	1.48113	0.159634	0.999765	-4.58275
B1ASU0	Interleukin-1 receptor accessory protein-like 1	Il1rapl1	tr|B1ASU0|B1ASU0_MOUSE Interleukin-1 receptor accessory protein-like 1 OS=Mus musculus OX=10090 GN=Il1rapl1 PE=1 SV=1;sp|P59823|IRPL1_MOUSE Interleukin-1 receptor accessory protein-like 1 OS=Mus musculus OX=10090 GN=Il1rapl1 PE=1 SV=1	79.78	696	0	0	65136	45690	8579.3	25074	47296	26480	0	18539	41912	59397	14.2832	12.1691	16.4325	15.9135	14.5871	16.1388	15.9792	15.2761	15.3064	15.1776	15.9051	16.495		Q3UR33	-0.777655	22.8781	-1.64317	0.121506	0.997541	-4.57796		Q3UR33	0.654442	19.485	1.48082	0.159715	0.999765	-4.58276
B1ASY9	Mitogen-activated protein kinase kinase kinase 7 interacting protein 3	Tab3	tr|B1ASY9|B1ASY9_MOUSE Mitogen-activated protein kinase kinase kinase 7 interacting protein 3 OS=Mus musculus OX=10090 GN=Tab3 PE=1 SV=1;sp|Q571K4|TAB3_MOUSE TGF-beta-activated kinase 1 and MAP3K7-binding protein 3 OS=Mus musculus OX=10090 GN=Tab3 PE=1 SV=	79.029	716	0	0	123170	113320	0	49858	139520	43190	0	54181	165560	129530	14.3333	15.7496	17.377	17.2607	14.3977	17.2339	17.5851	16.0099	14.2612	16.8338	17.958	17.665		Q3USB7	-0.820482	20.607	-1.64169	0.121816	0.997541	-4.578		Q3USB7	-0.714408	24.7295	-1.48006	0.159914	0.999765	-4.58278
B1ATP7	Zinc phosphodiesterase ELAC protein 2	Elac2	tr|B1ATP7|B1ATP7_MOUSE Zinc phosphodiesterase ELAC protein 2 OS=Mus musculus OX=10090 GN=Elac2 PE=1 SV=1;tr|Q3U0M8|Q3U0M8_MOUSE Uncharacterized protein OS=Mus musculus OX=10090 GN=Elac2 PE=2 SV=1;sp|Q80Y81|RNZ2_MOUSE Zinc phosphodiesterase ELAC protein 2 O	91.947	823	11166	0	79774	113490	0	45497	83248	69604	42682	18977	128780	49255	15.5263	13.4786	16.7331	17.2629	14.2103	17.0881	16.8185	16.7257	17.7193	15.2136	17.5826	16.214		Q62267	2.51697	16.7502	1.6405	0.122064	0.997541	-4.57804		Q62267	1.22592	26.2759	1.47928	0.160121	0.999765	-4.5828
B1ATZ0	Deleted.		tr|B1ATZ0|B1ATZ0_MOUSE Hepatocyte growth factor-regulated tyrosine kinase substrate OS=Mus musculus OX=10090 GN=Hgs PE=1 SV=1;tr|B1ATZ1|B1ATZ1_MOUSE Hepatocyte growth factor-regulated tyrosine kinase substrate OS=Mus musculus OX=10090 GN=Hgs PE=1 SV=1;tr|Q	0		2132500	746240	4010900	4746000	1231300	1290600	3763300	2696000	2061200	2662300	5616100	4119600	24.2754	22.6471	22.5409	22.7999	22.5859	22.4178	22.4762	22.2107	24.1633	22.8486	23.2242	22.8566		Q3UGW4	0.583615	23.8165	1.64034	0.122098	0.997541	-4.57804		Q3UGW4	0.616356	21.3519	1.47926	0.160126	0.999765	-4.58281
B1AU25	Apoptosis-inducing factor 1, mitochondrial	Aifm1	tr|B1AU25|B1AU25_MOUSE Apoptosis-inducing factor 1, mitochondrial OS=Mus musculus OX=10090 GN=Aifm1 PE=1 SV=1;sp|Q9Z0X1|AIFM1_MOUSE Apoptosis-inducing factor 1, mitochondrial OS=Mus musculus OX=10090 GN=Aifm1 PE=1 SV=1;tr|Q2QKE3|Q2QKE3_MOUSE Apoptosis-indu	66.114	608	2714600	2169900	3723000	4261300	2086600	2922000	5863300	4692300	1849800	4181200	5717700	4907400	24.6774	24.4347	22.4305	22.6402	23.4354	23.7197	23.1344	23.0419	23.9834	23.5457	23.251	23.1192		A2AWF8	-0.796964	18.3386	-1.64031	0.122104	0.997541	-4.57805		A2AWF8	0.606287	23.5257	1.47859	0.160303	0.999765	-4.58282
B1AU76	Nuclear autoantigenic sperm protein	Nasp	tr|B1AU76|B1AU76_MOUSE Nuclear autoantigenic sperm protein OS=Mus musculus OX=10090 GN=Nasp PE=1 SV=1;tr|B1AU75|B1AU75_MOUSE Nuclear autoantigenic sperm protein OS=Mus musculus OX=10090 GN=Nasp PE=1 SV=1;sp|Q99MD9|NASP_MOUSE Nuclear autoantigenic sperm pro	48.766	448	0	0	111710	0	0	69575	0	160030	33659	30085	512450	0	14.2784	14.3265	17.2323	14.4951	12.4579	17.7648	12.1761	17.9745	17.3246	15.9253	19.6464	14.7389		Q05D44	-1.11939	17.5873	-1.63734	0.122728	0.997541	-4.57814		Q05D44	-0.834454	18.8389	-1.47846	0.160339	0.999765	-4.58283
B1AUY8	N-alpha-acetyltransferase 10	Naa10	tr|B1AUY8|B1AUY8_MOUSE N-alpha-acetyltransferase 10 OS=Mus musculus OX=10090 GN=Naa10 PE=1 SV=1;tr|B1AUY7|B1AUY7_MOUSE N-alpha-acetyltransferase 10 OS=Mus musculus OX=10090 GN=Naa10 PE=1 SV=1;tr|Q540H0|Q540H0_MOUSE N-acetyltransferase ARD1 homolog (S. cere	24.845	220	85611	157850	518280	997620	123700	380050	928790	1098500	229690	627630	480400	950130	18.9194	20.0456	19.5073	20.4867	18.8849	20.47	20.3991	20.864	20.5164	20.617	19.5499	20.6553		Q3U6D2	-2.64914	16.5222	-1.63528	0.123162	0.997541	-4.5782		Q3U6D2	0.907669	20.4583	1.47831	0.160376	0.999765	-4.58283
B1AVF2	TSC22 domain family protein 3	Tsc22d3	tr|B1AVF2|B1AVF2_MOUSE TSC22 domain family protein 3 OS=Mus musculus OX=10090 GN=Tsc22d3 PE=1 SV=1;sp|Q9Z2S7|T22D3_MOUSE TSC22 domain family protein 3 OS=Mus musculus OX=10090 GN=Tsc22d3 PE=1 SV=2	12.562	113	154530	264300	461630	183320	273520	409490	168600	319640	299550	282140	184650	318370	19.9032	20.9088	19.3357	17.9741	20.1629	20.5888	17.8661	19.0123	20.9577	19.3822	18.1211	19.0145		Q80WU3	-1.25152	15.2274	-1.63525	0.12317	0.997541	-4.5782		Q80WU3	-0.908445	23.6899	-1.47791	0.160482	0.999765	-4.58284
B1AVN9	Phosphatase and actin regulator	Phactr2	tr|B1AVN9|B1AVN9_MOUSE Phosphatase and actin regulator OS=Mus musculus OX=10090 GN=Phactr2 PE=1 SV=2;tr|Q3UQ19|Q3UQ19_MOUSE Phosphatase and actin regulator OS=Mus musculus OX=10090 GN=Phactr2 PE=1 SV=1;tr|A1L3S9|A1L3S9_MOUSE Phosphatase and actin regulator	61.331	556	27305	0	91290	44045	98477	0	70579	36940	0	0	40767	41196	17.0158	14.3753	16.933	15.8591	18.5176	15.32	16.5734	15.7754	13.4284	14.1103	15.8637	15.9459		Q9D4V7	1.94957	16.0839	1.63499	0.123224	0.997541	-4.57821		Q9D4V7	0.982173	21.5589	1.4773	0.160643	0.999765	-4.58286
B1AVZ0	Uracil phosphoribosyltransferase homolog	Uprt	sp|B1AVZ0|UPP_MOUSE Uracil phosphoribosyltransferase homolog OS=Mus musculus OX=10090 GN=Uprt PE=1 SV=1	34.278	310	0	0	254790	312790	0	203490	214190	308930	41744	126700	303290	318070	12.8616	16.4757	18.4546	18.7665	13.5635	19.4747	18.2214	18.9611	17.6824	18.1458	18.8626	19.0131		Q60625	-0.723938	24.2416	-1.63256	0.123739	0.997541	-4.57828		Q60625	-1.0642	19.229	-1.47591	0.161011	0.999765	-4.5829
B1AW58	Calcium/calmodulin-dependent protein kinase ID	Camk1d	tr|B1AW58|B1AW58_MOUSE Calcium/calmodulin-dependent protein kinase ID OS=Mus musculus OX=10090 GN=Camk1d PE=2 SV=1;sp|Q8BW96|KCC1D_MOUSE Calcium/calmodulin-dependent protein kinase type 1D OS=Mus musculus OX=10090 GN=Camk1d PE=1 SV=2	42.919	385	3146100	4586000	19632000	17632000	3050700	6604600	19479000	16751000	2910900	10514000	19919000	17063000	24.9231	25.6879	24.8954	24.7464	24.0472	25.019	24.9167	24.9507	24.7369	24.9698	25.1162	24.9892		Q3U9M7	0.79794	19.1274	1.63212	0.123832	0.997541	-4.57829		Q3U9M7	0.669415	21.2349	1.47554	0.16111	0.999765	-4.58291
B1AWE0	Clathrin light chain	Clta	tr|B1AWE0|B1AWE0_MOUSE Clathrin light chain OS=Mus musculus OX=10090 GN=Clta PE=1 SV=1;tr|Q6PFA2|Q6PFA2_MOUSE Clathrin light chain OS=Mus musculus OX=10090 GN=Clta PE=1 SV=1;tr|Q3THU7|Q3THU7_MOUSE Clathrin light chain OS=Mus musculus OX=10090 GN=Clta PE=2	23.479	216	76681000	81867000	112600000	132960000	73949000	75130000	98133000	86910000	45234000	74137000	88142000	161640000	30.2428	30.5147	27.4849	27.7428	29.1817	28.8929	27.3171	27.4203	29.2964	27.9863	27.3387	28.3633		O54818	-1.06406	20.1803	-1.62915	0.124464	0.997541	-4.57838		O54818	-2.17923	17.9296	-1.4754	0.161148	0.999765	-4.58292
B1AWN6	Sodium channel protein type 2 subunit alpha (Voltage-gated sodium channel subunit alpha Nav1.2)	Scn2a	tr|B1AWN6|B1AWN6_MOUSE Sodium channel protein OS=Mus musculus OX=10090 GN=Scn2a PE=1 SV=1;tr|A0A0J9YTW6|A0A0J9YTW6_MOUSE Sodium channel protein OS=Mus musculus OX=10090 GN=Scn2a PE=1 SV=1;tr|A0A0R5RP29|A0A0R5RP29_MOUSE Sodium channel protein OS=Mus musculu	227.945	2006	1084600	1056700	2933800	3758100	1309500	1020800	5229400	3802000	983600	1942500	4571200	2493800	23.1491	23.2297	22.0773	22.4538	22.6851	22.0441	22.9646	22.7264	22.9337	22.3618	22.9166	22.1033		Q52KR3	-0.583714	18.9324	-1.62912	0.12447	0.997541	-4.57838		Q52KR3	-0.942493	24.2483	-1.47475	0.161319	0.999765	-4.58294
B1AX58	Plastin-3	Pls3	tr|B1AX58|B1AX58_MOUSE Plastin-3 OS=Mus musculus OX=10090 GN=Pls3 PE=1 SV=1;tr|A0A1C7CYV0|A0A1C7CYV0_MOUSE Plastin-3 (Fragment) OS=Mus musculus OX=10090 GN=Pls3 PE=1 SV=1;sp|Q99K51|PLST_MOUSE Plastin-3 OS=Mus musculus OX=10090 GN=Pls3 PE=1 SV=3;tr|Q3UKB1|Q	71.746	639	1423500	1359000	6924100	6366900	1633600	2895800	6130700	4867500	1525300	3312200	6581200	5623800	23.6021	23.651	23.3504	23.2357	23.0413	23.7054	23.2006	23.0969	23.6629	23.1859	23.4612	23.3237		Q3UHE1	1.33069	13.8808	1.62887	0.124524	0.997541	-4.57839		Q3UHE1	1.18767	16.5075	1.47469	0.161336	0.999765	-4.58294
B1AX98	Leucine rich repeat containing 47	Lrrc47	tr|B1AX98|B1AX98_MOUSE Leucine rich repeat containing 47 OS=Mus musculus OX=10090 GN=Lrrc47 PE=1 SV=1;sp|Q505F5|LRC47_MOUSE Leucine-rich repeat-containing protein 47 OS=Mus musculus OX=10090 GN=Lrrc47 PE=1 SV=1;tr|E9PV22|E9PV22_MOUSE Leucine-rich repeat-co	63.59	581	1009600	813420	3318100	3005800	2007900	1689500	3137300	2861500	931850	1782000	2866900	2261300	23.0298	22.7915	22.2598	22.1225	23.3735	22.8469	22.2061	22.3001	22.8439	22.2286	22.2194	21.9565		Q9DBG7	-1.28748	15.2729	-1.62438	0.125483	0.997541	-4.57853		Q9DBG7	3.19147	17.8722	1.47467	0.161341	0.999765	-4.58294
B1AXV0	DOMON domain-containing protein FRRS1L (Ferric-chelate reductase 1-like protein)	Frrs1l	sp|B1AXV0|FRS1L_MOUSE DOMON domain-containing protein FRRS1L OS=Mus musculus OX=10090 GN=Frrs1l PE=1 SV=1;tr|Q8BVG0|Q8BVG0_MOUSE Uncharacterized protein (Fragment) OS=Mus musculus OX=10090 GN=Frrs1l PE=2 SV=1	32.507	293	1891900	1344100	4632600	5144200	1588500	3309300	5648500	5677900	2727600	3301900	4673300	3783100	24.0759	23.6326	22.7546	22.9194	22.9962	23.918	23.079	23.3279	24.6289	23.1811	22.9496	22.7287		Q3USC7	-0.675071	24.8099	-1.62175	0.126048	0.997541	-4.5786		Q3USC7	-0.715607	24.2108	-1.47151	0.162182	0.999765	-4.58303
B1AXZ4	ELAV-like protein	Elavl2	tr|B1AXZ4|B1AXZ4_MOUSE ELAV-like protein OS=Mus musculus OX=10090 GN=Elavl2 PE=1 SV=1;tr|B1AXZ5|B1AXZ5_MOUSE ELAV-like protein OS=Mus musculus OX=10090 GN=Elavl2 PE=1 SV=1;tr|Q3UR02|Q3UR02_MOUSE ELAV-like protein OS=Mus musculus OX=10090 GN=Elavl2 PE=1 SV=	42.531	388	444960	219000	617760	1296000	558540	104280	456790	460430	153460	488100	467370	320790	21.6649	20.5939	19.7676	20.8748	21.3128	18.4096	19.3457	19.5597	19.8461	20.2287	19.5088	19.0259		B2RTL2	1.189	18.2634	1.6207	0.126276	0.997541	-4.57864		B2RTL2	-2.1679	18.8431	-1.47122	0.162259	0.999765	-4.58304
B1AY13	Ubiquitin carboxyl-terminal hydrolase 24 (EC 3.4.19.12) (Deubiquitinating enzyme 24) (Ubiquitin thioesterase 24) (Ubiquitin-specific-processing protease 24)	Usp24	sp|B1AY13|UBP24_MOUSE Ubiquitin carboxyl-terminal hydrolase 24 OS=Mus musculus OX=10090 GN=Usp24 PE=1 SV=1;tr|E9PV45|E9PV45_MOUSE Ubiquitin carboxyl-terminal hydrolase 24 OS=Mus musculus OX=10090 GN=Usp24 PE=1 SV=1	294.001	2617	51315	33573	200800	257170	72047	28314	250470	211870	2299	175580	279190	183630	18.0668	17.4532	18.1016	18.4761	18.0143	16.3324	18.4537	18.3954	12.8642	18.6496	18.7389	18.1887		Q3SXD3	1.45359	21.4239	1.61923	0.126593	0.997541	-4.57868		Q3SXD3	-1.70957	15.8216	-1.4704	0.162479	0.999765	-4.58306
B1AZ15	Cordon-bleu protein-like 1	Cobll1	tr|B1AZ15|B1AZ15_MOUSE Cordon-bleu protein-like 1 OS=Mus musculus OX=10090 GN=Cobll1 PE=1 SV=1;tr|B1AZ14|B1AZ14_MOUSE Cordon-bleu protein-like 1 OS=Mus musculus OX=10090 GN=Cobll1 PE=1 SV=1;sp|Q3UMF0|COBL1_MOUSE Cordon-bleu protein-like 1 OS=Mus musculus O	133.275	1240	18742	0	0	16551	0	0	0	6574.2	0	12675	0	6086.9	16.389	12.9286	13.4136	14.4075	14.6353	13.6145	13.1257	13.1862	17.1078	14.5903	13.3549	13.0764		Q6LD55	-2.74766	16.298	-1.61872	0.126704	0.997541	-4.5787		Q6LD55	-0.828127	23.0822	-1.469	0.162852	0.999765	-4.5831
B1AZ39	Chromatin modifying protein 6	Chmp6	tr|B1AZ39|B1AZ39_MOUSE Chromatin modifying protein 6 OS=Mus musculus OX=10090 GN=Chmp6 PE=1 SV=1;sp|P0C0A3|CHMP6_MOUSE Charged multivesicular body protein 6 OS=Mus musculus OX=10090 GN=Chmp6 PE=1 SV=2;tr|B1AZ42|B1AZ42_MOUSE Charged multivesicular body prot	23.416	200	1703400	944620	5625200	6251000	4318300	3112000	6458400	7843200	2460100	6155400	4905300	5610800	23.9011	23.0419	23.0424	23.2085	24.6068	23.8201	23.2779	23.8125	24.4573	24.143	23.022	23.3202		Q3UIJ1	-1.64	16.3771	-1.61801	0.126857	0.997541	-4.57872		Q3UIJ1	-2.42333	18.8523	-1.46848	0.162993	0.999765	-4.58312
B1AZA5	Transmembrane protein 245	Tmem245	sp|B1AZA5|TM245_MOUSE Transmembrane protein 245 OS=Mus musculus OX=10090 GN=Tmem245 PE=1 SV=1;tr|D3YWD3|D3YWD3_MOUSE Transmembrane protein 245 OS=Mus musculus OX=10090 GN=Tmem245 PE=1 SV=1;tr|B1AZA8|B1AZA8_MOUSE Transmembrane protein 245 (Fragment) OS=Mus	97.357	876	0	0	35037	31848	0	0	33877	36785	0	21620	41763	12433	15.7091	14.6025	15.5133	15.3782	14.6084	14.9209	15.4838	15.7691	15.3513	15.415	15.8998	14.1482		Q4KMM3	-0.73971	26.0777	-1.6177	0.126925	0.997541	-4.57873		Q4KMM3	1.3282	22.0161	1.46814	0.163084	0.999765	-4.58313
B1AZF9	Serine/threonine-protein kinase LMTK1	Aatk	tr|B1AZF9|B1AZF9_MOUSE Apoptosis-associated tyrosine kinase OS=Mus musculus OX=10090 GN=Aatk PE=1 SV=1;sp|Q80YE4|LMTK1_MOUSE Serine/threonine-protein kinase LMTK1 OS=Mus musculus OX=10090 GN=Aatk PE=1 SV=1;tr|B1AZF3|B1AZF3_MOUSE Serine/threonine-protein ki	139.452	1317	0	26643	78725	149230	16716	13152	96008	44472	10524	109070	169100	102560	13.3671	17.066	16.7135	17.6689	15.6614	15.1108	17.0302	16.0538	15.3923	17.9144	17.9896	17.3146		Q6A0D9	0.808548	21.9799	1.61636	0.127215	0.997541	-4.57877		Q6A0D9	0.884771	18.8733	1.46716	0.163346	0.999765	-4.58315
B1AZI6	THO complex subunit 2 (Tho2)	Thoc2	sp|B1AZI6|THOC2_MOUSE THO complex subunit 2 OS=Mus musculus OX=10090 GN=Thoc2 PE=1 SV=1;tr|Q3UUT9|Q3UUT9_MOUSE Uncharacterized protein OS=Mus musculus OX=10090 GN=Thoc2 PE=2 SV=1;tr|Q3US09|Q3US09_MOUSE Uncharacterized protein (Fragment) OS=Mus musculus OX=	182.773	1594	5629	0	13269	17888	0	0	2952	10833	0	9398.1	0	9659.2	14.3853	15.1892	14.0738	14.5227	13.2084	13.5428	11.8613	13.9354	13.6762	14.1284	15.0434	13.7693		H7BX26	-0.722466	19.9828	-1.61606	0.127281	0.997541	-4.57878		H7BX26	2.28262	19.3859	1.46561	0.163763	0.999765	-4.5832
B1B0B8	Putative tyrosine-protein phosphatase auxilin (Fragment)	Dnajc6	tr|B1B0B8|B1B0B8_MOUSE Putative tyrosine-protein phosphatase auxilin (Fragment) OS=Mus musculus OX=10090 GN=Dnajc6 PE=1 SV=1;tr|B1B0B7|B1B0B7_MOUSE Putative tyrosine-protein phosphatase auxilin (Fragment) OS=Mus musculus OX=10090 GN=Dnajc6 PE=1 SV=1	21.699	194	276960	176310	657740	966580	647960	318620	864070	574540	739630	740670	1004200	498390	20.8752	20.2308	19.8606	20.4398	21.5519	20.1891	20.2919	19.8918	22.4599	20.8727	20.6518	19.687		Q9CQS4	-0.589696	22.6561	-1.61371	0.127792	0.997541	-4.57885		Q9CQS4	-2.30561	16.6683	-1.4654	0.16382	0.999765	-4.5832
B1B1A7	Kalirin (Fragment)	Kalrn	tr|B1B1A7|B1B1A7_MOUSE Kalirin (Fragment) OS=Mus musculus OX=10090 GN=Kalrn PE=1 SV=1	161.758	1403	9002.4	0	8807.9	13956	0	0	43269	19119	0	12124	17745	0	15.1675	15.7113	13.4663	14.1545	13.2808	12.7406	15.8471	14.7875	15.4011	14.5217	14.6207	14.3631		Q9D6W8	1.83829	17.2505	1.61314	0.127917	0.997541	-4.57886		Q9D6W8	1.0478	19.4927	1.46413	0.16416	0.999765	-4.58324
B1Q450	Hemoglobin beta chain subunit	HBB1	tr|B1Q450|B1Q450_MOUSE Hemoglobin beta chain subunit OS=Mus musculus OX=10090 GN=HBB1 PE=2 SV=1	15.84	147	0	270280	0	0	311340	800160	0	0	76526	866250	41096	72694	14.1813	20.9463	13.4387	13.6454	20.3715	21.6561	14.1486	12.9655	18.6897	21.1146	15.8757	16.7981		Q52KF3	1.50945	16.6581	1.61286	0.127977	0.997541	-4.57887		Q52KF3	0.773394	20.8592	1.46364	0.164292	0.999765	-4.58325
B2B9E1	Triple QxxK/R motif-containing protein (Triple repetitive-sequence of QXXK/R protein homolog)	Triqk	sp|B2B9E1|TRIQK_MOUSE Triple QxxK/R motif-containing protein OS=Mus musculus OX=10090 GN=Triqk PE=2 SV=1	9.722	86	0	0	1058300	0	349100	0	0	0	114990	707300	1561200	0	14.7319	14.7613	20.5657	14.0773	20.5559	12.9143	14.8345	13.529	19.3665	20.8015	21.3112	12.4822		Q4VA53	-1.13648	17.4065	-1.61178	0.128212	0.997541	-4.5789		Q4VA53	-2.02673	16.1401	-1.46305	0.164451	0.999765	-4.58327
B2BH30	Metabotropic glutamate receptor subtype 5b	Grm5	tr|B2BH30|B2BH30_MOUSE Metabotropic glutamate receptor subtype 5b OS=Mus musculus OX=10090 GN=Grm5 PE=1 SV=1;sp|Q3UVX5|GRM5_MOUSE Metabotropic glutamate receptor 5 OS=Mus musculus OX=10090 GN=Grm5 PE=1 SV=2;tr|E9QMC2|E9QMC2_MOUSE Metabotropic glutamate rec	131.865	1203	793650	625320	2381900	2693900	475270	778500	3703900	1933800	685300	1352600	2528100	1506800	22.6289	22.351	21.7684	21.96	21.0528	21.6124	22.4526	21.7123	22.3331	21.8028	22.0315	21.3473		Q8BGY7	-0.918154	22.4911	-1.61053	0.128487	0.997541	-4.57894		Q8BGY7	1.99727	18.0334	1.46199	0.16474	0.999765	-4.5833
B2CSK2	Heat shock protein 1-like protein		tr|B2CSK2|B2CSK2_MOUSE Heat shock protein 1-like protein OS=Mus musculus OX=10090 PE=3 SV=1;tr|A1L347|A1L347_MOUSE Heat shock protein 1-like OS=Mus musculus OX=10090 GN=Hspa1l PE=1 SV=1;sp|P16627|HS71L_MOUSE Heat shock 70 kDa protein 1-like OS=Mus musculus	70.607	641	92478	74224	167140	224150	33606	370570	0	0	64851	59001	112900	56443	19.0479	18.7819	17.8296	18.2723	16.7861	20.4297	14.147	14.1924	18.4145	16.9654	17.3859	16.4184		Q58E38	1.68558	17.4447	1.60976	0.128655	0.997541	-4.57896		Q58E38	0.807181	21.863	1.45998	0.165283	0.999765	-4.58336
B2CY77	Laminin receptor (Fragment)	Rpsa	tr|B2CY77|B2CY77_MOUSE Laminin receptor (Fragment) OS=Mus musculus OX=10090 GN=Rpsa PE=2 SV=1;sp|P14206|RSSA_MOUSE 40S ribosomal protein SA OS=Mus musculus OX=10090 GN=Rpsa PE=1 SV=4	32.85	295	13913000	13637000	37914000	40066000	19389000	16236000	37433000	13315000	4725600	27338000	32992000	34641000	27.3996	27.513	25.8711	25.9638	27.0257	26.452	25.8864	24.6064	25.5422	26.4456	25.8702	26.0519		Q9CPY6	1.39876	15.0783	1.60969	0.12867	0.997541	-4.57897		Q9CPY6	1.61087	16.4766	1.45939	0.165443	0.999765	-4.58338
B2KGA7	Protein archease	Zbtb8os	tr|B2KGA7|B2KGA7_MOUSE Protein archease OS=Mus musculus OX=10090 GN=Zbtb8os PE=1 SV=1;sp|Q505B7|ARCH_MOUSE Protein archease OS=Mus musculus OX=10090 GN=Zbtb8os PE=1 SV=2;tr|A8Y5E9|A8Y5E9_MOUSE Protein archease OS=Mus musculus OX=10090 GN=Zbtb8os PE=1 SV=1	19.58	167	193150	303830	1891600	523660	1101600	787640	1021200	2489800	440590	530630	989470	1589500	20.2748	21.1422	21.4267	19.5308	22.4067	21.631	20.5399	22.0914	21.5989	20.3577	20.6297	21.4275		Q3UN90	1.7138	20.2338	1.60885	0.128856	0.997541	-4.57899		Q3UN90	-1.61076	13.7609	-1.45906	0.165531	0.999765	-4.58339
B2KGP3	Protein phosphatase 1E (PP2C domain containing)	Ppm1e	tr|B2KGP3|B2KGP3_MOUSE Protein phosphatase 1E (PP2C domain containing) OS=Mus musculus OX=10090 GN=Ppm1e PE=1 SV=1;sp|Q80TL0|PPM1E_MOUSE Protein phosphatase 1E OS=Mus musculus OX=10090 GN=Ppm1e PE=1 SV=2	83.419	749	3292400	1622300	6642500	11085000	1863200	5477000	8571800	6309700	2604200	4366800	8176600	6806400	24.9988	23.9476	23.2888	24.0581	23.2531	24.7207	23.6982	23.4862	24.5519	23.6128	23.7856	23.6101		Q63829	0.656718	21.1561	1.6083	0.128976	0.997541	-4.57901		Q63829	1.98055	16.4099	1.45889	0.165578	0.999765	-4.58339
B2L107	Visinin-like protein 1	Vsnl1	tr|B2L107|B2L107_MOUSE Visinin-like protein 1 OS=Mus musculus OX=10090 GN=Vsnl1 PE=2 SV=1	22.124	191	0	0	349380	264040	287060	0	476310	552630	79742	297550	590850	318640	14.0744	13.9974	18.9227	18.5152	20.2407	12.619	19.4078	19.8335	18.7581	19.4643	19.8592	19.0158		Q9CRA8	1.93213	15.7156	1.60717	0.129225	0.997541	-4.57904		Q9CRA8	-0.60619	21.9428	-1.45853	0.165675	0.999765	-4.5834
B2M1R6	Heterogeneous nuclear ribonucleoprotein K	Hnrnpk	tr|B2M1R6|B2M1R6_MOUSE Heterogeneous nuclear ribonucleoprotein K OS=Mus musculus OX=10090 GN=Hnrnpk PE=1 SV=1;tr|Q3TL71|Q3TL71_MOUSE Uncharacterized protein OS=Mus musculus OX=10090 GN=Hnrnpk PE=2 SV=1;tr|Q3U9Q3|Q3U9Q3_MOUSE Uncharacterized protein OS=Mus	48.562	440	14940000	10860000	33065000	42288000	12472000	13919000	28919000	27521000	12118000	17655000	28499000	32484000	27.5182	27.1317	25.6683	26.0438	26.3151	26.2067	25.5033	25.6955	27.1073	25.7703	25.6514	25.9554		Q8C8N2	-0.724584	22.9498	-1.60717	0.129226	0.997541	-4.57904		Q8C8N2	0.792286	22.541	1.45813	0.165785	0.999765	-4.58341
B2M1R7	Poly(rC)-binding protein 2	Pcbp2	tr|B2M1R7|B2M1R7_MOUSE Poly(rC)-binding protein 2 OS=Mus musculus OX=10090 GN=Pcbp2 PE=1 SV=1;sp|Q61990|PCBP2_MOUSE Poly(rC)-binding protein 2 OS=Mus musculus OX=10090 GN=Pcbp2 PE=1 SV=1;tr|A0A2R8VI25|A0A2R8VI25_MOUSE Poly(RC) binding protein 2, isoform CR	38.151	361	4090000	8434200	13967000	15831000	7109700	10524000	12302000	10332000	3429200	14996000	14261000	11736000	25.3602	26.7083	24.3907	24.5866	25.4099	25.7613	24.2345	24.2259	25.0093	25.5182	24.6168	24.4276		A0A0R4J0V4	1.15471	16.9786	1.6054	0.129615	0.997541	-4.5791		A0A0R4J0V4	2.66843	16.3614	1.45718	0.166042	0.999765	-4.58344
B2MWM9	Calreticulin	Calr	tr|B2MWM9|B2MWM9_MOUSE Calreticulin OS=Mus musculus OX=10090 GN=Calr PE=1 SV=1;sp|P14211|CALR_MOUSE Calreticulin OS=Mus musculus OX=10090 GN=Calr PE=1 SV=1;tr|Q3UWP8|Q3UWP8_MOUSE Uncharacterized protein (Fragment) OS=Mus musculus OX=10090 GN=Calr PE=2 SV=1	47.995	416	28124000	25831000	67773000	74338000	21075000	22203000	78203000	41639000	22754000	32975000	75677000	44922000	28.572	28.5828	26.7322	26.8805	27.16	26.9507	26.9801	26.3166	28.1545	26.7351	27.1109	26.4419		A0A140LHU9	-0.787346	14.5725	-1.60533	0.129631	0.997541	-4.5791		A0A140LHU9	0.73371	21.2934	1.45664	0.16619	0.999765	-4.58346
B2RPS1	RAB5B, member RAS oncogene family (Rab5b protein)	Rab5b	tr|B2RPS1|B2RPS1_MOUSE RAB5B, member RAS oncogene family OS=Mus musculus OX=10090 GN=Rab5b PE=1 SV=1;sp|P61021|RAB5B_MOUSE Ras-related protein Rab-5B OS=Mus musculus OX=10090 GN=Rab5b PE=1 SV=1;tr|Q0PD56|Q0PD56_MOUSE Rab5B OS=Mus musculus OX=10090 GN=Rab5b	23.707	215	5854900	8940100	14469000	11316000	15198000	8476400	16802000	13192000	5512700	11566000	22000000	10002000	25.9578	26.8059	24.443	24.0887	26.6334	25.4165	24.6972	24.5925	25.7983	25.1171	25.2647	24.1877		P49070	1.53142	20.0353	1.60501	0.129702	0.997541	-4.57911		P49070	-0.535875	25.1245	-1.45653	0.16622	0.999765	-4.58346
B2RPW2	Smith-Magenis syndrome chromosome region, candidate 7-like (Human)	Mief1	tr|B2RPW2|B2RPW2_MOUSE Smith-Magenis syndrome chromosome region, candidate 7-like (Human) OS=Mus musculus OX=10090 GN=Mief1 PE=1 SV=1;sp|Q8BGV8|MID51_MOUSE Mitochondrial dynamics protein MID51 OS=Mus musculus OX=10090 GN=Mief1 PE=1 SV=1	51.184	463	0	0	236090	414250	0	0	0	110890	0	212570	293070	216500	15.1284	15.6381	18.3416	19.1832	12.6844	12.4342	14.0168	17.4243	15.3974	18.9449	18.8114	18.4358		Q3U9X2	-1.17022	22.3613	-1.60429	0.12986	0.997541	-4.57913		Q3U9X2	1.16252	20.6323	1.45607	0.166344	0.999765	-4.58347
B2RPY3	F-box and leucine-rich repeat protein 16	Fbxl16	tr|B2RPY3|B2RPY3_MOUSE F-box and leucine-rich repeat protein 16 OS=Mus musculus OX=10090 GN=Fbxl16 PE=1 SV=1;sp|A2RT62|FXL16_MOUSE F-box/LRR-repeat protein 16 OS=Mus musculus OX=10090 GN=Fbxl16 PE=1 SV=1	51.878	479	1632100	2584900	8951500	9923800	3366800	3587900	11454000	6422900	2177400	5528700	11257000	7631900	23.8299	24.7278	23.7311	23.8939	24.206	24.0468	24.1285	23.5129	24.2544	23.9771	24.2634	23.7818		G5E8R3	-0.690647	24.3458	-1.60418	0.129885	0.997541	-4.57913		G5E8R3	0.629677	21.7419	1.45556	0.166485	0.999765	-4.58349
B2RPZ7	Uncharacterized protein	Fam234b	tr|B2RPZ7|B2RPZ7_MOUSE RIKEN cDNA 8430419L09 OS=Mus musculus OX=10090 GN=Fam234b PE=2 SV=1;sp|Q8BYI8|F234B_MOUSE Protein FAM234B OS=Mus musculus OX=10090 GN=Fam234b PE=1 SV=1	67.061	624	34310	21179	343100	420560	131670	268150	350650	216920	57007	255860	337750	345030	17.3962	16.6816	18.8958	19.2056	18.9855	19.9143	18.9531	18.4308	18.2003	19.2312	19.0234	19.1352		Q6P5F7	-1.44005	20.8273	-1.60408	0.129907	0.997541	-4.57913		Q6P5F7	0.601352	20.4135	1.4541	0.166884	0.999765	-4.58353
B2RQ14	Inositol polyphosphate-5-phosphatase F	Inpp5f	tr|B2RQ14|B2RQ14_MOUSE Inositol polyphosphate-5-phosphatase F OS=Mus musculus OX=10090 GN=Inpp5f PE=2 SV=1;sp|Q8CDA1|SAC2_MOUSE Phosphatidylinositide phosphatase SAC2 OS=Mus musculus OX=10090 GN=Inpp5f PE=1 SV=1	127.608	1132	13568	33580	137830	138270	13020	80329	223350	120750	10241	66222	217550	145920	15.8509	17.4535	17.5438	17.5558	15.2589	17.9938	18.2835	17.5521	15.347	17.1438	18.3661	17.8438		M0QWS4	0.838866	22.8269	1.60347	0.13004	0.997541	-4.57915		M0QWS4	1.52044	14.9688	1.45339	0.167077	0.999765	-4.58355
B2RQ18	Peptidylprolyl isomerase (EC 5.2.1.8)	Fkbp15	tr|B2RQ18|B2RQ18_MOUSE Peptidylprolyl isomerase OS=Mus musculus OX=10090 GN=Fkbp15 PE=2 SV=1;sp|Q6P9Q6|FKB15_MOUSE FK506-binding protein 15 OS=Mus musculus OX=10090 GN=Fkbp15 PE=1 SV=2;tr|Q80YW9|Q80YW9_MOUSE Peptidylprolyl isomerase OS=Mus musculus OX=1009	131.784	1206	3652.7	0	119120	154310	4943.1	26639	116250	79097	4957	108570	108810	179160	13.6649	15.2558	17.3275	17.7186	13.6991	16.2353	17.3142	16.9175	14.1411	17.9073	17.3308	18.1517		Q3ULK1	1.14242	22.3977	1.602	0.130366	0.997541	-4.5792		Q3ULK1	-1.25571	24.2896	-1.4527	0.167264	0.999765	-4.58357
B2RQ71	Dip2c protein (Disco-interacting protein 2 homolog C)	Dip2c	tr|B2RQ71|B2RQ71_MOUSE Dip2c protein OS=Mus musculus OX=10090 GN=Dip2c PE=1 SV=1;tr|E9PWR4|E9PWR4_MOUSE Disco-interacting protein 2 homolog C OS=Mus musculus OX=10090 GN=Dip2c PE=1 SV=1;tr|Q69ZV2|Q69ZV2_MOUSE MKIAA0934 protein (Fragment) OS=Mus musculus OX	170.922	1556	134520	74480	632600	435540	135140	155050	700950	323290	50485	280140	739570	486380	19.6722	18.7876	19.8028	19.2575	19.0274	19.0415	19.9813	19.0293	17.9984	19.3712	20.1947	19.6504		S4R1K5	-0.944845	20.8702	-1.60164	0.130447	0.997541	-4.57921		S4R1K5	1.30319	18.4565	1.4527	0.167265	0.999765	-4.58357
B2RQQ7	CDC42 binding protein kinase beta	Cdc42bpb	tr|B2RQQ7|B2RQQ7_MOUSE CDC42 binding protein kinase beta OS=Mus musculus OX=10090 GN=Cdc42bpb PE=2 SV=1;sp|Q7TT50|MRCKB_MOUSE Serine/threonine-protein kinase MRCK beta OS=Mus musculus OX=10090 GN=Cdc42bpb PE=1 SV=2	194.737	1713	110850	123710	585610	97289	71280	14934	372550	435620	117800	207400	40182	53440	19.3498	19.6374	19.6884	17.0344	17.9971	15.3132	19.0431	19.4766	19.4066	18.9069	15.8421	16.3364		Q91W61	1.78874	17.6709	1.6013	0.130522	0.997541	-4.57922		Q91W61	-0.549536	25.0834	-1.45253	0.167313	0.999765	-4.58357
B2RQR5	Small G protein signaling modulator 1	Sgsm1	tr|B2RQR5|B2RQR5_MOUSE Small G protein signaling modulator 1 OS=Mus musculus OX=10090 GN=Sgsm1 PE=1 SV=1;tr|Q3TDT4|Q3TDT4_MOUSE Uncharacterized protein (Fragment) OS=Mus musculus OX=10090 GN=Sgsm1 PE=2 SV=1;tr|D3Z7V4|D3Z7V4_MOUSE Small G protein-signaling	123.267	1093	298500	157730	1220500	1107100	444290	299790	871800	531570	182540	369540	843320	569920	20.9999	20.0443	20.7771	20.6412	20.9442	20.092	20.3051	19.7752	20.1345	19.7989	20.3908	19.8883		Q9D0I4	-1.95134	19.3458	-1.6004	0.130722	0.997541	-4.57924		Q9D0I4	-0.86019	25.6077	-1.45096	0.167742	0.999765	-4.58362
B2RQS1	Striatin-3 (Strn3 protein)	Strn3	tr|B2RQS1|B2RQS1_MOUSE Striatin-3 OS=Mus musculus OX=10090 GN=Strn3 PE=1 SV=1	77.732	712	0	38995	78115	0	0	49652	163380	145120	0	0	79616	0	15.358	17.7039	16.7019	13.3447	14.9073	17.2273	17.8194	17.8278	16.3499	13.8517	16.8639	12.9918		Q3TDQ5	0.903247	18.8389	1.60034	0.130736	0.997541	-4.57925		Q3TDQ5	0.786956	22.1869	1.45085	0.167771	0.999765	-4.58362
B2RQS6	Dhx36 protein	Dhx36	tr|B2RQS6|B2RQS6_MOUSE Dhx36 protein OS=Mus musculus OX=10090 GN=Dhx36 PE=2 SV=1;sp|Q8VHK9|DHX36_MOUSE ATP-dependent DNA/RNA helicase DHX36 OS=Mus musculus OX=10090 GN=Dhx36 PE=1 SV=2;tr|A0JLR3|A0JLR3_MOUSE Dhx36 protein (Fragment) OS=Mus musculus OX=10090	113.84	1000	4737.4	0	24906	6536.3	6606	3317.3	16614	31437	0	3733.6	12278	44751	14.0981	13.9615	15.0073	13.0295	14.1661	12.9162	14.4261	15.5335	12.8329	12.7027	14.0703	16.0701		B2RWX1	-0.648912	18.879	-1.60024	0.130757	0.997541	-4.57925		B2RWX1	1.30338	19.8793	1.44905	0.168265	0.999765	-4.58367
B2RQV1	Uncharacterized protein	Naa25	tr|B2RQV1|B2RQV1_MOUSE RIKEN cDNA C330023M02, isoform CRA_a OS=Mus musculus OX=10090 GN=Naa25 PE=2 SV=1;sp|Q8BWZ3|NAA25_MOUSE N-alpha-acetyltransferase 25, NatB auxiliary subunit OS=Mus musculus OX=10090 GN=Naa25 PE=1 SV=1	111.708	972	72535	8860.4	201080	177660	16447	10771	168580	84892	44578	47651	115500	182610	18.6433	15.2222	18.1037	17.9276	15.6352	14.7926	17.8659	17.0235	17.7915	16.6355	17.4199	18.1804		Q3TGG2	1.43979	15.0482	1.59997	0.130819	0.997541	-4.57926		Q3TGG2	-2.07218	19.8459	-1.44891	0.168305	0.999765	-4.58368
B2RQZ6	GPRIN family member 3	Gprin3	tr|B2RQZ6|B2RQZ6_MOUSE GPRIN family member 3 OS=Mus musculus OX=10090 GN=Gprin3 PE=1 SV=1;sp|Q8BWS5|GRIN3_MOUSE G protein-regulated inducer of neurite outgrowth 3 OS=Mus musculus OX=10090 GN=Gprin3 PE=1 SV=1	80.485	763	25476	45585	107660	105270	336720	56762	269350	94031	30616	56946	346320	223230	16.9003	17.9654	17.1775	17.1514	20.4977	17.4405	18.5615	17.1769	17.1671	16.9107	19.0609	18.4818		P05532	-1.57435	19.5125	-1.59904	0.131026	0.997541	-4.57929		P05532	1.74816	15.0293	1.44842	0.16844	0.999765	-4.58369
B2RR26	NHL repeat containing 2	Nhlrc2	tr|B2RR26|B2RR26_MOUSE NHL repeat containing 2 OS=Mus musculus OX=10090 GN=Nhlrc2 PE=1 SV=1;sp|Q8BZW8|NHLC2_MOUSE NHL repeat-containing protein 2 OS=Mus musculus OX=10090 GN=Nhlrc2 PE=1 SV=1;tr|Q9CW64|Q9CW64_MOUSE Uncharacterized protein (Fragment) OS=Mus	78.43	725	0	0	59698	86167	0	45143	0	52481	0	27358	134310	103980	14.6507	14.6629	16.3033	16.8544	12.0749	17.0756	15.0903	16.3022	14.3461	15.7785	17.6454	17.3353		Q9D6H2	2.42384	17.5994	1.59769	0.131326	0.997541	-4.57933		Q9D6H2	-1.10934	15.4093	-1.44671	0.168912	0.999765	-4.58374
B2RR83	3'-5' RNA helicase YTHDC2 (EC 3.6.4.13) (Keen to exit meiosis leaving testes under-populated protein) (Ketu) (YTH domain-containing protein C2) (mYTHDC2)	Ythdc2	sp|B2RR83|YTDC2_MOUSE 3-5 RNA helicase YTHDC2 OS=Mus musculus OX=10090 GN=Ythdc2 PE=1 SV=1	161.092	1445	0	0	44225	81263	11946	15156	67246	55452	0	24550	122560	28634	14.5704	13.6934	15.8585	16.7675	15.1203	15.3367	16.5016	16.3848	16.5692	15.6113	17.5086	15.4		B2RXW8	-0.982692	16.7273	-1.59602	0.131699	0.997541	-4.57938		B2RXW8	0.996809	14.9029	1.44648	0.168974	0.999765	-4.58375
B2RRC5	RAB GTPase activating protein 1	Rabgap1	tr|B2RRC5|B2RRC5_MOUSE RAB GTPase activating protein 1 OS=Mus musculus OX=10090 GN=Rabgap1 PE=2 SV=1;sp|A2AWA9|RBGP1_MOUSE Rab GTPase-activating protein 1 OS=Mus musculus OX=10090 GN=Rabgap1 PE=1 SV=1	120.798	1064	455050	314590	1685500	1522200	412560	711840	1399700	1064000	1825700	722390	1483600	1555900	21.7023	21.2005	21.2557	21.1134	20.8249	21.4698	21.008	20.8161	23.9616	20.8341	21.235	21.3954		Q9CQ25	-2.70367	17.3752	-1.59585	0.131738	0.997541	-4.57938		Q9CQ25	-2.07191	18.8605	-1.44236	0.170116	0.999765	-4.58386
B2RRE0	A kinase (PRKA) anchor protein (Gravin) 12	Akap12	tr|B2RRE0|B2RRE0_MOUSE A kinase (PRKA) anchor protein (Gravin) 12 OS=Mus musculus OX=10090 GN=Akap12 PE=2 SV=1;sp|Q9WTQ5|AKA12_MOUSE A-kinase anchor protein 12 OS=Mus musculus OX=10090 GN=Akap12 PE=1 SV=1	180.695	1684	200230	193400	557630	487090	226350	108750	1158600	570210	177500	289100	837240	652110	20.3348	20.3857	19.6158	19.4234	19.858	18.4764	20.7273	19.8805	20.088	19.4198	20.38	20.0905		Q9EP98	-1.05162	17.1682	-1.59481	0.13197	0.997541	-4.57941		Q9EP98	0.656359	20.4877	1.44162	0.170321	0.999765	-4.58388
B2RRE2	Myo18a protein (Unconventional myosin-XVIIIa)	Myo18a	tr|B2RRE2|B2RRE2_MOUSE Myo18a protein OS=Mus musculus OX=10090 GN=Myo18a PE=1 SV=1;tr|K3W4L0|K3W4L0_MOUSE Unconventional myosin-XVIIIa OS=Mus musculus OX=10090 GN=Myo18a PE=1 SV=1;sp|Q9JMH9|MY18A_MOUSE Unconventional myosin-XVIIIa OS=Mus musculus OX=10090	232.138	2047	1129200	792450	2641700	2798700	1475200	736630	2782800	2195600	952610	1615600	2541100	2475500	23.2163	22.7477	21.9219	22.0166	22.877	21.5243	22.0281	21.9028	22.8805	22.0772	22.0391	22.0923		Q8K4I3	-1.51614	17.914	-1.59451	0.132037	0.997541	-4.57942		Q8K4I3	2.13688	18.7655	1.4409	0.170519	0.999765	-4.5839
B2RRH9	Guanine monphosphate synthetase	Gmps	tr|B2RRH9|B2RRH9_MOUSE Guanine monphosphate synthetase OS=Mus musculus OX=10090 GN=Gmps PE=1 SV=1;sp|Q3THK7|GUAA_MOUSE GMP synthase [glutamine-hydrolyzing] OS=Mus musculus OX=10090 GN=Gmps PE=1 SV=2	76.723	693	1377700	1066800	4705800	5209000	1359300	3295300	5307500	4073900	926160	1506300	3894900	3536900	23.5476	23.2456	22.7778	22.938	22.7452	23.9113	22.9866	22.83	22.8337	21.969	22.6773	22.6277		Q8CFX3	-0.78273	20.8172	-1.59347	0.132272	0.997541	-4.57945		Q8CFX3	1.75676	19.3458	1.44082	0.170544	0.999765	-4.58391
B2RRP1	Gene trap ROSA b-geo 22	Tpgs1	tr|B2RRP1|B2RRP1_MOUSE Gene trap ROSA b-geo 22 OS=Mus musculus OX=10090 GN=Tpgs1 PE=1 SV=1;sp|Q99MS8|TPGS1_MOUSE Tubulin polyglutamylase complex subunit 1 OS=Mus musculus OX=10090 GN=Tpgs1 PE=1 SV=1	32.626	303	0	0	122660	152890	0	65725	46144	0	0	53898	0	0	12.8934	15.3258	17.3709	17.7049	13.4744	17.6741	15.9426	14.277	13.6849	16.8257	11.2471	15.4983		Q9CQC6	-1.05577	22.2664	-1.59307	0.13236	0.997541	-4.57946		Q9CQC6	-1.00879	19.9315	-1.43904	0.171039	0.999765	-4.58396
B2RRU7	Hyaluronan and proteoglycan link protein 2	Hapln2	tr|B2RRU7|B2RRU7_MOUSE Hyaluronan and proteoglycan link protein 2 OS=Mus musculus OX=10090 GN=Hapln2 PE=2 SV=1;sp|Q9ESM3|HPLN2_MOUSE Hyaluronan and proteoglycan link protein 2 OS=Mus musculus OX=10090 GN=Hapln2 PE=1 SV=1	37.925	341	141900	150930	810080	483270	119950	618330	906020	1625500	253500	799180	549980	995040	19.7612	19.9705	20.1695	19.4117	18.8353	21.2454	20.3623	21.4518	20.6803	20.9901	19.7521	20.7246		G3UZ60	-2.89184	22.4082	-1.59285	0.13241	0.997541	-4.57947		G3UZ60	-2.60884	16.4884	-1.43748	0.171473	0.999765	-4.584
B2RRX2	Serine/threonine-protein phosphatase (EC 3.1.3.16)	Ppp3ca	tr|B2RRX2|B2RRX2_MOUSE Serine/threonine-protein phosphatase OS=Mus musculus OX=10090 GN=Ppp3ca PE=2 SV=1;sp|P63328|PP2BA_MOUSE Serine/threonine-protein phosphatase 2B catalytic subunit alpha isoform OS=Mus musculus OX=10090 GN=Ppp3ca PE=1 SV=1	58.644	521	122120000	133750000	319360000	396760000	143390000	215470000	428450000	325480000	156760000	205690000	376460000	277520000	31.018	31.3368	29.0304	29.3643	30.2482	30.5715	29.505	29.401	31.362	29.5623	29.5083	29.1745		Q8VCF9	2.2651	16.9904	1.59278	0.132425	0.997541	-4.57947		Q8VCF9	1.02765	18.6956	1.43698	0.171614	0.999765	-4.58402
B2RRY4	Membrane protein, palmitoylated 5 (MAGUK p55 subfamily member 5)	Mpp5	tr|B2RRY4|B2RRY4_MOUSE Membrane protein, palmitoylated 5 (MAGUK p55 subfamily member 5) OS=Mus musculus OX=10090 GN=Mpp5 PE=1 SV=1;sp|Q9JLB2|MPP5_MOUSE MAGUK p55 subfamily member 5 OS=Mus musculus OX=10090 GN=Mpp5 PE=1 SV=1	77.229	675	32223	0	144750	199530	0	33680	72222	178000	20659	73664	109620	208330	17.2917	13.5168	17.6164	18.0998	13.3567	16.6089	16.6076	18.1341	16.5133	17.3082	17.3418	18.3781		Q8R4I7	-1.80874	14.8845	-1.59181	0.132645	0.997541	-4.5795		Q8R4I7	-0.593661	22.6368	-1.43437	0.172346	0.999765	-4.58409
B2RRY8	Hippocalcin-like 4	Hpcal4	tr|B2RRY8|B2RRY8_MOUSE Hippocalcin-like 4 OS=Mus musculus OX=10090 GN=Hpcal4 PE=1 SV=1;sp|Q8BGZ1|HPCL4_MOUSE Hippocalcin-like protein 4 OS=Mus musculus OX=10090 GN=Hpcal4 PE=1 SV=3;tr|F2Z3Z1|F2Z3Z1_MOUSE Hippocalcin-like protein 4 (Fragment) OS=Mus musculu	22.215	191	10962000	14385000	48422000	48080000	55757000	15368000	34619000	61126000	12032000	48044000	53302000	63092000	27.0025	27.6025	26.2338	26.2342	28.7269	26.3645	25.7704	26.8924	27.0955	27.3163	26.5871	26.9516		Q3TGM7	1.67869	14.7353	1.59149	0.132717	0.997541	-4.57951		Q3TGM7	-0.643895	20.1931	-1.43404	0.172438	0.999765	-4.5841
B2RRZ7	TNFRSF1A-associated via death domain	Tradd	tr|B2RRZ7|B2RRZ7_MOUSE TNFRSF1A-associated via death domain OS=Mus musculus OX=10090 GN=Tradd PE=1 SV=1;sp|Q3U0V2|TRADD_MOUSE Tumor necrosis factor receptor type 1-associated DEATH domain protein OS=Mus musculus OX=10090 GN=Tradd PE=1 SV=1	34.577	310	0	0	0	0	0	0	0	76497	0	24074	0	52153	16.9772	16.3362	14.5945	13.9491	14.3341	11.8881	13.9193	16.8674	15.1041	15.581	14.1405	16.2998		A0A067XG53	-1.13446	15.3056	-1.59022	0.133002	0.997541	-4.57955		A0A067XG53	-0.731747	22.3361	-1.43262	0.172835	0.999765	-4.58414
B2RS27	RAS protein-specific guanine nucleotide-releasing factor 1	Rasgrf1	tr|B2RS27|B2RS27_MOUSE RAS protein-specific guanine nucleotide-releasing factor 1 OS=Mus musculus OX=10090 GN=Rasgrf1 PE=1 SV=1;sp|P27671|RGRF1_MOUSE Ras-specific guanine nucleotide-releasing factor 1 OS=Mus musculus OX=10090 GN=Rasgrf1 PE=1 SV=2	144.102	1262	222470	221110	828960	1074600	256240	367100	607420	623020	414780	411780	412740	495470	20.5102	20.61	20.2036	20.597	20.0578	20.4147	19.7687	20.0133	21.4986	19.9661	19.3231	19.6782		Q8VE22	0.846235	21.4596	1.58993	0.133069	0.997541	-4.57956		Q8VE22	1.19516	21.0772	1.43121	0.173232	0.999765	-4.58418
B2RS41	Succinate-semialdehyde dehydrogenase (EC 1.2.1.24)	Aldh5a1	tr|B2RS41|B2RS41_MOUSE Aldhehyde dehydrogenase family 5, subfamily A1 OS=Mus musculus OX=10090 GN=Aldh5a1 PE=1 SV=1;sp|Q8BWF0|SSDH_MOUSE Succinate-semialdehyde dehydrogenase, mitochondrial OS=Mus musculus OX=10090 GN=Aldh5a1 PE=1 SV=1	55.968	523	16222000	35147000	45568000	53607000	31358000	26137000	51828000	31810000	14636000	55909000	53914000	52695000	27.6554	29.0986	26.1437	26.3956	27.8	27.2106	26.3694	25.9127	27.4211	27.5505	26.6041	26.6813		A8CVP4	1.93212	16.3109	1.58954	0.133155	0.997541	-4.57957		A8CVP4	0.977832	15.441	1.43107	0.173273	0.999765	-4.58418
B2RS43	DNA segment, Chr 17, human D6S53E	D17H6S53E	tr|B2RS43|B2RS43_MOUSE DNA segment, Chr 17, human D6S53E OS=Mus musculus OX=10090 GN=D17H6S53E PE=1 SV=1;sp|Q9Z1R4|CF047_MOUSE Uncharacterized protein C6orf47 homolog OS=Mus musculus OX=10090 GN=D17h6s53e PE=1 SV=1	32.015	293	0	0	0	472750	105730	0	53969	214080	0	276880	254310	262290	15.2576	12.7346	14.3465	19.3791	18.6321	11.9509	16.1751	18.411	13.9341	19.3531	18.5994	18.7237		G5E8A7	-1.24235	15.6028	-1.58912	0.133251	0.997541	-4.57958		G5E8A7	0.508398	20.5319	1.43079	0.173352	0.999765	-4.58419
B2RSC8	E3 ubiquitin-protein ligase (EC 2.3.2.26)	Nedd4	tr|B2RSC8|B2RSC8_MOUSE E3 ubiquitin-protein ligase OS=Mus musculus OX=10090 GN=Nedd4 PE=1 SV=1;sp|P46935|NEDD4_MOUSE E3 ubiquitin-protein ligase NEDD4 OS=Mus musculus OX=10090 GN=Nedd4 PE=1 SV=3	102.706	887	384990	157420	1390800	1967100	427480	594460	1460100	1178400	984150	884490	1442200	1677500	21.4238	20.041	20.9708	21.4937	20.8821	21.1827	21.0707	20.9693	22.9346	21.1468	21.1927	21.5083		Q9JHW2	0.566155	22.3375	1.58822	0.133454	0.997541	-4.57961		Q9JHW2	1.35394	14.6459	1.43017	0.173525	0.999765	-4.58421
B2RSG4	Proline rich 7 (Synaptic)	Prr7	tr|B2RSG4|B2RSG4_MOUSE Proline rich 7 (Synaptic) OS=Mus musculus OX=10090 GN=Prr7 PE=1 SV=1;sp|Q3V0I2|PRR7_MOUSE Proline-rich protein 7 OS=Mus musculus OX=10090 GN=Prr7 PE=1 SV=1	30.354	269	0	0	427520	0	0	287580	932080	0	0	669420	0	0	13.9064	17.1243	19.2219	14.0285	14.7186	20.0258	20.4044	14.116	14.3916	20.7165	13.8881	13.4751		Q3U5M2	-1.29382	17.8197	-1.5871	0.133708	0.997541	-4.57964		Q3U5M2	0.94493	21.6838	1.4292	0.173801	0.999765	-4.58424
B2RSH2	Guanine nucleotide-binding protein G(i) subunit alpha-1 (Adenylate cyclase-inhibiting G alpha protein)	Gnai1	sp|B2RSH2|GNAI1_MOUSE Guanine nucleotide-binding protein G(i) subunit alpha-1 OS=Mus musculus OX=10090 GN=Gnai1 PE=1 SV=1	40.361	354	15358000	17830000	39438000	52176000	23271000	24424000	34161000	26458000	10325000	32119000	44549000	31336000	27.5642	27.962	25.9296	26.3555	27.3196	27.1026	25.7506	25.6364	26.8412	26.6945	26.319	25.9014		Q9CS42	0.737839	20.4335	1.58704	0.133721	0.997541	-4.57964		Q9CS42	0.825284	25.0568	1.42768	0.17423	0.999765	-4.58428
B2RSM5	Actin filament associated protein 1-like 1	Afap1l1	tr|B2RSM5|B2RSM5_MOUSE Actin filament associated protein 1-like 1 OS=Mus musculus OX=10090 GN=Afap1l1 PE=2 SV=1;sp|Q8BZI0|AF1L1_MOUSE Actin filament-associated protein 1-like 1 OS=Mus musculus OX=10090 GN=Afap1l1 PE=1 SV=1	86.638	768	0	21125	1570900	1053700	92085	41757	1080800	2268100	36583	95975	574500	1630800	14.3878	16.6774	21.1513	20.5678	18.4095	16.9514	20.6241	21.9515	17.463	17.7168	19.8172	21.466		Q7TMH5	2.25312	19.4008	1.58661	0.133818	0.997541	-4.57966		Q7TMH5	1.36055	17.2005	1.42731	0.174333	0.999765	-4.58429
B2RSN3	Tubulin beta chain	Tubb2b	tr|B2RSN3|B2RSN3_MOUSE Tubulin beta chain OS=Mus musculus OX=10090 GN=Tubb2b PE=1 SV=1;sp|Q9CWF2|TBB2B_MOUSE Tubulin beta-2B chain OS=Mus musculus OX=10090 GN=Tubb2b PE=1 SV=1	49.953	445	598720	8923800	1908900	5443200	705290	2238700	1115600	376960	9012500	9986800	3978200	246650	22.1594	26.8028	21.4402	23.0032	21.6885	23.2953	20.6712	19.2597	26.6152	24.8904	22.709	18.6315		Q3U9H3	1.87656	18.5381	1.58423	0.134359	0.997541	-4.57973		Q3U9H3	1.84281	20.0783	1.42714	0.174382	0.999765	-4.5843
B2RSR7	Glycerol-3-phosphate dehydrogenase [NAD(+)] (EC 1.1.1.8)	Gpd1l	tr|B2RSR7|B2RSR7_MOUSE Glycerol-3-phosphate dehydrogenase [NAD(+)] OS=Mus musculus OX=10090 GN=Gpd1l PE=2 SV=1;sp|Q3ULJ0|GPD1L_MOUSE Glycerol-3-phosphate dehydrogenase 1-like protein OS=Mus musculus OX=10090 GN=Gpd1l PE=1 SV=2	38.226	351	4531200	6583900	17275000	15624000	6443100	7065300	12411000	23110000	3473400	9049000	14668000	12460000	25.5308	26.2936	24.7058	24.5671	25.2513	25.1264	24.2476	25.4334	25.0306	24.7381	24.6589	24.5174		A0A0R4J0Z3	-0.842583	25.2908	-1.58392	0.134431	0.997541	-4.57974		A0A0R4J0Z3	-2.25866	16.7305	-1.42679	0.174481	0.999765	-4.58431
B2RSV4	Splicing factor 3b, subunit 3	Sf3b3	tr|B2RSV4|B2RSV4_MOUSE Splicing factor 3b, subunit 3 OS=Mus musculus OX=10090 GN=Sf3b3 PE=2 SV=1;sp|Q921M3|SF3B3_MOUSE Splicing factor 3B subunit 3 OS=Mus musculus OX=10090 GN=Sf3b3 PE=1 SV=1	135.55	1217	41313	38457	213760	175580	30453	44842	135250	107430	22187	100430	120950	212900	17.7057	17.6807	18.1943	17.9101	16.6274	17.065	17.5389	17.3767	16.6319	17.7869	17.4888	18.4107		Q8BTU1	1.97024	17.8532	1.58345	0.134537	0.997541	-4.57975		Q8BTU1	1.92904	17.6561	1.42676	0.174491	0.999765	-4.58431
B2RSW8	Pericentriolar material 1	Pcm1	tr|B2RSW8|B2RSW8_MOUSE Pericentriolar material 1 OS=Mus musculus OX=10090 GN=Pcm1 PE=2 SV=1;sp|Q9R0L6|PCM1_MOUSE Pericentriolar material 1 protein OS=Mus musculus OX=10090 GN=Pcm1 PE=1 SV=2	228.833	2025	3825.3	0	9989.5	13965	0	0	18146	24455	0	18272	19672	12623	13.7418	12.9857	13.6529	14.1555	14.7399	13.3568	14.5571	15.1567	15.5898	15.1552	14.7748	14.1709		P57080	-1.11827	15.1178	-1.58275	0.134698	0.997541	-4.57977		P57080	1.85797	20.3617	1.4253	0.174905	0.999765	-4.58435
B2RSY3	Hepatocyte cell adhesion molecule	Hepacam	tr|B2RSY3|B2RSY3_MOUSE Hepatocyte cell adhesion molecule OS=Mus musculus OX=10090 GN=Hepacam PE=1 SV=1;sp|Q640R3|HECAM_MOUSE Hepatocyte cell adhesion molecule OS=Mus musculus OX=10090 GN=Hepacam PE=1 SV=2	46.367	418	3488100	2447100	5970300	6368500	3679300	4703700	6121300	4946500	3637100	5326100	7534500	4202200	25.095	24.636	23.1307	23.2361	24.3489	24.4782	23.1983	23.1211	25.1071	23.9195	23.6634	22.8864		Q8BGT5	-1.60841	18.29	-1.58258	0.134735	0.997541	-4.57978		Q8BGT5	0.757206	23.8833	1.42429	0.175192	0.999765	-4.58438
B2RT97	Proteasome (Prosome, macropain) 26S subunit, non-ATPase, 13	Psmd13	tr|B2RT97|B2RT97_MOUSE Proteasome (Prosome, macropain) 26S subunit, non-ATPase, 13 OS=Mus musculus OX=10090 GN=Psmd13 PE=1 SV=1;sp|Q9WVJ2|PSD13_MOUSE 26S proteasome non-ATPase regulatory subunit 13 OS=Mus musculus OX=10090 GN=Psmd13 PE=1 SV=1;tr|E9Q5I9|E9Q	42.809	376	3810800	2174400	8243900	7026900	2308500	4410300	7900900	5412600	1804100	5739600	7708500	6245300	25.2424	24.4382	23.609	23.382	23.5982	24.3756	23.5772	23.2562	23.9419	24.035	23.6975	23.481		Q9D1R1	2.06624	17.3825	1.58258	0.134735	0.997541	-4.57978		Q9D1R1	-1.13919	16.1978	-1.42313	0.175521	0.999765	-4.58441
B2RTB0	PDGFA associated protein 1	Pdap1	tr|B2RTB0|B2RTB0_MOUSE MCG17262 OS=Mus musculus OX=10090 GN=Pdap1 PE=1 SV=1;sp|Q3UHX2|HAP28_MOUSE 28 kDa heat- and acid-stable phosphoprotein OS=Mus musculus OX=10090 GN=Pdap1 PE=1 SV=1	20.605	181	6519700	5342900	16356000	19482000	14758000	7585800	10605000	15668000	3519200	10514000	11786000	15834000	26.1369	25.9438	24.6247	24.8944	26.5861	25.2397	24.0141	24.8505	25.0523	24.9698	24.332	24.877		A2ALL9	-0.680602	24.8088	-1.58244	0.134768	0.997541	-4.57978		A2ALL9	0.947811	19.4922	1.41997	0.176424	0.999765	-4.5845
B2RTC8	Solute carrier family 25 (Mitochondrial carrier adenine nucleotide translocator), member 31	Slc25a31	tr|B2RTC8|B2RTC8_MOUSE Solute carrier family 25 (Mitochondrial carrier adenine nucleotide translocator), member 31 OS=Mus musculus OX=10090 GN=Slc25a31 PE=1 SV=1;sp|Q3V132|ADT4_MOUSE ADP/ATP translocase 4 OS=Mus musculus OX=10090 GN=Slc25a31 PE=1 SV=1	35.258	320	0	0	0	284390	0	44235	145970	192430	0	18395	150060	178890	15.1416	13.6319	14.2436	18.6253	13.8609	17.0433	17.6521	18.2511	14.622	15.1655	17.8111	18.1495		A2APY7	-1.10652	19.3701	-1.58219	0.134825	0.997541	-4.57979		A2APY7	1.09232	18.3348	1.41996	0.176427	0.999765	-4.5845
B2RTE8	Spermatogenesis associated 2-like	Spata2l	tr|B2RTE8|B2RTE8_MOUSE RIKEN cDNA 2610039E05, isoform CRA_a OS=Mus musculus OX=10090 GN=Spata2l PE=2 SV=1;sp|Q8BNN1|SPA2L_MOUSE Spermatogenesis-associated protein 2-like protein OS=Mus musculus OX=10090 GN=Spata2l PE=1 SV=1	46.772	426	43987	187190	373000	536400	106900	373580	413030	228490	194690	175250	528830	274620	17.8101	20.3311	19.0197	19.5664	18.6498	20.4426	19.1962	18.5087	20.2416	18.6467	19.6935	18.7927		A0A0R4J058	-1.11177	20.812	-1.57939	0.135465	0.997541	-4.57987		A0A0R4J058	1.12097	15.519	1.41969	0.176503	0.999765	-4.58451
B2RTJ2	BTB/POZ domain-containing protein KCTD21 (Potassium channel tetramerisation domain containing 21)	Kctd21	tr|B2RTJ2|B2RTJ2_MOUSE BTB/POZ domain-containing protein KCTD21 OS=Mus musculus OX=10090 GN=Kctd21 PE=1 SV=1;sp|Q3URF8|KCD21_MOUSE BTB/POZ domain-containing protein KCTD21 OS=Mus musculus OX=10090 GN=Kctd21 PE=1 SV=1	29.657	260	0	0	88054	46924	0	0	21488	103280	0	33797	36018	74064	14.1456	13.324	16.8795	15.953	12.3087	13.233	14.808	17.3176	14.37	16.1049	15.6786	16.8262		E9Q9D6	-0.852991	16.8093	-1.57899	0.135556	0.997541	-4.57988		E9Q9D6	1.22755	14.592	1.41965	0.176515	0.999765	-4.58451
B2RTJ8	CCR4 carbon catabolite repression 4-like (S. cerevisiae)	Noct	tr|B2RTJ8|B2RTJ8_MOUSE CCR4 carbon catabolite repression 4-like (S. cerevisiae) OS=Mus musculus OX=10090 GN=Noct PE=2 SV=1;sp|O35710|NOCT_MOUSE Nocturnin OS=Mus musculus OX=10090 GN=Noct PE=1 SV=3;tr|Q3UEU2|Q3UEU2_MOUSE Uncharacterized protein OS=Mus muscu	48.301	429	299660	136660	518310	576950	481050	297500	658610	89317	181230	311230	427860	217020	21.0064	19.8041	19.5074	19.6745	21.0722	20.0798	19.8888	17.0998	20.1225	19.5337	19.3768	18.4394		Q8CEG5	2.36764	16.7326	1.5787	0.135623	0.997541	-4.57989		Q8CEG5	1.74479	15.92	1.41839	0.176875	0.999765	-4.58454
B2RTL2	Phosphodiesterase (EC 3.1.4.-)	Pde4a	tr|B2RTL2|B2RTL2_MOUSE Phosphodiesterase OS=Mus musculus OX=10090 GN=Pde4a PE=2 SV=1;sp|O89084|PDE4A_MOUSE cAMP-specific 3,5-cyclic phosphodiesterase 4A OS=Mus musculus OX=10090 GN=Pde4a PE=1 SV=2;tr|C9K100|C9K100_MOUSE Phosphodiesterase OS=Mus musculus	93.558	844	37287	0	125370	206980	93901	46250	262700	218280	419230	214410	311930	393310	17.5349	14.6715	17.4033	18.1541	18.441	17.1142	18.5244	18.4401	21.5164	18.9582	18.9046	19.3317		Q8C1Y3	-2.5666	21.8684	-1.57643	0.136145	0.997541	-4.57996		Q8C1Y3	-1.93222	15.1514	-1.41778	0.177051	0.999765	-4.58456
B2RTL6	Thrombospondin 4	Thbs4	tr|B2RTL6|B2RTL6_MOUSE Thrombospondin 4 OS=Mus musculus OX=10090 GN=Thbs4 PE=1 SV=1;sp|Q9Z1T2|TSP4_MOUSE Thrombospondin-4 OS=Mus musculus OX=10090 GN=Thbs4 PE=1 SV=1	106.366	963	0	18728	106200	80292	0	52997	82042	78395	38311	94845	66045	58098	14.5355	16.4757	17.1573	16.7497	13.3401	17.3312	16.7968	16.9041	17.5398	17.6985	16.5847	16.4618		Q8VEB4	2.62734	16.6296	1.5764	0.136153	0.997541	-4.57996		Q8VEB4	-2.15078	20.6533	-1.41765	0.177087	0.999765	-4.58456
B2RTM0	Histone H4	Hist2h4	tr|B2RTM0|B2RTM0_MOUSE Histone H4 OS=Mus musculus OX=10090 GN=Hist2h4 PE=1 SV=1;sp|P62806|H4_MOUSE Histone H4 OS=Mus musculus OX=10090 GN=Hist1h4a PE=1 SV=2;tr|Q61667|Q61667_MOUSE Histone H4 (Fragment) OS=Mus musculus OX=10090 PE=3 SV=1	11.367	103	6754000	1674700	27775000	5374600	3290200	4718700	22729000	20243000	1787300	2557800	17067000	7860300	26.1957	24.0009	25.4098	22.9844	24.1689	24.4833	25.1458	25.2348	23.9263	22.7867	24.8852	23.8261		Q91YJ3	1.90261	17.34	1.57627	0.136181	0.997541	-4.57996		Q91YJ3	-1.6589	16.3143	-1.41679	0.177334	0.999765	-4.58459
B2RTN5	Glucocorticoid receptor DNA binding factor 1 (Grlf1 protein)	Arhgap35	tr|B2RTN5|B2RTN5_MOUSE Glucocorticoid receptor DNA binding factor 1 OS=Mus musculus OX=10090 GN=Arhgap35 PE=1 SV=1;sp|Q91YM2|RHG35_MOUSE Rho GTPase-activating protein 35 OS=Mus musculus OX=10090 GN=Arhgap35 PE=1 SV=3;tr|Q3TSU7|Q3TSU7_MOUSE Uncharacterized	170.393	1499	347850	171310	626040	1139100	304920	143130	637600	868550	174430	494460	716870	763860	21.2548	20.1826	19.7874	20.6834	20.3379	18.9141	19.8407	20.5117	20.059	20.2487	20.1481	20.3278		Q543K9	0.701098	23.2173	1.57377	0.13676	0.997541	-4.58004		Q543K9	2.02816	16.9406	1.41658	0.177395	0.999765	-4.58459
B2RUA5	SAPS domain family, member 1	Ppp6r1	tr|B2RUA5|B2RUA5_MOUSE SAPS domain family, member 1 OS=Mus musculus OX=10090 GN=Ppp6r1 PE=2 SV=1;sp|Q7TSI3|PP6R1_MOUSE Serine/threonine-protein phosphatase 6 regulatory subunit 1 OS=Mus musculus OX=10090 GN=Ppp6r1 PE=1 SV=1	94.556	856	96925	43787	311300	323730	71225	101980	194630	185430	163890	79951	228930	275350	19.1262	17.898	18.7516	18.8175	17.9958	18.374	18.0792	18.1955	19.9554	17.4347	18.4423	18.7967		Q14B21	1.72427	19.248	1.5724	0.137076	0.997541	-4.58008		Q14B21	-1.61028	18.4784	-1.41616	0.177517	0.999765	-4.58461
B2RUC7	Serine/threonine kinase receptor associated protein	Strap	tr|B2RUC7|B2RUC7_MOUSE Serine/threonine kinase receptor associated protein OS=Mus musculus OX=10090 GN=Strap PE=1 SV=1;sp|Q9Z1Z2|STRAP_MOUSE Serine-threonine kinase receptor-associated protein OS=Mus musculus OX=10090 GN=Strap PE=1 SV=2	38.442	350	4119500	4798200	11630000	14545000	3803500	6742500	14107000	7932500	2656100	6250300	11447000	9699600	25.3722	25.7637	24.1192	24.461	24.4024	25.0519	24.4377	23.8295	24.5847	24.1666	24.2884	24.1416		O54941	-2.33099	18.7655	-1.57179	0.137217	0.997541	-4.5801		O54941	0.536116	22.5266	1.41581	0.177617	0.999765	-4.58462
B2RUE0	Potassium voltage-gated channel, Shal-related family, member 3	Kcnd3	tr|B2RUE0|B2RUE0_MOUSE Potassium voltage-gated channel, Shal-related family, member 3 OS=Mus musculus OX=10090 GN=Kcnd3 PE=2 SV=1;sp|Q9Z0V1|KCND3_MOUSE Potassium voltage-gated channel subfamily D member 3 OS=Mus musculus OX=10090 GN=Kcnd3 PE=1 SV=1;tr|Q3UH	73.462	655	33208	56870	138650	99758	46926	57867	119920	74798	144240	193130	65968	0	17.3419	18.3359	17.5526	17.0716	17.3238	17.4712	17.3603	16.8337	19.7431	18.7968	16.5829	16.1793		Q8R123	0.932561	19.0921	1.57109	0.137379	0.997541	-4.58012		Q8R123	0.66897	24.0744	1.41507	0.177829	0.999765	-4.58464
B2RUG7	Zinc finger RNA binding protein	Zfr	tr|B2RUG7|B2RUG7_MOUSE Zinc finger RNA binding protein OS=Mus musculus OX=10090 GN=Zfr PE=2 SV=1;sp|O88532|ZFR_MOUSE Zinc finger RNA-binding protein OS=Mus musculus OX=10090 GN=Zfr PE=1 SV=2	114.454	1052	51126	0	74150	136120	16050	9566.5	69166	95204	10489	30702	88221	160240	18.0607	15.872	16.6247	17.5326	15.5959	14.6036	16.5434	17.1955	15.3868	15.9566	17.0173	17.9843		Q3UFQ4	0.659397	22.0428	1.57048	0.13752	0.997541	-4.58014		Q3UFQ4	0.632092	16.849	1.41094	0.179023	0.999765	-4.58475
B2RUJ5	Amyloid-beta A4 precursor protein-binding family A member 1 (Adapter protein X11alpha) (Neuron-specific X11 protein) (Neuronal Munc18-1-interacting protein 1) (Mint-1)	Apba1	sp|B2RUJ5|APBA1_MOUSE Amyloid-beta A4 precursor protein-binding family A member 1 OS=Mus musculus OX=10090 GN=Apba1 PE=1 SV=2;tr|Q3UH26|Q3UH26_MOUSE Uncharacterized protein OS=Mus musculus OX=10090 GN=Apba1 PE=2 SV=1	92.909	842	410950	210810	1226800	665760	195640	401500	853380	544490	343230	558130	948200	871750	21.5325	20.5301	20.7847	19.8869	19.6232	20.5574	20.2734	19.8112	21.1839	20.4357	20.566	20.5261		Q3TYX3	-1.21302	20.8263	-1.57021	0.137584	0.997541	-4.58014		Q3TYX3	-0.591172	21.7495	-1.41073	0.179083	0.999765	-4.58476
B2RUJ8	Rho GTPase-activating protein 12	Arhgap12	tr|B2RUJ8|B2RUJ8_MOUSE Rho GTPase-activating protein 12 OS=Mus musculus OX=10090 GN=Arhgap12 PE=1 SV=1;sp|Q8C0D4|RHG12_MOUSE Rho GTPase-activating protein 12 OS=Mus musculus OX=10090 GN=Arhgap12 PE=1 SV=2;tr|S4R221|S4R221_MOUSE Rho GTPase-activating protei	92.661	813	14653	0	104600	150120	0	17200	51864	4827.3	43152	11663	8903.7	42064	15.979	12.9866	17.1348	17.6778	14.0909	15.5383	16.116	12.7229	17.7375	14.4618	13.5901	15.9772		Q149L6	-1.75935	18.5446	-1.5694	0.137772	0.997541	-4.58017		Q149L6	-1.03057	18.7382	-1.40997	0.179303	0.999765	-4.58478
B2RUK5	Methylcrotonoyl-Coenzyme A carboxylase 2 (Beta)	Mccc2	tr|B2RUK5|B2RUK5_MOUSE Methylcrotonoyl-Coenzyme A carboxylase 2 (Beta) OS=Mus musculus OX=10090 GN=Mccc2 PE=1 SV=1;sp|Q3ULD5|MCCB_MOUSE Methylcrotonoyl-CoA carboxylase beta chain, mitochondrial OS=Mus musculus OX=10090 GN=Mccc2 PE=1 SV=1;tr|Q6PD20|Q6PD20_M	61.379	563	1391500	1884200	3508700	3680100	1271100	1442100	4137500	2358700	1622300	1811000	3947300	2649200	23.5642	24.1983	22.3426	22.4227	22.6372	22.5946	22.6169	22.0102	23.7653	22.2535	22.6973	22.1941		B7ZNY4	-1.04008	14.7327	-1.56824	0.13804	0.997541	-4.5802		B7ZNY4	-1.23646	17.2684	-1.40906	0.179567	0.999765	-4.58481
B2RVN8	Family with sequence similarity 163, member B	Fam163b	tr|B2RVN8|B2RVN8_MOUSE Family with sequence similarity 163, member B OS=Mus musculus OX=10090 GN=Fam163b PE=1 SV=1;sp|Q8BUM6|F163B_MOUSE Protein FAM163B OS=Mus musculus OX=10090 GN=Fam163b PE=1 SV=1	18.306	167	298270	0	0	423690	778220	401720	0	532570	122910	922290	480870	385880	20.9986	14.1547	13.9984	19.2166	21.847	20.5583	14.8018	19.778	19.4772	21.2114	19.5514	19.3031		Q9JM96	-0.846626	22.1528	-1.56777	0.13815	0.997541	-4.58022		Q9JM96	0.747382	19.9927	1.40887	0.179621	0.999765	-4.58481
B2RVP5	Histone H2A	H2az2	tr|B2RVP5|B2RVP5_MOUSE Histone H2A OS=Mus musculus OX=10090 GN=H2afv PE=2 SV=1;sp|Q3THW5|H2AV_MOUSE Histone H2A.V OS=Mus musculus OX=10090 GN=H2afv PE=1 SV=3;sp|P0C0S6|H2AZ_MOUSE Histone H2A.Z OS=Mus musculus OX=10090 GN=H2afz PE=1 SV=2;tr|Q8R029|Q8R029_MO	13.509	128	0	0	990430	3428100	0	0	772690	812400	0	3024600	600850	3314500	14.522	14.4674	20.4675	22.3175	13.3627	11.9476	20.126	20.4114	14.9903	23.0456	19.8842	22.5303		Q8K0Z7	0.662866	21.4959	1.5677	0.138168	0.997541	-4.58022		Q8K0Z7	-0.828697	23.8914	-1.40607	0.180435	0.999765	-4.58489
B2RVQ7	Zinc finger protein 706	Zfp706	tr|B2RVQ7|B2RVQ7_MOUSE Zinc finger protein 706 OS=Mus musculus OX=10090 GN=Zfp706 PE=1 SV=1;sp|Q9D115|ZN706_MOUSE Zinc finger protein 706 OS=Mus musculus OX=10090 GN=Znf706 PE=1 SV=1	8.498	76	121770	0	795860	0	0	595750	509960	499450	0	688490	0	0	19.5063	15.9092	20.1432	12.1097	12.7051	21.1861	19.5091	19.6817	14.4021	20.7599	15.703	12.7311		A0A0R4J0H0	0.714715	18.5296	1.56717	0.138292	0.997541	-4.58023		A0A0R4J0H0	-1.58788	17.2798	-1.40509	0.180721	0.999765	-4.58492
B2RW11	Ankyrin repeat domain 34A	Ankrd34a	tr|B2RW11|B2RW11_MOUSE Ankyrin repeat domain 34A OS=Mus musculus OX=10090 GN=Ankrd34a PE=1 SV=1	52.45	495	222660	426210	1012200	890590	349120	262660	1130700	407720	213570	359320	1097600	545820	20.5116	21.7091	20.4997	20.3184	20.5559	19.8814	20.6912	19.3773	20.3954	19.7556	20.7847	19.8235		B2RUJ5	-0.617219	20.388	-1.5671	0.138307	0.997541	-4.58024		B2RUJ5	1.6149	20.4712	1.4049	0.180778	0.999765	-4.58492
B2RW20	Family with sequence similarity 40, member B	Strip2	tr|B2RW20|B2RW20_MOUSE Family with sequence similarity 40, member B OS=Mus musculus OX=10090 GN=Strip2 PE=2 SV=1;sp|Q8C9H6|STRP2_MOUSE Striatin-interacting proteins 2 OS=Mus musculus OX=10090 GN=Strip2 PE=1 SV=1;tr|E9QN41|E9QN41_MOUSE Striatin-interacting	96.294	844	0	0	42605	79674	64532	64817	88921	9286.8	0	18983	171480	37903	13.0204	11.8602	15.8032	16.7382	17.8369	17.652	16.9164	13.7044	13.761	15.2141	18.0105	15.8209		P58871	-0.677712	21.7419	-1.56659	0.138425	0.997541	-4.58025		P58871	1.96135	17.9302	1.40375	0.181112	0.999765	-4.58496
B2RWB7	9630033F20Rik protein	Tigar	tr|B2RWB7|B2RWB7_MOUSE 9630033F20Rik protein OS=Mus musculus OX=10090 GN=Tigar PE=1 SV=1;sp|Q8BZA9|TIGAR_MOUSE Fructose-2,6-bisphosphatase TIGAR OS=Mus musculus OX=10090 GN=Tigar PE=1 SV=1	29.191	269	492540	480200	1565600	2193400	3490500	1672600	1695200	3698700	534360	1265800	1386500	2383800	21.8342	21.9088	21.1463	21.6552	24.2641	22.8309	21.2923	22.685	21.9196	21.7004	21.1338	22.0356		Q5HZJ8	-0.771438	25.3317	-1.56618	0.138522	0.997541	-4.58026		Q5HZJ8	1.47462	17.2028	1.40349	0.181188	0.999765	-4.58496
B2RWC4	Gm88 protein (Leucine-rich repeat-containing 73)	Lrrc73	tr|B2RWC4|B2RWC4_MOUSE Gm88 protein OS=Mus musculus OX=10090 GN=Lrrc73 PE=1 SV=1	33.455	316	528820	76830	460800	1244300	620220	197660	692740	850950	25450	809010	1062100	616690	21.9526	18.8397	19.3331	20.8144	21.4815	19.4284	19.9638	20.481	16.86	21.009	20.7355	20.0067		Q8K212	-0.610613	22.7784	-1.56571	0.138632	0.997541	-4.58028		Q8K212	0.636897	19.9866	1.40198	0.181632	0.999765	-4.58501
B2RWU2	Immunodeficiency virus type I enhancer binding protein 2	Hivep2	tr|B2RWU2|B2RWU2_MOUSE Immunodeficiency virus type I enhancer binding protein 2 OS=Mus musculus OX=10090 GN=Hivep2 PE=2 SV=1;sp|Q3UHF7|ZEP2_MOUSE Transcription factor HIVEP2 OS=Mus musculus OX=10090 GN=Hivep2 PE=1 SV=1	266.733	2430	0	0	7848.5	0	0	0	40001	11220	0	6975.1	35600	0	16.1315	14.633	13.2953	13.8198	13.2702	13.9356	15.7305	13.9881	14.2719	13.6679	15.6612	14.2006		Q8K097	0.911318	23.131	1.5656	0.138658	0.997541	-4.58028		Q8K097	1.92445	19.8064	1.40188	0.18166	0.999765	-4.58501
B2RWU4	Cordon-bleu	Cobl	tr|B2RWU4|B2RWU4_MOUSE Cordon-bleu OS=Mus musculus OX=10090 GN=Cobl PE=2 SV=1;tr|G5E8P4|G5E8P4_MOUSE Protein cordon-bleu OS=Mus musculus OX=10090 GN=Cobl PE=1 SV=1;tr|G3UWY3|G3UWY3_MOUSE Protein cordon-bleu OS=Mus musculus OX=10090 GN=Cobl PE=1 SV=1;sp|Q5N	143.981	1337	0	0	3669	5854700	0	0	0	16804	0	23116	28504	0	14.1875	12.9434	12.168	23.1113	13.7164	13.4198	15.4403	14.5939	13.1884	15.5183	15.329	13.6872		Q3TXV7	-1.41851	18.1551	-1.56536	0.138715	0.997541	-4.58029		Q3TXV7	0.623191	20.791	1.40163	0.181734	0.999765	-4.58502
B2RWX1	Arhgap21 protein	Arhgap21	tr|B2RWX1|B2RWX1_MOUSE Arhgap21 protein OS=Mus musculus OX=10090 GN=Arhgap21 PE=2 SV=1;sp|Q6DFV3|RHG21_MOUSE Rho GTPase-activating protein 21 OS=Mus musculus OX=10090 GN=Arhgap21 PE=1 SV=1;tr|G3UWM5|G3UWM5_MOUSE Rho GTPase-activating protein 21 (Fragment)	216.806	1954	111230	81322	293500	444420	60549	95543	350410	257830	50188	314970	353350	242450	19.3555	18.9348	18.6643	19.2875	17.7343	18.2701	18.9521	18.6899	17.9886	19.5522	19.0909	18.6057		Q69ZF3	1.41266	17.6736	1.56529	0.138729	0.997541	-4.58029		Q69ZF3	1.36701	14.5744	1.40093	0.181937	0.999765	-4.58503
B2RWX4	Rint1 protein	Rint1	tr|B2RWX4|B2RWX4_MOUSE Rint1 protein OS=Mus musculus OX=10090 GN=Rint1 PE=2 SV=1;sp|Q8BZ36|RINT1_MOUSE RAD50-interacting protein 1 OS=Mus musculus OX=10090 GN=Rint1 PE=1 SV=2	83.482	734	85592	0	41490	72453	29461	71159	49281	0	22159	29682	57831	24625	18.919	15.8417	15.7639	16.5973	16.5741	17.8007	16.0402	14.4946	16.6298	15.9044	16.3862	15.1737		Q9R0D8	1.50296	19.0274	1.56517	0.138758	0.997541	-4.58029		Q9R0D8	0.637602	22.2621	1.39976	0.182282	0.999765	-4.58507
B2RWX5	Centrosomal protein 250	Cep250	tr|B2RWX5|B2RWX5_MOUSE Centrosomal protein 250 OS=Mus musculus OX=10090 GN=Cep250 PE=2 SV=1;sp|Q60952|CP250_MOUSE Centrosome-associated protein CEP250 OS=Mus musculus OX=10090 GN=Cep250 PE=1 SV=4;tr|E9Q5A8|E9Q5A8_MOUSE Centrosome-associated protein CEP250	276.851	2414	0	0	0	53442	775040	0	0	0	0	0	0	82800	13.5029	16.3809	14.0107	16.1459	21.8404	15.9776	13.4961	14.0807	12.3913	13.9187	14.1277	16.9935		Q3U5S6	-1.30656	21.0772	-1.56461	0.138889	0.997541	-4.58031		Q3U5S6	-1.56973	15.5134	-1.39891	0.182531	0.999765	-4.58509
B2RXC1	Trafficking protein particle complex subunit 11	Trappc11	sp|B2RXC1|TPC11_MOUSE Trafficking protein particle complex subunit 11 OS=Mus musculus OX=10090 GN=Trappc11 PE=1 SV=1	128.396	1133	18066	0	25049	75364	0	10559	45665	52939	0	39322	126830	42844	16.3278	13.667	15.0158	16.6557	16.308	14.7609	15.9271	16.3152	14.1953	16.3388	17.5598	16.0048		O08747	1.51094	14.9815	1.56415	0.138997	0.997541	-4.58032		O08747	-1.70327	16.1459	-1.39627	0.183309	0.999765	-4.58517
B2RXL5	Calcium/calmodulin-dependent protein kinase II inhibitor 2 (Camk2n2 protein)	Camk2n2	tr|B2RXL5|B2RXL5_MOUSE Calcium/calmodulin-dependent protein kinase II inhibitor 2 OS=Mus musculus OX=10090 GN=Camk2n2 PE=1 SV=1;sp|Q78WH7|CK2N2_MOUSE Calcium/calmodulin-dependent protein kinase II inhibitor 2 OS=Mus musculus OX=10090 GN=Camk2n2 PE=1 SV=1	8.628	79	54905	0	216550	232750	112060	168100	302800	103100	34308	186260	273150	326430	18.1795	13.5687	18.2136	18.3282	18.7257	19.1703	18.7353	17.315	17.3563	18.7408	18.7062	19.052		Q543T5	-2.27377	21.4768	-1.56407	0.139015	0.997541	-4.58033		Q543T5	-0.692707	24.95	-1.3957	0.183479	0.999765	-4.58518
B2RXM1	SLIT and NTRK-like family, member 1	Slitrk1	tr|B2RXM1|B2RXM1_MOUSE SLIT and NTRK-like family, member 1 OS=Mus musculus OX=10090 GN=Slitrk1 PE=2 SV=1;tr|B2RWY3|B2RWY3_MOUSE SLIT and NTRK-like family, member 1 OS=Mus musculus OX=10090 GN=Slitrk1 PE=2 SV=1;sp|Q810C1|SLIK1_MOUSE SLIT and NTRK-like prote	77.817	696	16480	6735.9	139460	52132	18740	10831	155230	27583	0	16467	131760	79927	16.1747	14.7631	17.5612	16.1091	15.8454	14.8014	17.7434	15.3373	12.8527	14.9945	17.6167	16.9405		Q80VP0	-0.544545	21.3657	-1.56374	0.139092	0.997541	-4.58034		Q80VP0	-0.657454	21.2563	-1.39534	0.183584	0.999765	-4.58519
B2RXM2	EG627828 protein	Gm6793	tr|B2RXM2|B2RXM2_MOUSE EG627828 protein OS=Mus musculus OX=10090 GN=Gm6793 PE=1 SV=1;tr|Q0VG47|Q0VG47_MOUSE Heterogeneous nuclear ribonucleoprotein A3 OS=Mus musculus OX=10090 GN=Hnrnpa3 PE=2 SV=1;tr|Q6PFA7|Q6PFA7_MOUSE Hnrpa3 protein (Fragment) OS=Mus mus	36.61	351	3675300	4809900	14974000	12516000	2712300	3904500	11616000	8918700	3749200	4192400	5716100	7684000	25.1821	25.7678	24.4939	24.2381	23.8578	24.1815	24.1493	24.0053	25.1576	23.5499	23.2506	23.7921		I7HJQ8	-0.670648	21.7637	-1.56339	0.139175	0.997541	-4.58035		I7HJQ8	0.728028	20.546	1.39518	0.183631	0.999765	-4.5852
B2RXQ4	Nek1 protein (Serine/threonine-protein kinase Nek1)	Nek1	tr|B2RXQ4|B2RXQ4_MOUSE Nek1 protein OS=Mus musculus OX=10090 GN=Nek1 PE=1 SV=1;sp|P51954|NEK1_MOUSE Serine/threonine-protein kinase Nek1 OS=Mus musculus OX=10090 GN=Nek1 PE=1 SV=2;tr|B7ZWK0|B7ZWK0_MOUSE Nek1 protein OS=Mus musculus OX=10090 GN=Nek1 PE=1 SV	133.856	1178	0	0	17914	31089	0	2689.3	0	24320	4242.6	9333.5	0	10101	14.8126	14.7419	14.5188	15.3424	13.1388	12.5818	14.1778	15.1484	13.8825	14.1177	13.4523	13.8364		Q65ZC0	-1.35204	18.7662	-1.56276	0.139324	0.997541	-4.58036		Q65ZC0	-1.92121	21.4785	-1.39505	0.18367	0.999765	-4.5852
B2RXQ8	WD repeat domain containing 82	Wdr82	tr|B2RXQ8|B2RXQ8_MOUSE MCG19514, isoform CRA_a OS=Mus musculus OX=10090 GN=Wdr82 PE=1 SV=1;sp|Q8BFQ4|WDR82_MOUSE WD repeat-containing protein 82 OS=Mus musculus OX=10090 GN=Wdr82 PE=1 SV=1	35.079	313	16586	265090	412970	780740	112590	400120	770320	1708600	353650	522060	1015300	789900	16.1854	20.9138	19.1706	20.1232	18.7333	20.5519	20.1214	21.5266	21.2336	20.3325	20.6682	20.3781		Q8BNW9	0.892969	23.2498	1.56151	0.139616	0.997541	-4.5804		Q8BNW9	0.548343	19.8873	1.39458	0.183808	0.999765	-4.58521
B2RXR2	Phosphatidylinositol 3 kinase, regulatory subunit, polypeptide 4, p150	Pik3r4	tr|B2RXR2|B2RXR2_MOUSE Phosphatidylinositol 3 kinase, regulatory subunit, polypeptide 4, p150 OS=Mus musculus OX=10090 GN=Pik3r4 PE=2 SV=1;sp|Q8VD65|PI3R4_MOUSE Phosphoinositide 3-kinase regulatory subunit 4 OS=Mus musculus OX=10090 GN=Pik3r4 PE=1 SV=3;tr|	152.572	1358	42159	30476	324760	502400	91315	94823	361740	250080	64761	167780	410560	342470	17.7394	17.2911	18.8144	19.4693	18.396	18.2581	18.9993	18.6441	18.4122	18.5795	19.3152	19.124		Q5HZI9	0.566719	21.8022	1.56057	0.139837	0.997541	-4.58043		Q5HZI9	-2.31825	16.2789	-1.39406	0.183963	0.999765	-4.58523
B2RXR7	Pcdh9 protein	Pcdh9	tr|B2RXR7|B2RXR7_MOUSE Pcdh9 protein OS=Mus musculus OX=10090 GN=Pcdh9 PE=2 SV=1;tr|A0A0A6YY09|A0A0A6YY09_MOUSE Protocadherin 9 OS=Mus musculus OX=10090 GN=Pcdh9 PE=1 SV=1;tr|B2RY66|B2RY66_MOUSE Pcdh9 protein OS=Mus musculus OX=10090 GN=Pcdh9 PE=2 SV=1;tr|	127.877	1161	211630	81508	738180	582480	81740	161590	529190	465820	82307	357790	496170	453320	20.427	18.9387	20.0317	19.6887	18.2176	19.1074	19.5641	19.5772	18.8107	19.749	19.5982	19.5448		B1AQX9	-0.748413	24.3936	-1.55996	0.139982	0.997541	-4.58045		B1AQX9	-2.09259	16.5597	-1.39358	0.184105	0.999765	-4.58524
B2RXS3	S phase cyclin A-associated protein in the ER (Scaper protein)	Scaper	tr|B2RXS3|B2RXS3_MOUSE S phase cyclin A-associated protein in the ER OS=Mus musculus OX=10090 GN=Scaper PE=1 SV=1;tr|Q69ZJ3|Q69ZJ3_MOUSE MKIAA1454 protein (Fragment) OS=Mus musculus OX=10090 GN=Scaper PE=2 SV=1;tr|F8VQ70|F8VQ70_MOUSE S phase cyclin A-assoc	157.144	1392	7637.4	0	51754	54895	4023.3	6906.4	33984	35863	0	41774	20056	13934	14.8936	14.1508	16.0916	16.1857	13.3675	14.0845	15.4885	15.7311	14.2143	16.4322	14.8037	14.3192		Q9WVG6	-1.43646	15.5731	-1.55901	0.140205	0.997541	-4.58048		Q9WVG6	-0.703967	25.7509	-1.3932	0.184216	0.999765	-4.58525
B2RXS4	Plexin-B2	Plxnb2	sp|B2RXS4|PLXB2_MOUSE Plexin-B2 OS=Mus musculus OX=10090 GN=Plxnb2 PE=1 SV=1;tr|Q8CHG6|Q8CHG6_MOUSE MKIAA0315 protein (Fragment) OS=Mus musculus OX=10090 GN=mKIAA0315 PE=4 SV=2	206.23	1842	116550	89337	498640	350950	194910	192410	336370	212550	107570	152950	269530	188040	19.4333	19.0923	19.4501	18.9372	19.6172	19.3855	18.8914	18.4002	19.2556	18.4366	18.6863	18.2243		A0A0R4J0U7	1.63995	19.1646	1.55778	0.140496	0.997541	-4.58051		A0A0R4J0U7	0.757614	19.7692	1.39187	0.184613	0.999765	-4.58529
B2RXT3	Ogdhl protein (Oxoglutarate dehydrogenase-like)	Ogdhl	tr|B2RXT3|B2RXT3_MOUSE Ogdhl protein OS=Mus musculus OX=10090 GN=Ogdhl PE=1 SV=1;tr|E9Q7L0|E9Q7L0_MOUSE Oxoglutarate dehydrogenase-like OS=Mus musculus OX=10090 GN=Ogdhl PE=1 SV=1	114.561	1010	4734900	1937900	9392400	13261000	3994900	3006400	11565000	7669000	4518600	5404300	12098000	11798000	25.6041	24.2453	23.8024	24.3239	24.4815	23.7651	24.1428	23.7788	25.4678	23.942	24.371	24.4355		B2RXR7	-0.654951	19.4391	-1.55643	0.140814	0.997541	-4.58055		B2RXR7	-1.51801	20.123	-1.39131	0.184778	0.999765	-4.5853
B2RXW8	Ppfia1 protein (Protein tyrosine phosphatase, receptor type, f polypeptide (PTPRF),-interacting protein (liprin), alpha 1)	Ppfia1	tr|B2RXW8|B2RXW8_MOUSE Ppfia1 protein OS=Mus musculus OX=10090 GN=Ppfia1 PE=1 SV=1;tr|B2RXQ2|B2RXQ2_MOUSE Ppfia1 protein OS=Mus musculus OX=10090 GN=Ppfia1 PE=1 SV=1;tr|B8QI33|B8QI33_MOUSE Liprin-alpha 1 OS=Mus musculus OX=10090 GN=Ppfia1 PE=2 SV=1	140.135	1241	68918	11563	165090	175060	17982	37622	71403	76000	16036	67709	23740	53949	18.5581	15.6681	17.8113	17.9057	15.7789	16.7853	16.5907	16.8576	16.0923	17.1781	15.0557	16.3506		Q8BP67	0.601013	23.3761	1.55365	0.141476	0.997541	-4.58063		Q8BP67	1.40962	18.1084	1.38861	0.185582	0.999765	-4.58538
B2RXY7	Carbonyl reductase 1	Cbr1	tr|B2RXY7|B2RXY7_MOUSE Carbonyl reductase 1 OS=Mus musculus OX=10090 GN=Cbr1 PE=1 SV=1;sp|P48758|CBR1_MOUSE Carbonyl reductase [NADPH] 1 OS=Mus musculus OX=10090 GN=Cbr1 PE=1 SV=3	30.641	277	6334300	8684600	50091000	45837000	22959000	30157000	47026000	45152000	9661000	42293000	54980000	34519000	26.0889	26.7573	26.284	26.1634	27.2979	27.4386	26.2251	26.4381	26.7307	27.1194	26.6334	26.0466		Q8K2L8	-0.709266	19.9692	-1.55235	0.141784	0.997541	-4.58067		Q8K2L8	-0.680428	19.174	-1.38808	0.185741	0.999765	-4.58539
B2RY56	RNA-binding protein 25 (RNA-binding motif protein 25)	Rbm25	sp|B2RY56|RBM25_MOUSE RNA-binding protein 25 OS=Mus musculus OX=10090 GN=Rbm25 PE=1 SV=2;tr|S4R2B0|S4R2B0_MOUSE RNA-binding protein 25 (Fragment) OS=Mus musculus OX=10090 GN=Rbm25 PE=1 SV=1	99.552	838	54033	0	432730	372670	0	28233	371590	184800	105550	95002	0	87806	18.1528	15.2003	19.2399	19.0263	12.8092	16.3279	19.0392	18.1904	19.2241	17.7011	14.8246	17.0816		A2RSQ0	-1.60841	16.1923	-1.55192	0.141886	0.997541	-4.58068		A2RSQ0	0.636695	19.4487	1.38798	0.18577	0.999765	-4.5854
B2RY58	Hyperpolarization-activated, cyclic nucleotide-gated K+ 4 (Potassium/sodium hyperpolarization-activated cyclic nucleotide-gated channel 4)	Hcn4	tr|B2RY58|B2RY58_MOUSE Hyperpolarization-activated, cyclic nucleotide-gated K+ 4 OS=Mus musculus OX=10090 GN=Hcn4 PE=1 SV=1;sp|O70507|HCN4_MOUSE Potassium/sodium hyperpolarization-activated cyclic nucleotide-gated channel 4 OS=Mus musculus OX=10090 GN=Hcn4	129.065	1201	0	0	340020	108930	0	0	248440	156420	0	43746	154310	125760	13.2925	13.9655	18.8824	17.2021	15.5801	13.6872	18.4416	17.9403	12.617	16.5034	17.8528	17.6207		E9PZ43	-0.997194	22.6226	-1.55181	0.141914	0.997541	-4.58069		E9PZ43	-1.81043	15.9657	-1.3854	0.186542	0.999765	-4.58547
B2RY77	Phosphodiesterase (EC 3.1.4.-)	Pde11a	tr|B2RY77|B2RY77_MOUSE Phosphodiesterase OS=Mus musculus OX=10090 GN=Pde11a PE=2 SV=1;sp|P0C1Q2|PDE11_MOUSE Dual 3,5-cyclic-AMP and -GMP phosphodiesterase 11A OS=Mus musculus OX=10090 GN=Pde11a PE=1 SV=1;tr|F6SXR7|F6SXR7_MOUSE Phosphodiesterase (Fragment	104.593	933	0	0	20198	1432200	269540	0	9341500	35619	0	0	23865	15622	14.8054	16.3638	14.6967	21.023	20.1393	14.8595	23.8258	15.7208	12.375	13.2511	15.0635	14.4908		Q8K239	0.642111	22.6368	1.55143	0.142005	0.997541	-4.5807		Q8K239	-0.626439	20.86	-1.38513	0.186621	0.999765	-4.58548
B3V097	BetaCstF-64 variant 3	Cstf2	tr|B3V097|B3V097_MOUSE BetaCstF-64 variant 3 OS=Mus musculus OX=10090 GN=Cstf2 PE=2 SV=1;sp|Q8BIQ5|CSTF2_MOUSE Cleavage stimulation factor subunit 2 OS=Mus musculus OX=10090 GN=Cstf2 PE=1 SV=2;tr|B3V099|B3V099_MOUSE BetaCstF-64 variant 1 OS=Mus musculus OX	66.425	630	0	112160	227320	162930	0	133850	153630	109900	95019	97888	98941	293700	15.3396	19.4733	18.2855	17.7992	13.4048	18.8073	17.7281	17.4108	19.0494	17.7473	17.1887	18.8935		D3YZI9	-0.689805	19.6758	-1.55098	0.142112	0.997541	-4.58071		D3YZI9	0.648898	20.7516	1.38508	0.186636	0.999765	-4.58548
B5TVM7	Lisch-like isoform 5	Ildr2	tr|B5TVM7|B5TVM7_MOUSE Lisch-like isoform 5 OS=Mus musculus OX=10090 GN=Ildr2 PE=2 SV=1;tr|A0A0A6YVY9|A0A0A6YVY9_MOUSE Immunoglobulin-like domain-containing receptor 2 OS=Mus musculus OX=10090 GN=Ildr2 PE=1 SV=1;tr|B5TVM4|B5TVM4_MOUSE Lisch-like isoform 2	60.487	538	59889	21266	364390	348190	0	223340	514770	501380	18990	117570	200250	167250	18.3242	16.6885	18.9851	18.9255	14.1987	19.623	19.5231	19.6875	16.3733	18.0303	18.2423	18.0485		D6RIQ3	2.0253	15.7866	1.55068	0.142184	0.997541	-4.58072		D6RIQ3	1.29146	18.3902	1.38507	0.186641	0.999765	-4.58548
B6YY24	Skeletal muscle cells re-entry induced	Fam91a1	tr|B6YY24|B6YY24_MOUSE DNA segment, Chr 15, ERATO Doi 621, expressed, isoform CRA_a OS=Mus musculus OX=10090 GN=Fam91a1 PE=1 SV=1;sp|Q3UVG3|F91A1_MOUSE Protein FAM91A1 OS=Mus musculus OX=10090 GN=Fam91a1 PE=1 SV=1	93.464	837	0	0	53289	97792	10689	14132	77880	140920	27088	55929	96100	64905	15.121	15.063	16.1349	17.0421	14.9412	15.2253	16.7195	17.7838	16.9636	16.8829	17.1451	16.6281		B2RXL5	1.41414	18.1456	1.55021	0.142295	0.997541	-4.58074		B2RXL5	-0.715644	18.6378	-1.38439	0.186842	0.999765	-4.5855
B6ZHC9	Erythrocyte protein band 4.1-like 1	Epb41l1	tr|B6ZHC9|B6ZHC9_MOUSE Erythrocyte protein band 4.1-like 1 OS=Mus musculus OX=10090 GN=Epb41l1 PE=2 SV=1;tr|A2AUK5|A2AUK5_MOUSE Band 4.1-like protein 1 OS=Mus musculus OX=10090 GN=Epb41l1 PE=1 SV=1;tr|A2AUK8|A2AUK8_MOUSE Band 4.1-like protein 1 OS=Mus musc	98.285	879	3590600	977980	7237400	8660700	2751000	3248500	8671800	5789300	3607200	4621000	9593000	8277400	25.1433	23.1	23.416	23.692	23.8806	23.8885	23.7154	23.3571	25.0934	23.7002	24.0243	23.9037		Q8CCG5	0.851823	20.7907	1.54954	0.142454	0.997541	-4.58075		Q8CCG5	2.01246	21.4768	1.38432	0.186863	0.999765	-4.5855
B7FAV1	Filamin, alpha (Filamin-A) (Fragment)	Flna	tr|B7FAV1|B7FAV1_MOUSE Filamin, alpha (Fragment) OS=Mus musculus OX=10090 GN=Flna PE=1 SV=1;tr|B7FAU9|B7FAU9_MOUSE Filamin, alpha OS=Mus musculus OX=10090 GN=Flna PE=1 SV=1;sp|Q8BTM8|FLNA_MOUSE Filamin-A OS=Mus musculus OX=10090 GN=Flna PE=1 SV=5;tr|B9EKP5	274.628	2583	201360	53231	221570	217040	174440	50405	138620	261360	51560	190920	245850	188280	20.3441	18.2251	18.2475	18.2245	19.4385	17.2513	17.5754	18.7103	18.0334	18.779	18.5488	18.2262		G3X920	-0.894156	18.7725	-1.5484	0.142728	0.997541	-4.58079		G3X920	-1.98406	24.903	-1.38404	0.186949	0.999765	-4.58551
B7ZBW1	Potassium voltage-gated channel subfamily KQT member 2	Kcnq2	tr|B7ZBW1|B7ZBW1_MOUSE Potassium voltage-gated channel subfamily KQT member 2 OS=Mus musculus OX=10090 GN=Kcnq2 PE=1 SV=1;tr|A0A0G2JFQ2|A0A0G2JFQ2_MOUSE Potassium voltage-gated channel subfamily KQT member 2 OS=Mus musculus OX=10090 GN=Kcnq2 PE=1 SV=1;tr|B	93.939	852	150650	82455	314020	443110	92173	155390	613170	495390	79287	439440	503070	251330	19.8608	18.958	18.7645	19.2831	18.4111	19.045	19.7827	19.6695	18.7486	20.0665	19.6188	18.6597		Q91YR5	-1.5225	16.287	-1.54783	0.142865	0.997541	-4.58081		Q91YR5	0.561082	20.7208	1.38266	0.187361	0.999765	-4.58555
B7ZC21	cAMP-dependent protein kinase inhibitor gamma (Fragment)	Pkig	tr|B7ZC21|B7ZC21_MOUSE cAMP-dependent protein kinase inhibitor gamma (Fragment) OS=Mus musculus OX=10090 GN=Pkig PE=1 SV=1;tr|B7ZC22|B7ZC22_MOUSE cAMP-dependent protein kinase inhibitor gamma (Fragment) OS=Mus musculus OX=10090 GN=Pkig PE=1 SV=1;tr|Q3TP50|	5.936	56	0	643170	1573100	852430	1709100	271480	351500	1047000	459790	542240	993060	760460	14.8401	22.3982	21.1534	20.2534	23.114	19.934	18.9567	20.792	21.6698	20.3911	20.6351	20.3211		A2AEE7	1.38427	14.5703	1.54779	0.142873	0.997541	-4.58081		A2AEE7	-0.782698	21.1162	-1.38237	0.187448	0.999765	-4.58555
B7ZCL8	55 kDa erythrocyte membrane protein	Mpp1	tr|B7ZCL8|B7ZCL8_MOUSE 55 kDa erythrocyte membrane protein OS=Mus musculus OX=10090 GN=Mpp1 PE=1 SV=1;tr|Q542P4|Q542P4_MOUSE Membrane protein, palmitoylated OS=Mus musculus OX=10090 GN=Mpp1 PE=1 SV=1;sp|P70290|EM55_MOUSE 55 kDa erythrocyte membrane protein	49.784	446	569480	973060	1811100	902310	826740	1266400	2155300	726290	772940	854550	1603300	488230	22.076	23.0916	21.3622	20.3378	21.9444	22.3876	21.6488	20.2434	22.5331	21.0936	21.3509	19.6561		Q3UWP6	1.41568	19.938	1.54733	0.142984	0.997541	-4.58082		Q3UWP6	1.56323	15.6578	1.38112	0.187825	0.999765	-4.58559
B7ZDF7	Histone deacetylase (EC 3.5.1.98)	Hdac5	tr|B7ZDF7|B7ZDF7_MOUSE Histone deacetylase OS=Mus musculus OX=10090 GN=Hdac5 PE=1 SV=1;tr|Q6P9T4|Q6P9T4_MOUSE Histone deacetylase OS=Mus musculus OX=10090 GN=Hdac5 PE=2 SV=1;tr|Q3UJF1|Q3UJF1_MOUSE Histone deacetylase OS=Mus musculus OX=10090 GN=Hdac5 PE=1	119.825	1102	8518.4	0	96136	121900	6563.2	30982	441010	140950	17571	24572	243820	28286	15.0754	14.2803	17.0097	17.3689	14.1557	16.4759	19.2935	17.7841	16.2443	15.6127	18.5365	15.3817		A0A1B0GX25	1.51916	16.9608	1.54688	0.143093	0.997541	-4.58083		A0A1B0GX25	-1.72801	16.8168	-1.38076	0.187933	0.999765	-4.5856
B7ZMP1	Xaa-Pro aminopeptidase 3 (X-Pro aminopeptidase 3) (EC 3.4.11.9) (Aminopeptidase P3) (APP3)	Xpnpep3	sp|B7ZMP1|XPP3_MOUSE Xaa-Pro aminopeptidase 3 OS=Mus musculus OX=10090 GN=Xpnpep3 PE=1 SV=1	56.677	506	131640	389870	283280	405400	131250	52973	471470	147310	45180	34900	372410	214110	19.6361	21.5598	18.6118	19.1512	18.9803	17.3305	19.3926	17.8503	17.8138	16.1545	19.1694	18.4192		Q8BTG7	-0.63066	24.7266	-1.54647	0.143191	0.997541	-4.58085		Q8BTG7	-1.85035	16.3629	-1.37911	0.188433	0.999765	-4.58564
B7ZMR0	Fam63a protein	Mindy1	tr|B7ZMR0|B7ZMR0_MOUSE Fam63a protein OS=Mus musculus OX=10090 GN=Mindy1 PE=2 SV=1;sp|Q76LS9|MINY1_MOUSE Ubiquitin carboxyl-terminal hydrolase MINDY-1 OS=Mus musculus OX=10090 GN=Mindy1 PE=1 SV=1	51.226	468	191460	66066	540970	1101200	133840	310860	1309000	787230	51830	330860	620720	724780	20.2602	18.5869	19.5709	20.6332	19.0118	20.1498	20.9085	20.3642	18.0421	19.6282	19.9329	20.249		A1L146	-1.83584	15.9878	-1.54576	0.143361	0.997541	-4.58087		A1L146	-0.788212	19.0658	-1.379	0.188465	0.999765	-4.58565
B7ZMS6	2500003M10Rik protein	Chtop	tr|B7ZMS6|B7ZMS6_MOUSE 2500003M10Rik protein OS=Mus musculus OX=10090 GN=Chtop PE=2 SV=1;tr|E9PW20|E9PW20_MOUSE Chromatin target of PRMT1 protein OS=Mus musculus OX=10090 GN=Chtop PE=1 SV=1;tr|Q2VPR3|Q2VPR3_MOUSE 2500003M10Rik protein (Fragment) OS=Mus mus	19.371	178	90374	69514	1181300	1047500	233630	148700	445310	1043100	165340	1070300	367060	250160	19.0096	18.6721	20.7287	20.5591	19.909	18.9749	19.3079	20.7864	19.97	21.4413	19.1478	18.6527		P01872	-2.02654	18.4547	-1.54572	0.143371	0.997541	-4.58087		P01872	0.593954	18.1347	1.37894	0.188483	0.999765	-4.58565
B7ZN36	Lingo2 protein	Lingo2	tr|B7ZN36|B7ZN36_MOUSE Lingo2 protein OS=Mus musculus OX=10090 GN=Lingo2 PE=2 SV=1;tr|B2RQD4|B2RQD4_MOUSE Leucine rich repeat neuronal 6C OS=Mus musculus OX=10090 GN=Lingo2 PE=2 SV=1;sp|Q3URE9|LIGO2_MOUSE Leucine-rich repeat and immunoglobulin-like domain-	68.053	606	17119	10420	50066	11312	20437	0	0	55338	0	0	33978	42853	16.2381	15.4938	16.0424	13.843	15.985	14.2763	13.5799	16.3817	14.3274	13.9396	15.5915	16.0051		Q3UGS9	0.991392	19.5341	1.54447	0.143673	0.997541	-4.5809		Q3UGS9	3.03191	16.7845	1.37705	0.189054	0.999765	-4.5857
B7ZNA3	Garnl1 protein	Ralgapa1	tr|B7ZNA3|B7ZNA3_MOUSE Garnl1 protein OS=Mus musculus OX=10090 GN=Ralgapa1 PE=2 SV=1;tr|A0A1W2P832|A0A1W2P832_MOUSE Ral GTPase-activating protein subunit alpha-1 OS=Mus musculus OX=10090 GN=Ralgapa1 PE=1 SV=1;sp|Q6GYP7|RGPA1_MOUSE Ral GTPase-activating pro	234.381	2082	2895.3	3274.7	42695	60007	31337	3936.5	121780	30118	10419	30817	138790	65079	13.2778	13.5553	15.8063	16.3178	16.6735	13.1889	17.3832	15.4692	15.3757	15.9624	17.6944	16.6321		Q9DCN2	0.571792	25.0483	1.54242	0.144167	0.997541	-4.58096		Q9DCN2	0.652226	21.4363	1.37704	0.189058	0.999765	-4.5857
B7ZNF6	Catenin delta-2 (Ctnnd2 protein)	Ctnnd2	tr|B7ZNF6|B7ZNF6_MOUSE Catenin delta-2 OS=Mus musculus OX=10090 GN=Ctnnd2 PE=1 SV=1;tr|E9QKH8|E9QKH8_MOUSE Catenin delta-2 OS=Mus musculus OX=10090 GN=Ctnnd2 PE=1 SV=1;sp|O35927|CTND2_MOUSE Catenin delta-2 OS=Mus musculus OX=10090 GN=Ctnnd2 PE=1 SV=1	132.358	1221	1486900	888320	4634400	5172900	1387800	1696900	3742200	3185900	1351300	2047200	2666400	2778400	23.6747	22.939	22.7552	22.9277	22.7786	22.8538	22.4678	22.4612	23.4616	22.4428	22.1111	22.2655		B2MWM9	-0.840052	27.2317	-1.54239	0.144174	0.997541	-4.58097		B2MWM9	1.76911	21.9073	1.37629	0.189283	0.999765	-4.58572
B7ZNJ5	Odz3 protein (Teneurin-3)	Tenm3	tr|B7ZNJ5|B7ZNJ5_MOUSE Odz3 protein OS=Mus musculus OX=10090 GN=Tenm3 PE=1 SV=1;tr|G3X907|G3X907_MOUSE Odd Oz/ten-m homolog 3 (Drosophila) OS=Mus musculus OX=10090 GN=Tenm3 PE=1 SV=1;sp|Q9WTS6|TEN3_MOUSE Teneurin-3 OS=Mus musculus OX=10090 GN=Tenm3 PE=1 SV	300.979	2699	10431	2156.2	69398	29665	5701.1	2127.9	71771	51316	7574	31638	68566	47904	15.4129	12.8554	16.5265	15.2729	13.9289	12.2088	16.5983	16.2685	14.8456	16.003	16.6406	16.1723		Q99JP6	-2.01684	21.4595	-1.54177	0.144323	0.997541	-4.58098		Q99JP6	0.681828	16.5595	1.3751	0.189646	0.999765	-4.58576
B7ZNK7	Aes protein	Tle5	tr|B7ZNK7|B7ZNK7_MOUSE Aes protein OS=Mus musculus OX=10090 GN=Aes PE=2 SV=1;tr|Q3TYD9|Q3TYD9_MOUSE Amino-terminal enhancer of split OS=Mus musculus OX=10090 GN=Aes PE=2 SV=1;sp|P63002|AES_MOUSE Amino-terminal enhancer of split OS=Mus musculus OX=10090 GN=	21.872	196	53572	150350	180500	184900	103750	0	399710	246860	0	178760	132360	179000	18.1385	19.964	17.9436	17.9868	18.6016	13.5133	19.1475	18.6247	14.0048	18.6774	17.6235	18.1504		Q99K23	-2.05468	16.8594	-1.54173	0.144334	0.997541	-4.58098		Q99K23	-0.807318	21.7348	-1.37467	0.189777	0.999765	-4.58577
B7ZNP2	COMM domain containing 6	Commd6	tr|B7ZNP2|B7ZNP2_MOUSE COMM domain containing 6 OS=Mus musculus OX=10090 GN=Commd6 PE=1 SV=1;sp|Q3V4B5|COMD6_MOUSE COMM domain-containing protein 6 OS=Mus musculus OX=10090 GN=Commd6 PE=1 SV=1	9.795	87	109980	97813	1499200	1029000	446990	548800	604440	1231700	236860	260610	1114200	1491400	19.3367	19.2441	21.082	20.5326	20.9539	21.0554	19.7614	21.0357	20.5674	19.2596	20.8071	21.3319		A3KMF2	-0.666409	19.9985	-1.54147	0.144397	0.997541	-4.58099		A3KMF2	0.960974	19.0244	1.37447	0.189836	0.999765	-4.58577
B7ZNS2	Disks large-associated protein 4 (Dlgap4 protein)	Dlgap4	tr|B7ZNS2|B7ZNS2_MOUSE Disks large-associated protein 4 OS=Mus musculus OX=10090 GN=Dlgap4 PE=1 SV=1;sp|B1AZP2|DLGP4_MOUSE Disks large-associated protein 4 OS=Mus musculus OX=10090 GN=Dlgap4 PE=1 SV=1;tr|Q3UCF7|Q3UCF7_MOUSE Uncharacterized protein (Fragmen	106.17	975	312250	229080	801570	620440	58429	366890	760600	778720	322560	354610	685290	523580	21.0749	20.6693	20.1538	19.7823	17.6769	20.4138	20.1026	20.3479	21.0807	19.7352	20.0808	19.761		F8WGI9	-1.33208	14.592	-1.54054	0.144623	0.997541	-4.58102		F8WGI9	-1.79403	27.4153	-1.37383	0.19003	0.999765	-4.58579
B7ZNV9	6330439K17Rik protein	Dzank1	tr|B7ZNV9|B7ZNV9_MOUSE 6330439K17Rik protein OS=Mus musculus OX=10090 GN=Dzank1 PE=2 SV=1;sp|Q8C008|DZAN1_MOUSE Double zinc ribbon and ankyrin repeat-containing protein 1 OS=Mus musculus OX=10090 GN=Dzank1 PE=1 SV=2;tr|E9Q4Z6|E9Q4Z6_MOUSE Double zinc ribbo	80.37	736	7550.8	0	59872	41058	14744	0	15187	16578	0	26706	103590	11762	14.8746	12.5242	16.3076	15.7549	15.4592	12.3356	14.2928	14.5736	14.4453	15.7413	17.2573	14.0649		B7ZNX2	-1.62031	14.7468	-1.54019	0.144708	0.997541	-4.58103		B7ZNX2	-0.94094	20.7375	-1.37256	0.190417	0.999765	-4.58583
B7ZNX2	Anaphase promoting complex subunit 1	Anapc1	tr|B7ZNX2|B7ZNX2_MOUSE Anaphase promoting complex subunit 1 OS=Mus musculus OX=10090 GN=Anapc1 PE=2 SV=1;sp|P53995|APC1_MOUSE Anaphase-promoting complex subunit 1 OS=Mus musculus OX=10090 GN=Anapc1 PE=1 SV=2;tr|A2ATQ5|A2ATQ5_MOUSE Anaphase-promoting comple	215.993	1944	0	0	52297	25326	9340.6	0	44431	8983.9	0	15551	19209	10501	14.2697	16.0423	16.1071	15.0384	14.724	10.7112	15.8864	13.6547	13.7655	14.9061	14.7392	13.8947		Q3TZ80	0.78218	18.4172	1.53988	0.144781	0.997541	-4.58104		Q3TZ80	-1.77858	18.0131	-1.3691	0.191472	0.999765	-4.58592
B7ZNY4	Erbb2ip protein	Erbin	tr|B7ZNY4|B7ZNY4_MOUSE Erbb2 interacting protein OS=Mus musculus OX=10090 GN=Erbin PE=2 SV=1;sp|Q80TH2|ERBIN_MOUSE Erbin OS=Mus musculus OX=10090 GN=Erbin PE=1 SV=3;tr|B7ZNX6|B7ZNX6_MOUSE Erbb2ip protein OS=Mus musculus OX=10090 GN=Erbin PE=1 SV=1;tr|B2RUK	157.204	1402	4517.1	0	44331	34048	2845.5	5429.5	13667	29099	13492	25955	9692.1	10616	14.0187	14.8669	15.8621	15.4773	12.8096	13.7012	14.1363	15.4176	15.8052	15.6972	13.7169	13.9111		Q8VC88	1.96875	16.5661	1.53798	0.145243	0.997541	-4.5811		Q8VC88	-1.46268	14.7798	-1.36846	0.191667	0.999765	-4.58594
B7ZP47	Wapal protein (Wings apart-like protein homolog)	Wapl	tr|B7ZP47|B7ZP47_MOUSE Wapal protein OS=Mus musculus OX=10090 GN=Wapl PE=1 SV=1;sp|Q65Z40|WAPL_MOUSE Wings apart-like protein homolog OS=Mus musculus OX=10090 GN=Wapl PE=1 SV=2;tr|F6YCH1|F6YCH1_MOUSE Wings apart-like protein homolog (Fragment) OS=Mus muscu	133.35	1194	0	0	0	15654	5780	0	10525	6350.6	0	6349.1	7205.2	0	13.9994	13.9136	11.2016	14.3248	13.951	13.9507	13.7485	13.1343	13.9033	13.5227	13.2738	13.1592		Q8BKP1	2.51625	17.1684	1.53668	0.145561	0.997541	-4.58113		Q8BKP1	1.78303	19.4935	1.36841	0.191685	0.999765	-4.58594
B7ZW94	Family with sequence similarity 120, member C	Fam120c	tr|B7ZW94|B7ZW94_MOUSE Family with sequence similarity 120, member C OS=Mus musculus OX=10090 GN=Fam120c PE=2 SV=1;sp|Q8C3F2|F120C_MOUSE Constitutive coactivator of PPAR-gamma-like protein 2 OS=Mus musculus OX=10090 GN=Fam120c PE=1 SV=3;tr|Q3V3X9|Q3V3X9_MO	119.663	1091	52327	45660	312090	250710	55292	112020	285600	253120	60538	147500	395510	256130	18.0993	17.9682	18.7554	18.4384	17.588	18.5236	18.6485	18.6623	18.3002	18.3805	19.2593	18.6881		Q71FD5	1.58863	17.4953	1.53645	0.145616	0.997541	-4.58114		Q71FD5	-0.892727	19.6531	-1.36662	0.192233	0.999765	-4.58599
B7ZWE5	B-cell leukemia/lymphoma 10	Bcl10	tr|B7ZWE5|B7ZWE5_MOUSE B-cell leukemia/lymphoma 10 OS=Mus musculus OX=10090 GN=Bcl10 PE=1 SV=1;sp|Q9Z0H7|BCL10_MOUSE B-cell lymphoma/leukemia 10 OS=Mus musculus OX=10090 GN=Bcl10 PE=1 SV=1;tr|Q3THY9|Q3THY9_MOUSE Uncharacterized protein OS=Mus musculus OX=1	25.948	233	0	0	141120	143790	0	0	89434	36922	0	0	0	74280	14.5639	11.9727	17.5787	17.6139	15.0621	12.9276	16.9249	15.7747	12.1387	13.6188	13.9701	16.8305		Q542H2	0.704915	25.9966	1.53634	0.145643	0.997541	-4.58114		Q542H2	-1.02365	23.2963	-1.36649	0.192271	0.999765	-4.58599
B7ZWI2	1110005A23Rik protein	Sarnp	tr|B7ZWI2|B7ZWI2_MOUSE 1110005A23Rik protein OS=Mus musculus OX=10090 GN=1110005A23Rik PE=2 SV=1;tr|B2RXM7|B2RXM7_MOUSE MCG113697 OS=Mus musculus OX=10090 GN=1110005A23Rik PE=1 SV=1;sp|Q9D1J3|SARNP_MOUSE SAP domain-containing ribonucleoprotein OS=Mus muscu	23.462	209	1332300	1660500	5342700	5497900	2313600	2214800	3446800	5485600	1733300	4598300	2736300	5618200	23.4918	23.9866	22.966	23.0181	23.6018	23.2782	22.3458	23.2762	23.8753	23.6926	22.1497	23.3222		Q6P4T2	-1.8905	16.0732	-1.53531	0.145895	0.997541	-4.58117		Q6P4T2	1.62599	14.3855	1.36622	0.192354	0.999765	-4.586
B7ZWK9	2310021P13Rik protein	Zswim8	tr|B7ZWK9|B7ZWK9_MOUSE 2310021P13Rik protein OS=Mus musculus OX=10090 GN=Zswim8 PE=2 SV=1;sp|Q3UHH1|ZSWM8_MOUSE Zinc finger SWIM domain-containing protein 8 OS=Mus musculus OX=10090 GN=Zswim8 PE=1 SV=1	196.271	1824	3915.1	2596.9	21476	23232	2678.1	17746	18743	18856	7950.2	16822	35972	31666	13.7805	13.1669	14.7876	14.9104	12.712	15.5881	14.6051	14.7667	14.9262	15.0275	15.6767	15.5511		E9Q5H2	2.03549	21.5858	1.5351	0.145945	0.997541	-4.58118		E9Q5H2	-0.793273	25.6024	-1.3661	0.192391	0.999765	-4.58601
B7ZWP1	2310028H24Rik protein	Fam219a	tr|B7ZWP1|B7ZWP1_MOUSE 2310028H24Rik protein OS=Mus musculus OX=10090 GN=Fam219a PE=2 SV=1;tr|A2ANP1|A2ANP1_MOUSE 2310028H24Rik protein OS=Mus musculus OX=10090 GN=Fam219a PE=1 SV=1;tr|A2ANP2|A2ANP2_MOUSE Protein FAM219A OS=Mus musculus OX=10090 GN=Fam219a	18.528	167	0	0	439550	781620	565170	0	320850	3329600	0	384970	328400	2203000	14.2009	14.2288	19.2631	20.1248	21.3318	12.9416	18.8213	22.5273	15.2192	19.8621	18.9815	21.9173		Q80ZW2	1.04416	20.0014	1.53352	0.146331	0.997541	-4.58123		Q80ZW2	-2.23625	17.1684	-1.36568	0.192521	0.999765	-4.58602
B8QI34	Liprin-alpha-2	Ppfia2	tr|B8QI34|B8QI34_MOUSE Liprin-alpha-2 OS=Mus musculus OX=10090 GN=Ppfia2 PE=1 SV=1;tr|Q5DTM9|Q5DTM9_MOUSE MKIAA4112 protein (Fragment) OS=Mus musculus OX=10090 GN=Ppfia2 PE=2 SV=1;sp|Q8BSS9|LIPA2_MOUSE Liprin-alpha-2 OS=Mus musculus OX=10090 GN=Ppfia2 PE=1	143.334	1257	11066	5082	17067	68300	0	13383	9292.6	56821	0	31201	23730	31223	15.5113	14.2913	14.447	16.5097	13.0355	15.1385	13.5636	16.4213	13.2941	15.9815	15.055	15.5299		O08807	1.92532	23.0134	1.53222	0.146651	0.997541	-4.58126		O08807	-1.34344	19.2694	-1.3644	0.192914	0.999765	-4.58605
B8QI36	Liprin-alpha 4 (Protein tyrosine phosphatase, receptor type, f polypeptide (PTPRF),-interacting protein (liprin), alpha 4)	Ppfia4	tr|B8QI36|B8QI36_MOUSE Liprin-alpha 4 OS=Mus musculus OX=10090 GN=Ppfia4 PE=1 SV=1;tr|A0A087WPM2|A0A087WPM2_MOUSE MCG5343 OS=Mus musculus OX=10090 GN=Ppfia4 PE=1 SV=1;tr|Q69ZW5|Q69ZW5_MOUSE MKIAA0897 protein (Fragment) OS=Mus musculus OX=10090 GN=Ppfia4 PE	133.713	1187	168240	57538	310300	836070	23098	202780	512830	291770	177470	174320	336360	273580	20.0448	18.3554	18.7468	20.2247	16.1822	19.4691	19.5175	18.8754	20.0877	18.6385	19.0173	18.787		P0DN34	1.05502	25.5221	1.53209	0.146681	0.997541	-4.58127		P0DN34	-0.703029	23.9921	-1.36389	0.193071	0.999765	-4.58607
B8X349	JNK-interacting leucine zipper protein long form	Spag9	tr|B8X349|B8X349_MOUSE JNK-interacting leucine zipper protein long form OS=Mus musculus OX=10090 GN=Spag9 PE=2 SV=1;sp|Q58A65|JIP4_MOUSE C-Jun-amino-terminal kinase-interacting protein 4 OS=Mus musculus OX=10090 GN=Spag9 PE=1 SV=2;tr|A0A0R4J196|A0A0R4J196_	146.131	1320	203340	115600	641120	677910	230360	144970	626910	535270	173320	537060	741690	485900	20.3604	19.5239	19.8227	19.9137	19.8863	18.9344	19.8156	19.7856	20.0484	20.3763	20.1989	19.649		Q5U438	-0.788827	25.6439	-1.53149	0.14683	0.997541	-4.58129		Q5U438	1.07501	14.1	1.3638	0.193099	0.999765	-4.58607
B9EHE8	R3hdm1 protein	R3hdm1	tr|B9EHE8|B9EHE8_MOUSE R3hdm1 protein OS=Mus musculus OX=10090 GN=R3hdm1 PE=2 SV=1;tr|E9Q9Q2|E9Q9Q2_MOUSE R3H domain-containing 1 OS=Mus musculus OX=10090 GN=R3hdm1 PE=1 SV=1;tr|Q80U91|Q80U91_MOUSE MKIAA0029 protein (Fragment) OS=Mus musculus OX=10090 GN=R	120.868	1101	46680	0	138320	133310	8709.2	41139	127290	89124	51275	35979	87265	66300	17.9091	12.7591	17.549	17.5016	14.6113	16.9276	17.4489	17.0965	18.0242	16.2016	17.001	16.66		Q9CQW2	0.862354	23.1914	1.53115	0.146912	0.997541	-4.5813		Q9CQW2	-1.14551	17.3285	-1.36262	0.193462	0.999765	-4.5861
B9EHJ3	Tight junction protein ZO-1 (Tjp1 protein)	Tjp1	tr|B9EHJ3|B9EHJ3_MOUSE Tight junction protein ZO-1 OS=Mus musculus OX=10090 GN=Tjp1 PE=1 SV=1;sp|P39447|ZO1_MOUSE Tight junction protein ZO-1 OS=Mus musculus OX=10090 GN=Tjp1 PE=1 SV=2;tr|A0A0U1RPW2|A0A0U1RPW2_MOUSE Tight junction protein ZO-1 OS=Mus muscu	188.852	1685	9472.3	0	65134	47751	11473	13103	63852	19055	10890	23894	59806	13712	15.2523	16.0792	16.4325	15.9789	15.0552	15.1048	16.4247	14.7825	15.4492	15.5694	16.4364	14.2951		B2RUG7	-1.03789	16.8223	-1.53094	0.146963	0.997541	-4.5813		B2RUG7	2.60793	21.9206	1.36189	0.193687	0.999765	-4.58612
B9EHN0	Ubiquitin-like modifier activating enzyme 1	Uba1	tr|B9EHN0|B9EHN0_MOUSE Ubiquitin-activating enzyme E1, Chr X OS=Mus musculus OX=10090 GN=Uba1 PE=1 SV=1;sp|Q02053|UBA1_MOUSE Ubiquitin-like modifier-activating enzyme 1 OS=Mus musculus OX=10090 GN=Uba1 PE=1 SV=1;tr|A0A1S6GWH5|A0A1S6GWH5_MOUSE Uncharacteriz	117.809	1058	19694000	11937000	51110000	66413000	16087000	18927000	53460000	47275000	24390000	34788000	56151000	59190000	27.9785	27.29	26.3139	26.7133	26.725	26.6964	26.4154	26.507	28.2699	26.8178	26.6649	26.8558		Q8BGR6	0.935587	21.9227	1.52973	0.147261	0.997541	-4.58134		Q8BGR6	-0.701004	22.1989	-1.36117	0.19391	0.999765	-4.58614
[truncated: 4,840 more rows]

## Sheet: Table S2
Table S2. Proteins from Table 1
						Sham1	Sham2	Sham3	Sham4	ACT1	ACT2	ACT3	ACT4	MnBuOE1	MnBuOE2	MnBuOE3	MnBuOE4	ACT-MnBuOE1	ACT-MnBuOE2	ACT-MnBuOE3	ACT-MnBuOE4	Sham1	Sham2	Sham3	Sham4	ACT1	ACT2	ACT3	ACT4	MnBuOE1	MnBuOE2	MnBuOE3	MnBuOE4	ACT-MnBuOE1	ACT-MnBuOE2	ACT-MnBuOE3	ACT-MnBuOE4
[truncated: 11 more rows]

## Sheet: Table S3
Table S3. Proteins from Table 2
[truncated: 11 more rows]
